# Supplementary material for: Continuous cropping of potato changed the metabolic pathway of root exudates to drive rhizosphere microflora
Source: Front Microbiol. 2024 Jan 5;14:1318586. doi: 10.3389/fmicb.2023.1318586 (PMC10797025; doi:10.3389/fmicb.2023.1318586)
Supplement: Supplementary file 1 [file Data_Sheet_1.zip]

Archive with 9 entries (9 files):
- Supplementary Fig1.png
- Supplementary Table 1.xls
- Supplementary Table 2.xls
- Supplementary Table 3.xls
- Supplementary Table 4.xls
- Supplementary Table 5.xlsx
- Supplementary Table 6.xlsx
- Supplementary Table 7.xlsx
- Supplementary Table 8.xlsx
