# Supplementary material for: Continuous cropping of potato changed the metabolic pathway of root exudates to drive rhizosphere microflora
Source: Front Microbiol. 2024 Jan 5;14:1318586. doi: 10.3389/fmicb.2023.1318586 (PMC10797025; doi:10.3389/fmicb.2023.1318586)
Supplement: Supplementary file 1 [file Data_Sheet_1.zip › Supplementary Table 1.xls]

#ID	name	CC0-1	CC0-2	CC0-3	CC1-1	CC1-2	CC1-3	CC4-1	CC4-2	CC4-3	CC7-1	CC7-2	CC7-3	CC0_vs_CC1_log2FC	CC0_vs_CC1_Pvalue	CC0_vs_CC1_VIP	CC0_vs_CC1_(FC_1_Pvalue_0.05_VIP_1)_regulated	CC0_vs_CC4_log2FC	CC0_vs_CC4_Pvalue	CC0_vs_CC4_VIP	CC0_vs_CC4_(FC_1_Pvalue_0.05_VIP_1)_regulated	CC0_vs_CC7_log2FC	CC0_vs_CC7_Pvalue	CC0_vs_CC7_VIP	CC0_vs_CC7_(FC_1_Pvalue_0.05_VIP_1)_regulated	Mass Error (ppm)	Formula	m/z	Retention time (min)	KEGG_annotation	KEGG_pathway_annotation	LM_ID(lipidmaps)	CATEGORY(lipidmaps)	MAIN_CLASS(lipidmaps)	SUB_CLASS	HMDB_ID	CAS	kingdom(HMDB)	super_class(HMDB)	HMDB_taxonomy	sub_class(HMDB)
pos_12508	Norecasantalol	1116.172877	1090.532823	1034.328089	624.3961433	728.5506146	544.2100671	694.616563	1090.9762	1253.402739	2316.996193	2003.249437	1965.098439	-0.77261512	0.005979793	1.609116731	down	-0.092859522	0.725437649	0.311045412	unchanged	0.955537661	0.00931852	1.482035618	up	6.846329035	C11H18O	371.1868843	6.744166667	--	--	--	--	--	--	HMDB0036815	59460-65-0	Organic compounds	Lipids and lipid-like molecules	Prenol lipids	Monoterpenoids
neg_1033	AICAR	3171.486302	3595.510467	3073.537782	3575.891274	3080.295735	2985.41539	3299.306092	5907.992172	5269.406747	3504.246897	4499.470168	3296.787576	-0.02946375	0.798883317	0.209613511	unchanged	0.556924681	0.183703846	1.107649629	unchanged	0.199578608	0.322904175	0.782415874	unchanged	6.328014379	C9H15N4O8P	359.0395572	0.72495	C04677	Purine metabolism(ko00230);;Histidine metabolism(ko00340);;Biosynthesis of plant secondary metabolites(ko01060);;Biosynthesis of alkaloids derived from histidine and purine(ko01065);;Metabolic pathways(ko01100);;Biosynthesis of secondary metabolites(ko01110);;AMPK signaling pathway(ko04152)	--	--	--	--	HMDB0001517	3031-94-5	Organic compounds	Nucleosides, nucleotides, and analogues	Imidazole ribonucleosides and ribonucleotides	1-ribosyl-imidazolecarboxamides
pos_12591	8E,10E-Tetradecadien-1-ol	420.2939238	307.1024174	198.7992708	415.1574811	324.7989183	302.4168077	290.4972367	116.259073	707.4361717	348.8057277	1043.971934	636.0561936	0.17048308	0.630120742	0.404942848	unchanged	0.266609659	0.763038537	0.266565919	unchanged	1.131261898	0.203223522	0.990420154	unchanged	1.486720913	C14H26O	211.2067282	6.829833333	--	--	LMFA05000179	Fatty Acyls [FA]	Fatty alcohols [FA05]	--	--	--	--	--	--	--
neg_1844	5-Ethyl-4-methyloxazole	1.704506025	1.29E-09	0.136950422	1.43E-09	109.5080189	1.37E-09	1.50E-09	1.52E-09	165.5625445	1.49E-09	1.55E-09	1.54E-09	5.89404543	0.42918012	0.706404148	unchanged	6.490385239	0.426956012	0.709107624	unchanged	-28.58266493	0.37826546	0.741163866	unchanged	-5.022717899	C6H9NO	221.1284357	1.6016	--	--	--	--	--	--	HMDB0037863	29584-92-7	Organic compounds	Organoheterocyclic compounds	Azoles	Oxazoles
neg_2993	lipol-AMP	2053.580113	1273.085455	2090.543358	2003.944303	2245.002208	2564.115659	2634.539214	2523.2941	2689.032349	1954.969557	2256.415427	2185.843168	0.330753639	0.224580345	0.979351037	unchanged	0.534566769	0.088855209	1.324721512	unchanged	0.239897204	0.346232819	0.760244295	unchanged	9.321990092	C18H27N5O7PS2-	541.0884681	2.022066667	--	--	--	--	--	--	--	--	--	--	--	--
pos_8903	(S)-gamma-Calacorene	493.5763246	466.3789349	423.1076711	856.7265384	465.3330478	566.3029199	450.7692268	579.9237468	473.1488601	449.2102287	553.0225187	518.678879	0.449268941	0.286158924	0.965162515	unchanged	0.120786038	0.435441427	0.653168767	unchanged	0.137069525	0.288660662	0.797016926	unchanged	4.213394541	C15H20	201.1646204	4.471983333	--	--	--	--	--	--	HMDB0036451	--	Organic compounds	Lipids and lipid-like molecules	Prenol lipids	Sesquiterpenoids
neg_7730	2-deoxygluconate	2018.17332	1574.659686	2228.121565	2173.956554	3065.517243	1844.877692	3710.172611	1962.338171	1810.868532	1760.042601	1769.367536	1966.61768	0.283380035	0.381515437	0.729089956	unchanged	0.362434145	0.464002753	0.631799533	unchanged	-0.082866453	0.639310954	0.390196885	unchanged	3.062660082	C6H11O6-	417.1260739	4.34455	--	--	--	--	--	--	--	--	--	--	--	--
neg_6057	hexylresorcinol	255.7494987	212.1652236	230.1847598	282.9909367	191.8933333	312.2194964	119.1824256	192.9861077	296.0568943	95.60042224	232.1770672	208.6606466	0.173121202	0.506380421	0.609633304	unchanged	-0.19882651	0.622314284	0.431932351	unchanged	-0.380020838	0.329025411	0.799484011	unchanged	-6.442217032	C12H18O2	193.1221528	3.60335	--	--	--	--	--	--	HMDB0032567	136-77-6	Organic compounds	Benzenoids	Phenols	Benzenediols
pos_11384	13(S)-HpOTrE	16193.23959	12635.47104	12588.29764	9299.639409	9854.119219	8765.545415	8261.663807	11355.15726	10781.22685	11852.53302	12351.27509	13193.45341	-0.568960366	0.055581057	1.469289444	unchanged	-0.446244664	0.077001793	1.225023168	unchanged	-0.147290715	0.380734943	0.716042022	unchanged	2.877657701	C18H30O4	349.1995089	5.761183333	C04785	alpha-Linolenic acid metabolism(ko00592);;Metabolic pathways(ko01100);;Biosynthesis of secondary metabolites(ko01110)	--	--	--	--	HMDB0301803	67597-26-6	Organic compounds	Lipids and lipid-like molecules	Fatty Acyls	Lineolic acids and derivatives
pos_6602	2-Hydroxy-6-oxo-6-phenylhexa-2,4-dienoate	11856.69328	7562.484967	6991.352214	11879.78234	7001.270075	11099.71646	12285.41827	14547.3343	13712.48471	11807.23382	14400.4868	15249.47108	0.182924104	0.610298294	0.43461314	unchanged	0.618419177	0.074968439	1.300633168	unchanged	0.650509113	0.061813486	1.216317426	unchanged	6.151928495	C12H10O4	201.055962	3.5175	C01273	Dioxin degradation(ko00621);;Metabolic pathways(ko01100);;Microbial metabolism in diverse environments(ko01120);;Degradation of aromatic compounds(ko01220)	--	--	--	--	--	--	--	--	--	--
pos_13342	Methyl 7,10,13-hexadecatrienoate	493.7088559	573.4699229	412.4503509	311.7039974	197.8806409	296.6875254	315.6540973	549.4156338	629.529296	330.760098	405.6948693	377.5701939	-0.875896789	0.02097744	1.459260636	down	0.01452288	0.965160472	0.040534981	unchanged	-0.409453791	0.103056161	1.163094666	unchanged	2.136596447	C17H28O2	287.2193826	7.499433333	--	--	--	--	--	--	--	--	--	--	--	--
pos_11934	Cymathere lactone	523.9526654	480.9490954	511.078125	475.9500212	336.6264714	404.0351755	432.9185774	558.0942269	462.8550353	430.7895084	561.3365792	535.7531625	-0.317381866	0.120676177	1.255660074	unchanged	-0.060354481	0.646437687	0.401039956	unchanged	0.011279918	0.931939636	0.063053427	unchanged	4.571695143	C18H26O3	273.1862331	6.167366667	--	--	--	--	--	--	--	--	--	--	--	--
pos_14797	Oleoyl Serotonin	9305.739859	24373.14676	9262.018883	6576.996354	1462.996882	4022.56921	7667.583377	3647.162056	2064.058999	1914.784334	1720.421976	3507.145305	-1.831816203	0.169614932	1.142776668	unchanged	-1.682403416	0.18087095	1.085775032	unchanged	-2.58788155	0.139346033	1.158819305	unchanged	-0.191678779	C28H44N2O2	441.3474707	9.493933333	--	--	LMFA08020304	Fatty Acyls [FA]	Fatty amides [FA08]	N-acyl amines [FA0802]	--	--	--	--	--	--
pos_6658	4-Acetyl-1-methylcyclohexene	201.5024849	169.1221349	147.3160794	166.0385637	112.6667113	154.0981821	95.62130141	156.6575171	120.0342331	281.0211547	344.5587968	276.9255514	-0.259074905	0.277036426	0.883639409	unchanged	-0.476270737	0.111057853	1.139468033	unchanged	0.8011488	0.011313488	1.397935225	up	6.775763228	C9H14O	139.1126773	3.538916667	--	--	--	--	--	--	HMDB0033434	6090/9/1	Organic compounds	Organic oxygen compounds	Organooxygen compounds	Carbonyl compounds
pos_2600	1-(2,3-Dihydro-6,7-dimethyl-1H-pyrrolizin-5-yl)-2-hydroxy-1-propanone	10996.09288	4306.840689	6402.871031	6412.45845	5599.874038	9037.924226	6387.442021	7914.197983	3577.210476	2892.973583	2631.57802	2607.634446	-0.044243074	0.928112107	0.100669253	unchanged	-0.27982692	0.620504476	0.41877411	unchanged	-1.416365775	0.148832031	1.140271153	unchanged	4.722918073	C12H17NO2	208.1341835	1.9077	--	--	--	--	--	--	HMDB0040010	97073-12-6	Organic compounds	Organoheterocyclic compounds	Pyrrolizines	--
neg_1346	L-Aspartate-semialdehyde	201.4096938	174.9937127	209.0505434	222.3911403	288.6338624	235.0549042	245.7856481	176.3004421	217.3794878	197.9537232	134.5857988	195.406098	0.349774458	0.101133123	1.242667107	unchanged	0.127311005	0.485219349	0.587992971	unchanged	-0.149166362	0.469388694	0.578563725	unchanged	-6.315764487	C4H7NO3	116.0345774	0.84635	--	--	--	--	--	--	HMDB0012249	2338/3/6	Organic compounds	Organic acids and derivatives	Carboxylic acids and derivatives	Amino acids, peptides, and analogues
pos_10754	p-Mentha-1,3,8-triene	877.8407246	424.8476862	658.9746544	516.2508382	427.9904168	406.5140675	379.2416296	399.975435	403.9397877	507.7768764	658.7823535	617.3424079	-0.538310899	0.256479272	1.01785493	unchanged	-0.72943592	0.185289749	1.121390798	unchanged	-0.137041197	0.702962076	0.318495406	unchanged	7.561312195	C10H14	135.1178409	5.348566667	--	--	--	--	--	--	HMDB0037013	18368-95-1	Organic compounds	Lipids and lipid-like molecules	Prenol lipids	Monoterpenoids
pos_12258	Eremopetasinorol	2864.714804	1748.397815	2569.588481	2067.816333	859.9736947	983.0328955	1461.116978	1039.271967	890.9455516	963.9446705	1315.053201	1568.699921	-0.877054266	0.099969986	1.214369558	unchanged	-1.082673392	0.043892887	1.371289371	down	-0.90053099	0.059553406	1.256910169	unchanged	6.063104335	C13H20O2	209.1548683	6.495033333	--	--	--	--	--	--	HMDB0029668	182127-77-1	Organic compounds	Organic oxygen compounds	Organooxygen compounds	Alcohols and polyols
neg_10177	3-Oxo-7,8-dihydro-alpha-ionol	6467.047941	3428.771673	4540.449205	3011.766105	2269.786077	3469.610642	4143.925465	1890.897159	2028.061549	3419.64428	4260.656461	5652.73809	-0.722151278	0.154857736	1.180844066	unchanged	-0.840330011	0.140760512	1.082961695	unchanged	-0.11469228	0.75653089	0.255556972	unchanged	-5.271392526	C13H22O2	255.159075	5.591133333	--	--	--	--	--	--	--	--	--	--	--	--
pos_1707	N-Acetylmannosamine	1678.582475	1053.304098	1097.86977	642.7833437	436.6804252	799.6183891	445.9804372	546.88686	886.1149559	216.9004656	559.8590038	544.8099167	-1.027224462	0.064110355	1.367166298	unchanged	-1.027301167	0.063465332	1.278426292	unchanged	-1.535000436	0.033635459	1.330145288	down	5.83417859	C8H15NO6	186.0773741	1.280933333	--	--	--	--	--	--	HMDB0001129	7772-94-3	Organic compounds	Organic oxygen compounds	Organooxygen compounds	Carbohydrates and carbohydrate conjugates
neg_3532	Vanillin	3386.637863	3104.881853	2698.765773	4142.436895	3661.894881	2750.611299	8751.173142	3782.674657	4622.033542	3820.615857	3678.515318	3984.035552	0.199737214	0.39269486	0.72510881	unchanged	0.900521659	0.224429225	1.036239263	unchanged	0.321338967	0.045108359	1.31534376	up	-12.15685093	C8H8O3	151.0382193	2.37045	C00755	Aminobenzoate degradation(ko00627);;Biosynthesis of various alkaloids(ko00996);;Biosynthesis of phenylpropanoids(ko01061);;Biosynthesis of alkaloids derived from shikimate pathway(ko01063);;Metabolic pathways(ko01100);;Biosynthesis of secondary metabolites(ko01110);;Microbial metabolism in diverse environments(ko01120)	--	--	--	--	HMDB0012308	121-33-5	Organic compounds	Benzenoids	Phenols	Methoxyphenols
neg_5924	4-Vinylphenol	5568.474637	6100.733626	9405.160467	9803.882428	8414.436313	7218.518492	5087.211613	7845.428108	4161.252293	33146.01259	27272.73838	27196.73283	0.271429883	0.372122054	0.77092993	unchanged	-0.302008503	0.462198278	0.601724573	unchanged	2.055696435	0.001583004	1.48678826	up	-7.932352715	C8H8O	119.0492861	3.553383333	C05627	Phenylpropanoid biosynthesis(ko00940);;Biosynthesis of secondary metabolites(ko01110)	--	--	--	--	HMDB0004072	2628-17-3	Organic compounds	Benzenoids	Benzene and substituted derivatives	Styrenes
pos_6538	cis-3-(3-Carboxyethenyl)-3,5-cyclohexadiene-1,2-diol	3233.831387	2576.957098	2406.272932	3327.765471	3810.780731	3558.333992	4340.407067	3440.654994	3614.57187	2708.655618	2633.247735	2906.594629	0.380495633	0.061288492	1.33505562	unchanged	0.471786728	0.047475299	1.302195988	up	0.005508884	0.971504089	0.027981464	unchanged	6.345337399	C9H10O4	147.0452111	3.503216667	C12622	Phenylalanine metabolism(ko00360);;Metabolic pathways(ko01100);;Microbial metabolism in diverse environments(ko01120);;Degradation of aromatic compounds(ko01220)	--	--	--	--	--	--	--	--	--	--
pos_13686	(S)-p-Mentha-1,8-dien-10-yl acetate	800.3203778	917.4042044	844.3087431	543.2638121	436.4086974	381.4869457	491.6576988	591.4149119	625.4680533	592.1263072	568.1847608	607.3515826	-0.912453158	0.003369679	1.583391479	down	-0.584524656	0.006128636	1.493971831	down	-0.535446272	0.010105295	1.464330199	down	-9.926316872	C12H18O2	195.1342019	7.9056	--	--	--	--	--	--	HMDB0037018	15111-97-4	Organic compounds	Lipids and lipid-like molecules	Prenol lipids	Monoterpenoids
pos_10683	2-Indanone	169.3376938	197.8042271	314.3582251	261.3306044	298.5350748	357.7905649	389.0835212	272.4136134	213.3261848	116.242854	128.2120031	192.0091842	0.429239852	0.220730277	1.008974369	unchanged	0.360277711	0.398577056	0.679446207	unchanged	-0.642851166	0.201033062	0.960381995	unchanged	10.03228185	C9H8O	133.0661161	5.32715	C07727	Polycyclic aromatic hydrocarbon degradation(ko00624);;Microbial metabolism in diverse environments(ko01120)	--	--	--	--	--	--	--	--	--	--
pos_11308	5α-androstane-3,17-dione	1438.028586	1089.557869	905.1913143	1144.356075	674.4411282	849.7459758	505.9412509	943.6529604	857.6671033	513.3978335	1350.327638	1069.247052	-0.363324108	0.288632234	0.873917908	unchanged	-0.573195054	0.143991726	1.072594487	unchanged	-0.227012908	0.603181506	0.423692979	unchanged	-1.355601929	C19H28O2	289.2158159	5.704783333	C00674	Steroid hormone biosynthesis(ko00140);;Steroid degradation(ko00984);;Metabolic pathways(ko01100);;Microbial metabolism in diverse environments(ko01120)	LMST02020085	Sterol Lipids [ST]	Steroids [ST02]	C19 steroids (androgens) and derivatives [ST0202]	HMDB0248410	--	Organic compounds	Lipids and lipid-like molecules	Steroids and steroid derivatives	Androstane steroids
pos_13832	Illudin M	3191.601317	5001.283653	2060.648761	1790.20011	359.9157263	442.8055317	1243.635159	895.1447263	440.4454913	779.8147506	890.7972978	1176.061053	-1.983470838	0.076744914	1.309161267	unchanged	-1.99111145	0.087208584	1.309732099	unchanged	-1.848772464	0.099537619	1.24454983	unchanged	5.145683977	C15H20O3	213.1286684	8.0905	C09687	--	--	--	--	--	--	--	--	--	--	--
pos_11519	Eicosatetraynoic Acid	1577.611557	1072.959285	1441.413063	1509.054421	1396.49758	1432.077582	1464.42807	1322.922485	1115.999954	1073.51883	1222.687488	1255.695748	0.084106387	0.644619689	0.404537332	unchanged	-0.068087452	0.748885394	0.273699939	unchanged	-0.204208667	0.357466293	0.742332548	unchanged	6.43074739	C20H24O2	615.3496573	5.825433333	--	--	--	--	--	--	--	--	--	--	--	--
pos_1832	HYDROCOTARNINE	182.3660493	125.681768	173.5740732	156.1118077	151.339748	236.9600873	180.9056305	145.9377537	130.3735034	143.5200332	139.5392522	148.4537448	0.176796955	0.56502131	0.503255091	unchanged	-0.075022275	0.742903152	0.278305501	unchanged	-0.158496842	0.44362166	0.642715281	unchanged	2.426536125	C12H15NO3	222.1130063	1.508666667	--	--	--	--	--	--	HMDB0033701	550-10-7	Organic compounds	Organoheterocyclic compounds	Tetrahydroisoquinolines	--
pos_12738	Ser His Arg	500.2886131	398.0038126	387.2882945	148.2732741	209.6915013	238.9898069	98.19071335	192.2641588	391.2823603	359.3530653	441.0418754	261.17018	-1.106727121	0.008539891	1.55179525	down	-0.915132517	0.131563693	1.16506367	unchanged	-0.276227324	0.310601688	0.765864334	unchanged	-4.662912231	C15H26N8O5	399.2080356	6.944033333	--	--	--	--	--	--	--	--	--	--	--	--
neg_5935	1-Octen-3-ol	66.30898631	44.382967	98.37108399	63.06938926	26.2755285	55.7113574	3.483365606	29.69953944	46.57046334	52.94573433	84.87283974	95.51798275	-0.527325305	0.336624593	0.786657685	unchanged	-1.390320656	0.101582442	1.165631527	unchanged	0.158474338	0.710439772	0.291463542	unchanged	11.82164081	C8H16O	149.0962975	3.54625	C14272	--	LMFA05000090	Fatty Acyls [FA]	Fatty alcohols [FA05]	--	HMDB0031299	--	Organic compounds	Lipids and lipid-like molecules	Fatty Acyls	Fatty alcohols
pos_6350	Hexa-2,4-dienol	83.84286531	74.70382594	72.24581682	75.22584772	64.35046772	63.21571801	47.0729715	69.64222121	57.68524222	59.82468135	71.77923356	68.88660698	-0.186595414	0.147944062	1.116122571	unchanged	-0.404192754	0.082839896	1.250958079	unchanged	-0.203062357	0.115668419	1.077745793	unchanged	13.1129963	C6H10O	81.07116272	3.374733333	--	--	--	--	--	--	--	--	--	--	--	--
pos_5885	4-formyl Indole	1185.166935	1413.92256	695.3614171	1057.908332	968.7205368	552.1215093	790.2382171	866.5405042	876.4483792	1851.10572	2120.065899	3648.19368	-0.353365903	0.420026134	0.693303455	unchanged	-0.379061612	0.353638905	0.812783315	unchanged	1.209632794	0.10976633	1.159521687	unchanged	8.671368593	C9H7NO	146.0612981	3.09705	--	--	--	--	--	--	--	--	--	--	--	--
pos_1791	1-(1-Pyrrolidinyl)-2-propanone	127.9280156	86.90247216	112.5356587	218.8881177	104.3826165	253.3108174	91.97284073	140.9481134	196.5129447	295.4879152	261.8290609	225.4074228	0.816619539	0.200671746	1.114691197	unchanged	0.391530942	0.381991708	0.74197261	unchanged	1.257599279	0.005901934	1.452148898	up	7.911706028	C7H13NO	128.107996	1.4587	--	--	--	--	--	--	HMDB0040030	54151-38-1	Organic compounds	Organoheterocyclic compounds	Pyrrolidines	N-alkylpyrrolidines
pos_14109	Dihydroactinidiolide	347.7536385	186.179751	167.710524	162.6808723	74.68784737	147.0373397	95.21118268	128.8155779	113.6482502	150.4656594	225.8882924	228.7021853	-0.868107967	0.197901191	1.075887546	unchanged	-1.055103626	0.164595312	1.151461165	unchanged	-0.213670042	0.64552282	0.380999025	unchanged	7.912118219	C11H16O2	181.1237313	8.5181	--	--	--	--	--	--	HMDB0035240	15356-74-8	Organic compounds	Organoheterocyclic compounds	Benzofurans	--
pos_12424	5-Hydroxy-1-(4-hydroxyphenyl)-3-decanone	1090.99105	751.430279	886.2463415	611.1548524	580.8813955	502.481979	635.494159	597.4394773	545.886361	821.7200496	765.1786731	758.9666833	-0.687321542	0.061286951	1.434127477	unchanged	-0.617276168	0.076482335	1.339899242	unchanged	-0.218076456	0.32444548	0.808006606	unchanged	8.978353973	C16H24O3	265.1821929	6.652066667	C17747	Stilbenoid, diarylheptanoid and gingerol biosynthesis(ko00945);;Biosynthesis of secondary metabolites(ko01110)	--	--	--	--	--	--	--	--	--	--
pos_3931	Butyryl-L-carnitine	1837.119695	1266.655561	4118.081138	3401.492203	2851.909837	4273.940117	2104.311399	2721.75129	3973.441706	2083.450031	3264.866369	3180.528141	0.543699607	0.339850039	0.836439087	unchanged	0.285052538	0.641234264	0.395087904	unchanged	0.239980571	0.680649524	0.33619871	unchanged	2.813671466	C11H21NO4	232.154985	2.1497	--	--	--	--	--	--	HMDB0002013	25576-40-3	Organic compounds	Lipids and lipid-like molecules	Fatty Acyls	Fatty acid esters
pos_7362	Encecalin	192.8913798	91.90163515	85.36979912	190.3533231	99.68930714	127.5341306	686.6079492	329.4296021	211.2123935	21.73969916	31.79429666	102.0165998	0.173881453	0.738353907	0.277460028	unchanged	1.729197225	0.177918274	1.108835145	unchanged	-1.250776053	0.178322918	0.974332159	unchanged	-1.39575256	C14H16O3	233.1168968	3.866566667	C09005	--	--	--	--	--	--	--	--	--	--	--
neg_1127	O-Acetyl-L-serine	675.2167786	434.9338819	634.2868294	373.5851396	479.4857321	395.1478285	529.8537795	346.2904382	311.0759344	288.9083504	260.248224	264.3090286	-0.48289117	0.142513417	1.203972231	unchanged	-0.555174415	0.138983504	1.082846386	unchanged	-1.100608652	0.050847906	1.364593772	unchanged	-4.731062591	C5H9NO4	146.0451856	0.774916667	C00979	Cysteine and methionine metabolism(ko00270);;Zeatin biosynthesis(ko00908);;Sulfur metabolism(ko00920);;Biosynthesis of various antibiotics(ko00998);;Metabolic pathways(ko01100);;Biosynthesis of secondary metabolites(ko01110);;Microbial metabolism in diverse environments(ko01120);;Carbon metabolism(ko01200);;Biosynthesis of amino acids(ko01230);;Sulfur relay system(ko04122)	--	--	--	--	HMDB0003011	5147-00-2	Organic compounds	Organic acids and derivatives	Carboxylic acids and derivatives	Amino acids, peptides, and analogues
pos_9660	PGF2α Alcohol	5412.274018	5590.230924	4025.158896	5190.453451	3630.502569	3959.847012	2926.331316	5773.453359	5665.39762	1749.840479	3921.453901	2924.312806	-0.233642264	0.336150526	0.791624883	unchanged	-0.065044448	0.84739237	0.163694708	unchanged	-0.80594929	0.058242947	1.21984208	unchanged	-0.467824961	C20H36O4	379.2468668	4.778216667	--	--	LMFA03010113	Fatty Acyls [FA]	Eicosanoids [FA03]	Prostaglandins [FA0301]	--	--	--	--	--	--
pos_4966	Di-1-propenyl sulfide	532.1889159	614.5344515	518.8497266	746.1238732	739.3384219	696.1392667	569.7881338	737.3625215	732.5582806	732.9405014	717.8240354	557.421141	0.38936897	0.014408338	1.543019996	up	0.292344628	0.138163512	1.125645396	unchanged	0.269873999	0.169032035	1.019273648	unchanged	-21.99933997	C6H10S	115.0550887	2.620116667	--	--	--	--	--	--	HMDB0040234	33922-80-4	Organic compounds	Organosulfur compounds	Thioethers	Thioenol ethers
pos_5595	Exalamide	2066.320426	2897.280091	1235.167712	2327.59052	1192.871246	2321.309334	3051.383315	1104.549216	1057.308934	1002.120301	802.1786822	609.2816642	-0.085575733	0.855416313	0.143524814	unchanged	-0.249800879	0.708812538	0.316799179	unchanged	-1.360806529	0.112362329	1.194513811	unchanged	4.30837999	C13H19NO2	204.1392434	2.919266667	--	--	--	--	--	--	--	--	--	--	--	--
pos_11683	3-Phenylpropionaldoxim	1.41E-09	1.29E-09	1.42E-09	95.66744603	1.35E-09	0.006153984	1.50E-09	0.000256941	3.580105688	1.936809158	0.001734978	8.661995998	34.43630431	0.422612593	0.750038906	unchanged	29.69636104	0.422608297	0.71554995	unchanged	31.2623212	0.310466295	0.83945714	unchanged	8.481158523	C9H11NO	150.0926048	5.9682	C17236	Glucosinolate biosynthesis(ko00966);;2-Oxocarboxylic acid metabolism(ko01210)	--	--	--	--	--	--	--	--	--	--
neg_9016	2'-beta-Dihydroxychalcone	658.5616723	737.2540144	672.6750542	643.3608287	593.3759867	497.783777	1361.525691	1072.143057	1107.701352	581.7450113	670.7720199	665.1345145	-0.254041531	0.103536387	1.237571516	unchanged	0.775729125	0.026271752	1.487339892	up	-0.109237906	0.254242182	0.850790732	unchanged	-4.405466821	C15H12O3	239.0703102	4.94995	--	--	LMPK12120395	Polyketides [PK]	Flavonoids [PK12]	Chalcones and dihydrochalcones [PK1212]	--	--	--	--	--	--
pos_1737	5-Hydroxymethyluracil	64.08684319	34.51150138	50.81988311	40.66498149	51.51980666	62.09049343	31.05042573	42.25170092	42.9410766	40.97370796	43.97799756	45.2733042	0.046150773	0.886206654	0.10439454	unchanged	-0.362209791	0.329456701	0.808458008	unchanged	-0.19834961	0.53357677	0.525809743	unchanged	1.694871971	C5H6N2O3	143.0453592	1.373033333	C03088	--	--	--	--	--	HMDB0000469	4433-40-3	Organic compounds	Organoheterocyclic compounds	Diazines	Pyrimidines and pyrimidine derivatives
pos_7313	beta1-Tomatidine	3241.473664	1235.778211	666.5472515	1070.707997	944.0099782	3080.168402	151.3494317	725.9943829	1155.226565	229.6195115	77.9315157	200.4245653	-0.013784332	0.98829074	0.026714208	unchanged	-1.339528997	0.315652403	0.840669391	unchanged	-3.34000322	0.186011575	1.06510162	unchanged	-6.559584581	C45H75NO17	902.5048629	3.838016667	--	--	--	--	--	--	HMDB0029343	17406-46-1	Organic compounds	Lipids and lipid-like molecules	Steroids and steroid derivatives	Steroidal glycosides
pos_12090	trans,trans-hepta-2,4,6-trienoic acid	48.03588153	24.04088468	29.81046573	26.58458771	18.35582925	44.41607242	24.04108267	26.47341471	30.50942761	39.02391192	52.95652405	47.54696987	-0.189328859	0.712623089	0.328597356	unchanged	-0.330553391	0.44006173	0.671345901	unchanged	0.453575252	0.223314922	0.913093199	unchanged	12.24993528	C7H8O2	125.0612256	6.338683333	--	--	LMFA01030781	Fatty Acyls [FA]	Fatty Acids and Conjugates [FA01]	Unsaturated fatty acids [FA0103]	--	--	--	--	--	--
neg_9955	PE(18:0/0:0)	8067.540083	11155.92867	6990.486631	12819.45122	12286.92724	11822.99329	13252.58653	14937.39887	14027.36188	13745.76436	12120.51919	11465.54484	0.494433663	0.096723085	1.350507208	unchanged	0.687500874	0.036908526	1.424651825	up	0.510071113	0.077495766	1.205769407	unchanged	-27.35519253	C23H48NO7P	526.3018759	5.43405	--	--	LMGP02050001	Glycerophospholipids [GP]	Glycerophosphoethanolamines [GP02]	Monoacylglycerophosphoethanolamines [GP0205]	--	--	--	--	--	--
pos_1265	Swainsonine	6845.764603	3327.921823	6225.017898	7829.343766	6444.604917	8760.646293	6733.25412	5344.829581	5712.809282	6253.922525	5489.082542	4923.76482	0.4902204	0.171947619	1.079287566	unchanged	0.117557095	0.720146981	0.311734452	unchanged	0.023392698	0.943885352	0.065407547	unchanged	9.872305182	C8H15NO3	174.1141787	0.81765	C10173	Tropane, piperidine and pyridine alkaloid biosynthesis(ko00960);;Biosynthesis of alkaloids derived from ornithine, lysine and nicotinic acid(ko01064)	--	--	--	--	--	--	--	--	--	--
pos_5598	Brosimacutin H	1099.376112	931.1193604	1283.283713	1182.347536	1448.766621	1205.281486	2293.495517	1742.419001	1559.490499	1268.153744	1640.999198	1253.811269	0.21127404	0.261476126	0.893989839	unchanged	0.755765091	0.056725458	1.341846635	unchanged	0.329133684	0.159832366	0.997085152	unchanged	-17.4717077	C20H24O6	361.1582724	2.919266667	--	--	LMPK12120450	Polyketides [PK]	Flavonoids [PK12]	Chalcones and dihydrochalcones [PK1212]	--	--	--	--	--	--
pos_5397	Tyramine	559.1113474	955.7643498	439.2355868	635.8118983	531.1492676	358.4801709	1149.275304	1521.857982	853.9565501	616.1770513	856.9888613	807.8620417	-0.357285929	0.475778463	0.616232982	unchanged	0.851147395	0.105764749	1.155495052	unchanged	0.223171498	0.57467878	0.450583216	unchanged	7.628063957	C8H11NO	138.0923861	2.833566667	C00483	Tyrosine metabolism(ko00350);;Methane metabolism(ko00680);;Isoquinoline alkaloid biosynthesis(ko00950);;Biosynthesis of plant secondary metabolites(ko01060);;Biosynthesis of alkaloids derived from shikimate pathway(ko01063);;Metabolic pathways(ko01100);;Biosynthesis of secondary metabolites(ko01110);;Biosynthesis of cofactors(ko01240);;Neuroactive ligand-receptor interaction(ko04080);;Protein dig…	--	--	--	--	HMDB0000306	51-67-2	Organic compounds	Benzenoids	Benzene and substituted derivatives	Phenethylamines
pos_9343	8-Amino-7-oxononanoic acid	106793.1693	98768.85762	112077.2264	79496.22355	47466.83965	109306.0306	164864.7759	12157.53466	14985.23301	48967.05424	52225.71845	47331.68616	-0.426958286	0.265652891	0.968752646	unchanged	-0.726226217	0.493939708	0.611616844	unchanged	-1.096688678	0.001906284	1.499991109	down	13.33478831	C9H17NO3	392.2959928	4.650433333	C01092	Biotin metabolism(ko00780);;Metabolic pathways(ko01100);;Biosynthesis of cofactors(ko01240)	LMFA01060168	Fatty Acyls [FA]	Fatty Acids and Conjugates [FA01]	Oxo fatty acids [FA0106]	HMDB0240687	682799-71-9	Organic compounds	Lipids and lipid-like molecules	Fatty Acyls	Fatty acids and conjugates
pos_7444	Raffinose	4601.098795	4297.279523	6151.747909	4435.237662	5876.354625	4085.141656	7696.403358	6397.311438	6402.109233	4490.995601	5068.114353	4926.015486	-0.064034029	0.797426507	0.234841432	unchanged	0.445554407	0.069704312	1.248343071	unchanged	-0.055203409	0.779176929	0.236175412	unchanged	-2.01494934	C18H32O16	504.1674191	3.895116667	C00492	Galactose metabolism(ko00052);;Metabolic pathways(ko01100);;ABC transporters(ko02010)	--	--	--	--	HMDB0003213	512-69-6	Organic compounds	Organic oxygen compounds	Organooxygen compounds	Carbohydrates and carbohydrate conjugates
pos_12628	N-alpha-acetyl lysine methyl ester	122.7613785	79.81559499	86.4663235	77.48515097	89.16957479	67.48311918	62.37609648	82.96502692	97.92673556	104.9198994	101.3508547	91.92822469	-0.303927472	0.30711275	0.907044389	unchanged	-0.248739895	0.419715759	0.655109126	unchanged	0.044989701	0.843914126	0.17024346	unchanged	-25.84523981	C9H18N2O3	185.1232301	6.85125	--	--	--	--	--	--	HMDB0304430	--	Organic compounds	Organic acids and derivatives	Carboxylic acids and derivatives	Amino acids, peptides, and analogues
pos_6738	Podophyllotoxone	8449.932695	6651.088053	5021.831961	11135.84951	6247.87187	8168.306847	8958.196947	10729.8738	9008.457723	13545.55873	15439.83573	17971.44607	0.344602969	0.361721897	0.765588199	unchanged	0.512041376	0.082464884	1.242608107	unchanged	1.222500498	0.006285334	1.422490476	up	-2.399887593	C22H20O8	413.122105	3.560333333	C10875	--	--	--	--	--	--	--	--	--	--	--
neg_12518	Carnitine	1163.965538	750.1766993	859.0880581	528.255454	323.4614905	457.098866	554.1484449	565.549015	436.0451638	1215.165537	577.1682545	565.0039537	-1.083305345	0.040497714	1.451014655	down	-0.83396402	0.069536774	1.340696725	unchanged	-0.234408952	0.61276374	0.398271765	unchanged	10.4824566	C7H16NO3+	361.1988354	7.991816667	C00487	Lysine degradation(ko00310);;Metabolic pathways(ko01100);;ABC transporters(ko02010)	--	--	--	--	HMDB0000062	541-15-1	Organic compounds	Organic nitrogen compounds	Organonitrogen compounds	Quaternary ammonium salts
pos_11810	alpha-Amylcinnamaldehyde	731.7922982	573.50258	604.5312146	632.3393265	528.3417603	530.4081966	588.3299316	621.6922832	578.5621052	578.1769911	866.6417965	732.1097604	-0.175488443	0.293437395	0.883547392	unchanged	-0.09462314	0.495541832	0.595554805	unchanged	0.188852782	0.419635589	0.631031464	unchanged	6.617632619	C14H18O	203.1443793	6.025316667	C12288	--	--	--	--	--	HMDB0031313	122-40-7	Organic compounds	Phenylpropanoids and polyketides	Cinnamaldehydes	--
pos_10896	(8E,15E)-1,8,15-Heptadecatriene-11,13-diyne	257.6197692	157.2174362	243.7228171	268.1831945	245.5690368	219.9804955	220.5537087	226.6275516	231.2951115	243.9438395	277.4181801	282.8012138	0.155939699	0.522807663	0.547304823	unchanged	0.042983637	0.852552699	0.166817223	unchanged	0.288173441	0.258833734	0.885033114	unchanged	1.192086291	C17H22	227.1796968	5.41925	--	--	--	--	--	--	HMDB0031041	28834-02-8	Organic compounds	Hydrocarbons	Unsaturated hydrocarbons	Enynes
pos_13725	16-Hydroxypalmitic acid	1867.141173	3305.342093	2901.325356	914.3707899	3079.578363	2757.191928	4555.690356	3646.276469	9650.594681	2519.420669	2499.805785	2740.448633	-0.258118022	0.615400663	0.43482749	unchanged	1.144809794	0.219180918	1.034519902	unchanged	-0.057253145	0.831038207	0.184616512	unchanged	4.251948215	C16H32O3	237.2224495	7.96985	C18218	Cutin, suberine and wax biosynthesis(ko00073);;Metabolic pathways(ko01100)	--	--	--	--	HMDB0006294	506-13-8	Organic compounds	Lipids and lipid-like molecules	Fatty Acyls	Fatty acids and conjugates
neg_1842	(2S,3S)-2,3-Dihydro-2,3-dihydroxybenzoate	279.3298252	232.7281113	282.2247025	322.8388128	624.4058864	352.3290685	530.4423115	376.3277626	425.8487307	407.7468431	386.3862198	473.0805726	0.710314153	0.218982554	1.061821912	unchanged	0.746539782	0.045960887	1.403666966	up	0.673935389	0.010983272	1.4114194	up	-3.057691578	C7H8O4	155.0345052	1.6016	C04171	Biosynthesis of siderophore group nonribosomal peptides(ko01053);;Biosynthesis of secondary metabolites(ko01110)	--	--	--	--	--	--	--	--	--	--
pos_13868	Behenic acid	5738.761959	12211.40292	8302.427749	9546.704592	2534.727448	1713.002112	3281.276489	3925.703936	1975.798333	3909.517478	2251.029617	4153.344884	-0.928373628	0.258494227	0.897583059	unchanged	-1.515457214	0.083434005	1.311481415	unchanged	-1.347871065	0.094609259	1.218612271	unchanged	3.213328616	C22H44O2	358.3690498	8.133333333	C08281	Cutin, suberine and wax biosynthesis(ko00073);;Biosynthesis of unsaturated fatty acids(ko01040)	LMFA01010022	Fatty Acyls [FA]	Fatty Acids and Conjugates [FA01]	Straight chain fatty acids [FA0101]	HMDB0000944	112-85-6	Organic compounds	Lipids and lipid-like molecules	Fatty Acyls	Fatty acids and conjugates
neg_9749	Menthone	630.7970812	1051.364393	1139.742873	1459.601442	567.9004458	294.0136214	93.72325186	854.4676046	733.9709214	13682.37597	7268.265598	3578.146438	-0.281602167	0.696611002	0.332084869	unchanged	-0.746352626	0.261039224	0.886300496	unchanged	3.119734959	0.133434844	1.18218727	unchanged	-8.493338931	C10H18O	199.1326589	5.3419	--	--	--	--	--	--	HMDB0035162	14073-97-3	Organic compounds	Lipids and lipid-like molecules	Prenol lipids	Monoterpenoids
pos_6437	2,6-Diisopropylhydroquinone	11434.01679	10447.20377	7705.791851	9537.105873	4521.828275	6084.271414	4466.989463	5831.747423	7244.348825	3433.895212	6938.140146	6450.603132	-0.554670736	0.170293227	1.070459143	unchanged	-0.754061496	0.048542351	1.314048142	down	-0.814560028	0.052940744	1.226579351	unchanged	5.460480051	C12H18O2	177.1284516	3.438983333	--	--	--	--	--	--	HMDB0014018	--	Organic compounds	Benzenoids	Benzene and substituted derivatives	Cumenes
pos_12252	Abietic acid	373.4055209	321.1938069	398.7210895	303.7171096	188.2928725	198.8162708	233.4315601	358.5922831	344.751921	229.0266472	345.9157563	321.3089995	-0.662321456	0.046386016	1.386339037	down	-0.222940614	0.331981623	0.788814771	unchanged	-0.286740893	0.207201359	0.935858105	unchanged	-16.59194328	C20H30O2	303.2268421	6.487883333	C06087	Diterpenoid biosynthesis(ko00904);;Metabolic pathways(ko01100);;Biosynthesis of secondary metabolites(ko01110)	LMPR0104050001	Prenol Lipids [PR]	Isoprenoids [PR01]	C20 isoprenoids (diterpenes) [PR0104]	HMDB0247751	--	Organic compounds	Lipids and lipid-like molecules	Prenol lipids	Diterpenoids
pos_2235	p-Cresol	2745.766253	2910.078654	2466.572734	2118.483938	3623.447182	2741.7467	3151.667864	3407.600898	4038.29547	3597.081824	3155.447929	2629.787489	0.062780623	0.812872614	0.194431378	unchanged	0.383751595	0.069592001	1.300511194	unchanged	0.208035073	0.271482882	0.862706524	unchanged	11.63522485	C7H8O	91.0554839	1.772083333	C01468	Toluene degradation(ko00623);;Nitrotoluene degradation(ko00633);;Metabolic pathways(ko01100);;Microbial metabolism in diverse environments(ko01120);;Degradation of aromatic compounds(ko01220);;Protein digestion and absorption(ko04974)	--	--	--	--	HMDB0001858	106-44-5	Organic compounds	Benzenoids	Phenols	Cresols
pos_12507	Matrine	41.58318994	46.39368453	21.15057634	5.633759017	18.46869858	10.50925734	22.50363347	50.08730942	69.79996746	138.1086174	100.5176856	109.4593123	-1.656681724	0.066013538	1.37159211	unchanged	0.383842999	0.529814944	0.532044784	unchanged	1.673428141	0.006393448	1.435955367	up	6.762620882	C10H16O	153.1284203	6.744166667	C10774	--	--	--	--	--	HMDB0243621	--	Organic compounds	Alkaloids and derivatives	Lupin alkaloids	Matrine alkaloids
pos_11268	Cadalene	774.5006917	1200.117545	500.6156492	1730.993117	677.9718004	1069.20456	699.2751417	1103.681777	938.2502504	942.5169419	1179.033821	1305.053959	0.490763378	0.422904378	0.700701271	unchanged	0.147246512	0.729559133	0.296612009	unchanged	0.469214926	0.260656721	0.855303408	unchanged	4.322499293	C15H18	199.1489835	5.676233333	--	--	LMPR0103330007	Prenol Lipids [PR]	Isoprenoids [PR01]	C15 isoprenoids (sesquiterpenes) [PR0103]	HMDB0059698	--	Organic compounds	Lipids and lipid-like molecules	Prenol lipids	Sesquiterpenoids
pos_4021	FMNH	25.9726502	12.56302759	26.89390002	33.71198558	486.880383	59.49657909	65.22593465	219.2464417	460.715946	11.78408773	49.77142365	39.77786028	3.148259265	0.363368647	0.811351794	unchanged	3.5095902	0.187643642	1.119864051	unchanged	0.631094502	0.410103146	0.657675538	unchanged	-7.850693536	C17H23N4O9P	423.1028155	2.185383333	--	--	--	--	--	--	HMDB0001142	5666-16-0	Organic compounds	Nucleosides, nucleotides, and analogues	Flavin nucleotides	--
pos_12913	Valerenolic acid	1456.307737	1250.831366	1975.905097	625.3147258	555.7891748	764.9112553	917.9768941	696.0917739	554.892613	483.4901599	481.9368119	498.2435023	-1.266923708	0.042873888	1.479661324	down	-1.110442356	0.041818985	1.38378156	down	-1.677855868	0.038058278	1.406312109	down	8.667350015	C15H22O3	251.1665054	7.100383333	--	--	--	--	--	--	HMDB0036563	1619-16-5	Organic compounds	Lipids and lipid-like molecules	Prenol lipids	Sesquiterpenoids
neg_4686	N-acetyl-D-proline	574.7040079	528.0628683	599.3748782	619.6003667	653.0991172	537.5926766	723.9195708	756.9901512	832.585801	875.6244958	956.9530263	790.9914191	0.088871361	0.430109417	0.658172291	unchanged	0.442723117	0.009159891	1.492534677	up	0.624179511	0.012673552	1.437712181	up	7.341274349	C7H11NO3	359.1482955	2.919416667	--	--	--	--	--	--	--	--	--	--	--	--
pos_4136	Adrenosterone	2310.695271	618.138162	2981.089413	702.5183146	1216.260996	1170.851052	4561.149872	726.3219768	439.388122	469.3836111	477.0741074	454.6409494	-0.935705049	0.311672512	0.913196372	unchanged	-0.045394968	0.970140567	0.034622568	unchanged	-2.07658074	0.165981991	1.105598696	unchanged	-10.97763123	C19H24O3	283.1659612	2.256766667	C05285	Steroid hormone biosynthesis(ko00140)	--	--	--	--	HMDB0006772	382-45-6	Organic compounds	Lipids and lipid-like molecules	Steroids and steroid derivatives	Androstane steroids
pos_1542	Dopamine	87.50517701	35.14590653	52.33114893	130.5178384	141.2164946	59.67752797	222.6177868	47.99795527	104.7415357	98.49441961	57.37107559	114.4743529	0.921416797	0.171220113	1.064667758	unchanged	1.101056016	0.322909131	0.84090634	unchanged	0.627565741	0.238950274	0.862556252	unchanged	3.983076318	C8H11NO2	154.0868648	0.860483333	C03758	Tyrosine metabolism(ko00350);;Isoquinoline alkaloid biosynthesis(ko00950);;Betalain biosynthesis(ko00965);;Biosynthesis of plant secondary metabolites(ko01060);;Biosynthesis of alkaloids derived from shikimate pathway(ko01063);;Metabolic pathways(ko01100);;Biosynthesis of secondary metabolites(ko01110);;cAMP signaling pathway(ko04024);;Neuroactive ligand-receptor interaction(ko04080);;Gap junctio…	--	--	--	--	HMDB0000073	62-31-7	Organic compounds	Benzenoids	Phenols	Benzenediols
neg_2384	ROCCELLIC ACID	137.1362271	187.4903953	211.6037894	139.8121849	53.23892311	50.25705407	78.68477919	95.41874949	64.82188783	125.4986548	86.49604155	96.28537918	-1.140068325	0.060916075	1.307147457	unchanged	-1.166292709	0.031880426	1.43912355	down	-0.798611393	0.053904584	1.266583537	unchanged	2.683801686	C17H32O4	299.2235888	10.02203333	--	--	--	--	--	--	--	--	--	--	--	--
pos_10394	3,3-Dimethylacrylic acid	22.41757849	27.32190181	35.80823719	27.1988991	20.36646639	7.807644194	3.839735334	24.91147087	22.18635681	104.715645	102.4553958	64.45166834	-0.627546424	0.227047566	0.967931753	unchanged	-0.747999424	0.223637098	0.955838754	unchanged	1.666802834	0.032857962	1.392567358	up	13.28156996	C5H8O2	65.03990541	5.1487	--	--	--	--	--	--	HMDB0000509	541-47-9	Organic compounds	Lipids and lipid-like molecules	Fatty Acyls	Fatty acids and conjugates
neg_2511	Acitretin	1021.119893	1956.357024	1821.558664	1305.817619	453.1690443	392.8514521	901.6793141	1005.756327	403.3536792	770.6510916	633.7509933	742.3647276	-1.157174963	0.100545415	1.18483713	unchanged	-1.054358777	0.086152015	1.225078883	unchanged	-1.160579019	0.091037663	1.262166808	unchanged	24.73106948	C21H26O3	361.165663	10.78371667	--	--	--	--	--	--	HMDB0014602	55079-83-9	Organic compounds	Lipids and lipid-like molecules	Prenol lipids	Retinoids
pos_14481	(6E,8E)-4,6,8-Megastigmatriene	676.4733303	842.6703334	850.4838077	276.0389888	637.9167605	522.3757694	781.0703401	694.5672073	1055.23633	644.5782687	383.3076188	571.5434331	-0.722271496	0.080926287	1.30680005	unchanged	0.094975343	0.69068216	0.343259003	unchanged	-0.567103031	0.061582106	1.211516146	unchanged	7.204808272	C13H20	177.1650462	8.981383333	--	--	--	--	--	--	HMDB0035180	51468-86-1	Organic compounds	Hydrocarbons	Unsaturated hydrocarbons	Branched unsaturated hydrocarbons
neg_3669	4-Hydroxyphenylacetaldehyde	19315.22031	13246.62503	12280.76684	38271.50538	39348.94026	42444.41451	79841.7206	24298.58374	17014.75921	30932.08659	21850.72189	24568.50258	1.420871748	0.001730369	1.617340264	up	1.433912476	0.327973456	0.854580547	unchanged	0.786555424	0.03755536	1.280321538	up	-9.185196931	C8H8O2	181.0494144	2.420416667	C03765	Tyrosine metabolism(ko00350);;Isoquinoline alkaloid biosynthesis(ko00950);;Biosynthesis of plant secondary metabolites(ko01060);;Biosynthesis of alkaloids derived from shikimate pathway(ko01063);;Metabolic pathways(ko01100);;Biosynthesis of secondary metabolites(ko01110)	--	--	--	--	HMDB0003767	7339-87-9	Organic compounds	Benzenoids	Benzene and substituted derivatives	Phenylacetaldehydes
pos_1673	(R)-(-)-2-Phenylglycinol	109.9386557	135.4967863	72.77098499	63.93746748	12.59011236	24.30518243	66.55077644	59.75429257	23.63458678	23.54215642	68.85981665	60.09575704	-1.657998504	0.040149504	1.375930934	down	-1.08558098	0.073519714	1.242696212	unchanged	-1.061175206	0.077861264	1.172415307	unchanged	8.664405763	C8H11NO	138.0925282	1.145316667	--	--	--	--	--	--	--	--	--	--	--	--
pos_14487	5,10-pentadecadienal	290.1391597	331.9442742	346.9246962	101.8302377	252.4361222	225.3046734	296.7520801	281.5988503	443.5125408	276.6541617	161.6704644	230.0461278	-0.741523279	0.093639408	1.318998643	unchanged	0.076621779	0.771684468	0.257464675	unchanged	-0.535860164	0.076176517	1.211756777	unchanged	8.373509002	C15H26O	223.2075025	8.981383333	--	--	LMFA06000086	Fatty Acyls [FA]	Fatty aldehydes [FA06]	--	--	--	--	--	--	--
pos_10152	25-hydroxyvitamin D3	2486.428107	3892.202871	3386.85376	5446.749002	4918.79827	10385.03662	5717.306129	5046.365925	3447.042863	2578.871336	4353.020331	4691.126199	1.087388369	0.164322863	1.20015231	unchanged	0.541215573	0.148339663	1.089090225	unchanged	0.251221144	0.476046536	0.553355357	unchanged	-1.593527944	C27H44O2	442.3673182	5.020916667	C01561	Steroid biosynthesis(ko00100);;Metabolic pathways(ko01100);;Biosynthesis of secondary metabolites(ko01110);;Parathyroid hormone synthesis, secretion and action(ko04928);;Tuberculosis(ko05152)	--	--	--	--	HMDB0003550	19356-17-3	Organic compounds	Lipids and lipid-like molecules	Steroids and steroid derivatives	Vitamin D and derivatives
pos_12074	(3beta,17alpha,23S)-17,23-Epoxy-3,29-dihydroxy-27-norlanosta-7,9(11)-diene-15,24-dione	28173.83307	19673.80564	26077.99931	16720.84879	12858.77912	18281.84002	20680.65037	19723.07975	25047.67065	9157.770199	20073.37765	18401.18311	-0.627210144	0.05546987	1.362452616	unchanged	-0.175650721	0.413380155	0.670885985	unchanged	-0.634133639	0.113457602	1.093308144	unchanged	0.582580048	C29H42O5	471.3107749	6.310133333	--	--	--	--	--	--	HMDB0035970	--	Organic compounds	Lipids and lipid-like molecules	Steroids and steroid derivatives	Oxosteroids
neg_11645	Gelcohol	336.3008624	234.113492	288.9561836	140.0839344	168.2037012	145.2818259	225.2308549	162.7056158	142.6062892	300.906607	151.7189739	193.6516452	-0.92195681	0.035833496	1.520884015	down	-0.695811286	0.048493467	1.303971106	down	-0.411127164	0.263506435	0.833194601	unchanged	-0.788519952	C16H26O4	281.1756104	6.808966667	--	--	--	--	--	--	--	--	--	--	--	--
pos_2758	9,12,15-Octadecatrien-1-ol	54257.07285	204303.8992	62072.52251	98996.66429	24450.20027	15685.67008	42283.39324	69940.58036	14132.54669	30249.58756	20298.7847	18493.87077	-1.204465325	0.353245391	0.773748654	unchanged	-1.34342503	0.314771246	0.850463684	unchanged	-2.215373902	0.227105705	0.988423509	unchanged	5.342777179	C18H32O	282.2805634	10.07073333	--	--	LMFA05000216	Fatty Acyls [FA]	Fatty alcohols [FA05]	--	--	--	--	--	--	--
pos_13060	2-(3-Carboxy-3-aminopropyl)-L-histidine	75.92268038	103.3032229	77.03303511	55.21345453	48.4707289	33.76509484	85.05168475	228.9611993	194.9185211	165.0952227	291.526463	254.6520766	-0.898702996	0.026878392	1.442428417	down	0.989868893	0.187834967	1.098936268	unchanged	1.472802619	0.049463332	1.3473549	up	-7.870104593	C10H16N4O4	274.1489649	7.24315	C04441	--	--	--	--	--	HMDB0011655	--	Organic compounds	Organic acids and derivatives	Carboxylic acids and derivatives	Amino acids, peptides, and analogues
pos_14482	formyl 4Z-decenoate	1500.585708	1706.819779	1773.115875	686.1887223	1417.926028	1126.390273	1604.946737	1475.781783	2273.814051	1458.378734	1019.667804	1326.302641	-0.624537054	0.096753412	1.307902105	unchanged	0.104466561	0.671907106	0.373221477	unchanged	-0.388647103	0.074612155	1.191498349	unchanged	7.229161376	C11H20O2	149.1338082	8.981383333	--	--	--	--	--	--	--	--	--	--	--	--
neg_4893	n-Propyl gallate	715.8133796	1345.121089	1029.912649	2151.768335	907.1883676	955.1175294	726.1567197	2066.929003	3548.926494	3531.9627	5216.367179	5369.32938	0.377065	0.543429283	0.561640012	unchanged	1.03693836	0.313873674	0.869946133	unchanged	2.191426705	0.017632374	1.434194194	up	6.751079379	C10H12O5	233.044573	3.040116667	C11155	--	--	--	--	--	HMDB0033835	121-79-9	Organic compounds	Benzenoids	Benzene and substituted derivatives	Benzoic acids and derivatives
neg_7007	Nicotinic acid mononucleotide	222.3317007	362.5785182	229.5150909	338.1210073	350.9522852	131.2955076	173.4899451	313.5082605	201.2034873	293.4942271	310.2835438	353.9577416	0.010490228	0.98260882	0.016474124	unchanged	-0.242950956	0.538129337	0.508135342	unchanged	0.233844901	0.41134865	0.658025277	unchanged	1.346280023	C11H16NO9P	358.0313893	4.0518	--	--	--	--	--	--	HMDB0001132	321-02-8	Organic compounds	Nucleosides, nucleotides, and analogues	Pyridine nucleotides	Nicotinic acid nucleotides
pos_7655	Nerol	61.36955664	46.25238483	80.26759764	105.1117295	97.09724574	67.62120236	55.08504132	63.90310368	34.4022594	80.1093666	125.9190178	177.6645666	0.522166961	0.145418181	1.106403828	unchanged	-0.292676511	0.432249275	0.640171194	unchanged	1.030067515	0.13521262	1.111568576	unchanged	6.088676123	C10H18O	155.1439801	4.009316667	C09871	Geraniol degradation(ko00281);;Biosynthesis of terpenoids and steroids(ko01062)	LMPR0102010010	Prenol Lipids [PR]	Isoprenoids [PR01]	C10 isoprenoids (monoterpenes) [PR0102]	HMDB0005812	106-25-2	Organic compounds	Lipids and lipid-like molecules	Prenol lipids	Monoterpenoids
neg_11801	Geranyl acetone	4580.710539	4401.5397	4947.132102	4117.399555	3348.840614	3227.357701	5146.045771	2202.116405	3375.513355	6058.418045	7314.091671	5240.039703	-0.381383956	0.039970977	1.416521642	down	-0.377331814	0.337487854	0.834807437	unchanged	0.418144392	0.114103155	1.187441676	unchanged	-6.141242602	C13H22O	239.1640758	6.966033333	--	--	--	--	--	--	HMDB0031846	3796-70-1	Organic compounds	Lipids and lipid-like molecules	Prenol lipids	Monoterpenoids
pos_14540	7-Dehydro-desmosterol	3028.361227	5129.143761	3093.9467	8796.091127	2908.247655	8924.816181	9851.686337	4252.757762	2209.921366	5432.467793	3677.790659	3704.686258	0.874573572	0.251667124	1.012371629	unchanged	0.536031723	0.542704335	0.529128963	unchanged	0.187716101	0.59497676	0.426090074	unchanged	3.955655451	C27H42O	383.3319917	9.045633333	--	--	LMST01010121	Sterol Lipids [ST]	Sterols [ST01]	Cholesterol and derivatives [ST0101]	--	--	--	--	--	--
pos_3149	4beta-(hydroxymethyl)-4alpha-methyl-5alpha-cholest-7-en-3beta-ol	222.2224036	255.3366641	195.5576938	237.8097288	231.1902392	152.296695	169.7826231	207.8421015	171.1787223	191.0514038	211.8680288	211.8290056	-0.115574477	0.627703209	0.434555993	unchanged	-0.294567239	0.130837903	1.110981886	unchanged	-0.130860618	0.382730478	0.707625668	unchanged	-6.206211317	C29H50O2	430.3778098	12.10806667	--	--	LMST01010203	Sterol Lipids [ST]	Sterols [ST01]	Cholesterol and derivatives [ST0101]	HMDB0304207	--	Organic compounds	Lipids and lipid-like molecules	Steroids and steroid derivatives	Cholestane steroids
pos_2518	2,5-Dihydro-2,4,5-trimethyloxazole	84.22896871	84.06493604	75.89087699	98.69087264	124.0447381	88.45498221	75.1958507	87.39722852	57.04736786	43.63541222	53.18507993	62.92195044	0.349825159	0.162370689	1.162677922	unchanged	-0.152829537	0.455861333	0.647298023	unchanged	-0.612225612	0.021261998	1.3922108	down	7.78319502	C6H11NO	114.0922206	1.872016667	--	--	--	--	--	--	HMDB0031199	22694-96-8	Organic compounds	Organoheterocyclic compounds	Azolines	Oxazolines
pos_2153	Limonene	297.5724279	272.6600019	332.9852553	340.1715703	274.4328466	481.2400065	322.1220695	244.4431361	183.1663795	266.0577325	369.2413017	306.2423402	0.278897354	0.405103431	0.765171588	unchanged	-0.268699553	0.335005342	0.805745708	unchanged	0.059950758	0.736067834	0.270719532	unchanged	7.42628392	C12H12NO2	225.0775251	1.722116667	C06078	--	--	--	--	--	HMDB0003375	5989-27-5	Organic compounds	Lipids and lipid-like molecules	Prenol lipids	Monoterpenoids
pos_14040	Grayanotoxin II	306.879875	47.73282667	108.585595	76.06706087	19.94198925	33.08655696	8.672071055	49.03466282	7.629974876	63.47731721	45.76688835	158.6001845	-1.843190039	0.288773397	0.96871869	unchanged	-2.82566426	0.229744687	1.021379047	unchanged	-0.790234869	0.506859345	0.540725254	unchanged	-12.28424875	C20H32O5	353.2279237	8.411016667	--	--	LMPR0104180001	Prenol Lipids [PR]	Isoprenoids [PR01]	C20 isoprenoids (diterpenes) [PR0104]	--	--	--	--	--	--
pos_7457	2-dehydropantoyl lactone	42.77794684	23.43358579	33.21285033	64.07683189	32.25930688	71.48008544	53.02152007	79.30571876	73.07608065	51.02602713	76.78791485	65.82453404	0.755210591	0.1898366	1.086868764	unchanged	1.046787888	0.026358869	1.397866566	up	0.961694036	0.031571271	1.301597746	up	10.14596366	C6H8O3	93.03479034	3.90225	C01125	--	--	--	--	--	--	--	--	--	--	--
pos_12788	2-Phenylbutyrolactone	830.5783034	1029.718974	457.7739047	417.9367341	112.276724	117.2709116	335.6467579	260.9875007	99.66585538	191.0718222	253.6204511	315.1191053	-1.840007597	0.058771585	1.35259273	unchanged	-1.735143704	0.067886545	1.323507234	unchanged	-1.609211646	0.084284006	1.268276026	unchanged	8.68787698	C10H10O2	163.076764	7.015433333	--	--	--	--	--	--	--	--	--	--	--	--
pos_13776	Isohydrosorbic acid	35.88315268	26.06549539	55.91269442	47.69207341	46.27387246	29.51204711	49.59613692	47.84216579	52.39634482	64.80257598	77.18429753	70.98762828	0.067163334	0.868939049	0.143192877	unchanged	0.346280665	0.348453378	0.81965254	unchanged	0.853590111	0.053249467	1.301150455	unchanged	5.523550551	C6H10O2	115.0759861	8.012683333	--	--	LMFA01030008	Fatty Acyls [FA]	Fatty Acids and Conjugates [FA01]	Unsaturated fatty acids [FA0103]	--	--	--	--	--	--
pos_4909	2-Amino-2-Norbornanecarboxylic acid	26.68626634	46.58177203	4.401229773	22.22266093	22.26045387	1.37E-09	24.3356417	4.445688892	21.69695092	3.959368928	1.55E-09	3.561448949	-0.80408606	0.489706868	0.605246269	unchanged	-0.621681076	0.555432215	0.500224106	unchanged	-3.368382405	0.193787599	1.048659308	unchanged	6.168994216	C8H13NO2	156.1028619	2.584433333	--	--	--	--	--	--	--	--	--	--	--	--
pos_11257	p-Tolualdehyde	65.70689234	78.12010863	70.62287294	95.38873015	82.7426704	94.80503419	88.49645617	101.3497955	105.3319311	82.74389215	110.9636823	101.5310496	0.347924527	0.024304383	1.461108244	up	0.460945625	0.015561346	1.447232619	up	0.461241004	0.066060319	1.253953601	unchanged	11.13463085	C8H8O	103.0555634	5.676233333	C06758	Xylene degradation(ko00622);;Metabolic pathways(ko01100);;Microbial metabolism in diverse environments(ko01120);;Degradation of aromatic compounds(ko01220)	--	--	--	--	HMDB0029638	104-87-0	Organic compounds	Benzenoids	Benzene and substituted derivatives	Benzoyl derivatives
pos_8386	Kievitone hydrate	4908.98773	3954.142265	4125.843645	4870.655138	4463.568848	3741.988764	9324.870153	5881.08002	4081.162526	3869.89517	4938.921784	4466.814234	0.009657318	0.950728877	0.027632617	unchanged	0.57034975	0.304359096	0.885257377	unchanged	0.031493019	0.833789651	0.1644862	unchanged	0.43554758	C20H22O7	375.1439924	4.2585	C02549	--	--	--	--	--	HMDB0038111	62682-11-5	Organic compounds	Phenylpropanoids and polyketides	Isoflavonoids	Isoflavans
pos_9604	3-hydroxyoctadecanoyl-CoA	2555.253682	1782.534789	2610.426734	2482.12588	1782.162066	2935.53363	2298.376722	2586.217991	3064.391497	2247.718405	3183.317568	3290.102992	0.051318716	0.854953565	0.170048632	unchanged	0.194128436	0.394020764	0.689938805	unchanged	0.327874122	0.240173289	0.858946685	unchanged	10.19648212	C39H70N7O18P3S	1091.415615	4.756816667	C16217	Fatty acid metabolism(ko01212)	LMFA07050223	Fatty Acyls [FA]	Fatty esters [FA07]	Fatty acyl CoAs [FA0705]	HMDB0012715	42578-91-6	Organic compounds	Lipids and lipid-like molecules	Fatty Acyls	Fatty acyl thioesters
pos_6312	Acetovanillone	1731.933271	1376.268142	1424.452772	1358.394899	1566.869888	1292.722916	2505.675793	768.5113687	898.5619287	996.4851411	837.1128467	986.7110415	-0.103801207	0.49491974	0.62471385	unchanged	-0.119357923	0.851422066	0.168780871	unchanged	-0.684502845	0.021483682	1.392414149	down	6.920961548	C9H10O3	131.0502906	3.354016667	C11380	--	--	--	--	--	HMDB0247918	--	Organic compounds	Organic oxygen compounds	Organooxygen compounds	Carbonyl compounds
pos_13281	2,6,6-Trimethyl-1-cyclohexen-1-acetaldehyde	221.0553595	440.1242192	243.8021885	244.2887902	389.1877658	352.6450973	463.4216283	616.7317479	687.4627408	555.6546253	504.3500529	437.4597972	0.12387691	0.761133713	0.277890929	unchanged	0.965844359	0.040210335	1.326901564	up	0.726561147	0.086515515	1.194928142	unchanged	6.466202852	C11H18O	149.1335512	7.463733333	--	--	--	--	--	--	HMDB0032540	472-66-2	Organic compounds	Organic oxygen compounds	Organooxygen compounds	Carbonyl compounds
pos_14625	10-Tetradecynoic acid	543.4120277	827.0423051	571.0336851	168.2969073	279.7805337	217.6960195	328.0895768	878.4585272	570.687508	416.6141802	203.9781891	271.6357545	-1.544059536	0.030848165	1.503744477	down	-0.127527848	0.783450165	0.235129019	unchanged	-1.121678275	0.039350984	1.282351895	down	5.651745717	C14H24O2	225.186907	9.223383333	--	--	LMFA01030591	Fatty Acyls [FA]	Fatty Acids and Conjugates [FA01]	Unsaturated fatty acids [FA0103]	--	--	--	--	--	--
neg_8991	Lapachol	1283.545013	869.028603	1875.148742	1201.840626	958.7384059	1213.607261	4266.905657	1671.855013	1303.012857	911.2613101	1033.84289	1089.452064	-0.255424609	0.538279727	0.550589436	unchanged	0.846378822	0.371067265	0.763980183	unchanged	-0.408478668	0.374438432	0.738976693	unchanged	8.27250366	C15H14O3	241.0890206	4.9428	C10366	--	--	--	--	--	HMDB0253978	--	Organic compounds	Benzenoids	Naphthalenes	Naphthoquinones
neg_8043	Radicinin	347.2252367	328.485875	286.0455829	376.6789299	327.0346418	195.9627416	287.4386469	466.5715183	1057.383307	303.6324711	577.582631	483.1778351	-0.096265927	0.745035119	0.311682677	unchanged	0.913356091	0.347430864	0.829686785	unchanged	0.50451532	0.233298215	0.951422103	unchanged	-2.276276667	C12H12O5	235.0606597	4.4938	--	--	--	--	--	--	--	--	--	--	--	--
pos_13284	Menthol	77.67737572	161.3154596	84.52200085	61.0540247	128.2006692	114.0728272	167.0116841	197.4107484	249.9583555	187.9573771	152.4324089	104.3587434	-0.092955474	0.85217887	0.157779846	unchanged	0.925301228	0.055647308	1.279291913	unchanged	0.45915796	0.326623151	0.745792864	unchanged	24.2416427	C10H20O	179.1444213	7.463733333	--	--	--	--	--	--	HMDB0003352	2216-51-5	Organic compounds	Lipids and lipid-like molecules	Prenol lipids	Monoterpenoids
pos_5673	trans-octadec-2-enoyl-CoA	219.7092947	67.083946	116.2500977	99.26345855	144.7607028	232.2759842	209.3735348	226.2970066	295.260749	238.9541011	251.1218192	276.5698032	0.240936012	0.703181755	0.31280263	unchanged	0.858800818	0.120494769	1.155093538	unchanged	0.927625067	0.107051117	1.204115054	unchanged	2.221284212	C39H68N7O17P3S	1032.370092	2.969233333	C16218	Fatty acid metabolism(ko01212)	LMFA07050385	Fatty Acyls [FA]	Fatty esters [FA07]	Fatty acyl CoAs [FA0705]	HMDB0006529	--	Organic compounds	Organic oxygen compounds	Organooxygen compounds	Carbohydrates and carbohydrate conjugates
pos_12209	7E,9E,11-Dodecatrienyl acetate	690.6714448	524.8233297	584.2263121	604.4600157	608.212136	487.5377722	493.5452736	573.4056975	602.1448844	546.6489937	669.5619402	624.5303647	-0.082060455	0.625477966	0.456896244	unchanged	-0.10870653	0.502846247	0.555249376	unchanged	0.032513541	0.832774183	0.167341927	unchanged	5.058636012	C14H22O2	223.1703802	6.4522	--	--	LMFA07010233	Fatty Acyls [FA]	Fatty esters [FA07]	Short fatty esters [FA0710]	--	--	--	--	--	--
neg_7724	N-Acetylserotonin	1810.746338	1686.049575	1602.283993	1613.351526	1391.143506	1200.220023	1530.505227	1651.469772	1889.582513	1237.110619	1547.882968	1388.870617	-0.278228911	0.113328727	1.241019341	unchanged	-0.007808069	0.94435992	0.056995612	unchanged	-0.288853283	0.054162461	1.244289986	unchanged	-8.530433841	C12H14N2O2	239.078335	4.337416667	C00978	Tryptophan metabolism(ko00380);;Metabolic pathways(ko01100);;Biosynthesis of secondary metabolites(ko01110)	--	--	--	--	HMDB0001238	1210-83-9	Organic compounds	Organoheterocyclic compounds	Indoles and derivatives	Hydroxyindoles
neg_10330	4-guanidinobutanamide	23.38861075	81.53432845	37.15578869	70.00126527	22.74604049	30.4007598	47.88294741	45.19431862	54.47517784	96.72001724	76.60789515	57.32783226	-0.206296604	0.796538368	0.198899459	unchanged	0.054537246	0.927148418	0.082271436	unchanged	0.699050655	0.241881576	0.878624601	unchanged	-3.983228934	C5H12N4O	179.0699383	5.691066667	C03078	Arginine and proline metabolism(ko00330);;Metabolic pathways(ko01100)	--	--	--	--	--	--	--	--	--	--
pos_12202	Acetylvalerenolic acid	646.9605631	500.2722105	573.3113341	807.8912369	515.6076489	330.0889894	475.9573695	196.8229273	202.1023882	488.5356474	625.4682	863.5759105	-0.057265162	0.890098314	0.134207537	unchanged	-0.975703397	0.074426004	1.294807458	unchanged	0.200871004	0.526219062	0.509506519	unchanged	-3.596921632	C17H24O4	293.1736848	6.430783333	--	--	--	--	--	--	HMDB0035687	81397-67-3	Organic compounds	Lipids and lipid-like molecules	Prenol lipids	Sesquiterpenoids
pos_12920	4-Vinylcyclohexene	1351.838403	977.3798696	1062.815054	563.536692	754.1316059	637.4179803	545.5821147	686.5172555	876.4782045	888.6699192	957.8705224	787.4456175	-0.794918069	0.03387787	1.482752157	down	-0.685880245	0.046370952	1.308295044	down	-0.364902634	0.142295422	1.0808904	unchanged	11.74824842	C8H12	109.1024467	7.114666667	C19310	--	--	--	--	--	HMDB0246592	--	Organic compounds	Hydrocarbons	Unsaturated hydrocarbons	Olefins
pos_52	L-glyceraldehyde 3-phosphate	7.919374932	22.27421805	1.42E-09	41.89993388	40.973435	43.14562552	1.50E-09	39.31457611	55.24581073	64.99158113	57.99195992	59.863035	2.061326852	0.038127205	1.534629908	up	1.646993492	0.322711389	0.829721587	unchanged	2.598319261	0.010276739	1.464534923	up	7.831983258	C3H6O6P-	133.9776701	0.511416667	--	--	--	--	--	--	HMDB0304402	--	Organic compounds	Organic oxygen compounds	Organooxygen compounds	Carbohydrates and carbohydrate conjugates
neg_11306	Ubiquinone 4	6865.278742	5513.863872	6980.392338	5256.013313	3382.731885	4332.659116	4189.885385	4829.05314	5386.259893	4460.227341	6467.299392	6211.952404	-0.57770962	0.042137591	1.36950461	down	-0.426454765	0.052442494	1.300478383	unchanged	-0.17572103	0.404360064	0.651237938	unchanged	-3.399797246	C29H42O4	499.3049681	6.488416667	--	--	--	--	--	--	HMDB0006710	4370-62-1	Organic compounds	Lipids and lipid-like molecules	Prenol lipids	Quinone and hydroquinone lipids
neg_5480	2,3-Dihydro-2,5-dihydoxy-6-methyl-4-H-pyran-4-one	1311.010086	679.2757417	2205.428158	796.9517298	998.1118563	1107.512609	2437.167869	776.9735633	787.7558006	647.6573683	689.5204622	730.7797725	-0.531582396	0.434108381	0.711088714	unchanged	-0.068232215	0.931808898	0.074874975	unchanged	-1.020709727	0.2500918	0.946038558	unchanged	2.049023521	C6H8O4	189.0761769	3.325666667	--	--	--	--	--	--	--	--	--	--	--	--
pos_9376	Methyl (9Z)-10'-oxo-6,10'-diapo-6-carotenoate	418.3742869	345.0418106	450.9677866	504.3997395	406.8570864	335.4775748	495.4186604	561.3073371	454.6531362	503.3296037	657.72836	605.2174304	0.037929602	0.863330186	0.148312559	unchanged	0.31564106	0.088250049	1.188756682	unchanged	0.540485752	0.034477231	1.2981364	up	-7.844576062	C20H24O3	313.1773722	4.664716667	--	--	--	--	--	--	HMDB0031976	201996-43-2	Organic compounds	Lipids and lipid-like molecules	Fatty Acyls	Fatty aldehydes
neg_6692	9-[6(RS)-C-carboxamido-5,6,7-trideoxy-beta-D-ribo-octofuranosyl]-9H-purin-6-amine	18088.32953	14103.72026	14086.62393	21295.27425	18626.41533	15972.67997	22994.3183	20161.12164	15110.93825	15786.48234	17027.43373	19868.87913	0.272355443	0.19142656	1.006058042	unchanged	0.332316117	0.224808139	0.954913929	unchanged	0.186984374	0.301304756	0.767923531	unchanged	-25.53283966	C14H20N6O5	387.1099277	3.9026	--	--	--	--	--	--	--	--	--	--	--	--
neg_922	ALPHA,BETA-TREHALOSE	73723.31332	8444.854265	9202.675806	16769.70937	6140.682248	7309.098076	3728.505326	10452.91502	7507.79971	9261.467704	4996.658971	6929.000642	-1.596254574	0.446218866	0.726605144	unchanged	-2.074755697	0.39535857	0.750921204	unchanged	-2.108545881	0.39258282	0.718997439	unchanged	-2.413362684	C12H22O11	377.0847872	0.682733333	--	--	--	--	--	--	HMDB0029880	585-91-1	Organic compounds	Organic oxygen compounds	Organooxygen compounds	Carbohydrates and carbohydrate conjugates
pos_10332	fructoselysine	235.6195614	133.7775629	160.4721458	265.5724244	213.6727186	189.8992679	900.6667945	445.1678578	378.0736625	287.3385652	400.9390519	401.2170573	0.336681138	0.292303834	0.845135711	unchanged	1.701974682	0.13184428	1.21962329	unchanged	1.039950779	0.020162585	1.341072955	up	-13.60330614	C12H22N2O7	345.1016946	5.134433333	C16488	Phosphotransferase system (PTS)(ko02060)	--	--	--	--	HMDB0242138	--	Organic compounds	Organic acids and derivatives	Carboxylic acids and derivatives	Amino acids, peptides, and analogues
pos_11116	(10betaH,11xi)-11-Hydroxy-13-nor-6-eremophilen-8-one	2169.328127	1180.871713	1377.472218	1320.729908	1357.410559	1391.864327	1229.14314	992.5482595	968.3582686	1207.586575	1860.765655	1828.786757	-0.21609947	0.543702356	0.594369877	unchanged	-0.567551078	0.227094523	1.009235362	unchanged	0.050809178	0.886663721	0.110661534	unchanged	2.301932374	C14H22O2	223.1690459	5.590583333	--	--	--	--	--	--	HMDB0037605	348615-40-7	Organic compounds	Lipids and lipid-like molecules	Prenol lipids	Sesquiterpenoids
pos_14479	Methyl 4Z-octenoate	877.9536473	1032.071275	1009.378939	453.4627531	848.9514846	676.9029201	934.4515258	912.1749304	1293.398501	830.6362823	584.6438749	784.7875641	-0.560671	0.095795131	1.300529509	unchanged	0.105102224	0.623237719	0.428545942	unchanged	-0.40812587	0.065894886	1.214320012	unchanged	7.555396943	C9H16O2	139.112921	8.981383333	--	--	LMFA07010956	Fatty Acyls [FA]	Fatty esters [FA07]	Short fatty esters [FA0710]	HMDB0039794	21063-71-8	Organic compounds	Lipids and lipid-like molecules	Fatty Acyls	Fatty acid esters
pos_14448	Δ-6 Testosterone Enanthate	18468.03323	18624.26753	19862.66566	22143.23485	9853.078527	11902.27391	13562.13457	16771.69918	27634.94302	9522.550567	29775.06096	21780.34402	-0.375647136	0.370703761	0.803579687	unchanged	0.025454394	0.944132208	0.06581357	unchanged	0.100830123	0.837423757	0.167532023	unchanged	3.809675328	C26H38O3	381.2803242	8.9457	--	--	--	--	--	--	--	--	--	--	--	--
pos_13831	Chamazulene	838.916909	1266.765711	550.5674145	503.7039844	141.1648734	150.784754	345.3994799	273.7100982	161.6313024	244.304263	306.0880326	338.8234832	-1.73917856	0.076522904	1.302796575	unchanged	-1.766475237	0.086994371	1.313737334	unchanged	-1.578785501	0.102914023	1.237329939	unchanged	5.149804101	C14H16	185.1334252	8.0905	C09633	--	LMPR0103410002	Prenol Lipids [PR]	Isoprenoids [PR01]	C15 isoprenoids (sesquiterpenes) [PR0103]	HMDB0036470	529-05-5	Organic compounds	Lipids and lipid-like molecules	Prenol lipids	Sesquiterpenoids
pos_14911	Cer 18:0;3/16:0;0	810.6962185	2683.556407	950.2578711	2899.989342	111.6939833	26.47706656	291.0226276	216.9519083	9.188297337	39.23761606	13.3690816	67.36630115	-0.548826499	0.700562231	0.319953329	unchanged	-3.103334032	0.15945233	1.167766591	unchanged	-5.211242881	0.13900257	1.165215935	unchanged	0.152201769	C34H69NO4	556.5300207	9.871566667	--	--	--	--	--	--	--	--	--	--	--	--
pos_14239	sn-Glycero-3-phosphocholine	52.72806559	79.77678602	60.2699305	131.9592096	38.41630186	22.15087012	51.72671204	39.99669761	39.02607644	51.16494461	36.51278586	42.56465321	-0.001860188	0.9983153	0.011317677	unchanged	-0.560111061	0.107193283	1.200912323	unchanged	-0.565717328	0.105220404	1.140777391	unchanged	4.723857031	C8H21NO6P+	223.0980154	8.710833333	C00670	Glycerophospholipid metabolism(ko00564);;Ether lipid metabolism(ko00565);;Choline metabolism in cancer(ko05231)	--	--	--	--	HMDB0000086	28319-77-9	Organic compounds	Lipids and lipid-like molecules	Glycerophospholipids	Glycerophosphocholines
pos_14933	(R)-(-)-Mellein	1127.258857	1255.159325	1343.394389	4164.397736	169.4778376	417.9372406	1031.594284	292.2635262	97.53188348	124.654352	140.6495334	145.1993116	0.350922906	0.816156553	0.230508746	unchanged	-1.390252956	0.107958094	1.271537458	unchanged	-3.182089738	0.002969086	1.506880813	down	8.005513846	C10H10O3	161.0611314	9.9715	--	--	--	--	--	--	--	--	--	--	--	--
neg_3913	Butyl 2-methyl propanoate	88.46222676	69.67345543	72.62382568	82.63637805	20.44515337	59.1203028	36.43586374	50.52791827	96.51158022	70.24928544	164.6482868	106.2269559	-0.508599958	0.334792491	0.841277369	unchanged	-0.330803746	0.48200998	0.606373776	unchanged	0.563908402	0.31166765	0.826235553	unchanged	7.596027815	C8H16O2	165.0907923	2.563216667	--	--	--	--	--	--	--	--	--	--	--	--
pos_13689	9,12-Octadecadiynoic Acid	6709.88384	7920.330578	5195.372508	3010.217039	4392.193954	3405.965407	4819.334782	10972.89435	12214.67674	5498.90821	5712.105663	5127.103786	-0.875213755	0.042788394	1.430386154	down	0.49841903	0.357072295	0.78507981	unchanged	-0.279121799	0.2760759	0.887109193	unchanged	4.532022826	C18H28O2	277.2175673	7.91275	--	--	LMFA01030540	Fatty Acyls [FA]	Fatty Acids and Conjugates [FA01]	Unsaturated fatty acids [FA0103]	HMDB0247623	--	Organic compounds	Lipids and lipid-like molecules	Fatty Acyls	Fatty acids and conjugates
neg_5534	Ubiquinone Q1	498.215758	382.5864526	348.3230269	450.8274123	284.9295571	358.9101176	639.6296518	476.7851299	331.6805282	519.4637759	493.5862234	363.16846	-0.167139741	0.534578497	0.539020433	unchanged	0.236524638	0.518080924	0.545115031	unchanged	0.163077578	0.500783265	0.534236385	unchanged	4.559233327	C14H18O4	271.0963172	3.347083333	--	--	--	--	--	--	HMDB0002012	727-81-1	Organic compounds	Lipids and lipid-like molecules	Prenol lipids	Quinone and hydroquinone lipids
neg_1914	gabaculine	4483.102506	3044.725677	4861.336136	5251.203405	4960.721566	4956.550376	6315.711452	4974.146874	5233.90266	4790.880086	4800.674843	4878.079775	0.291997204	0.233705405	1.044896928	unchanged	0.41546322	0.122039766	1.126026423	unchanged	0.223949623	0.336713751	0.80620862	unchanged	-7.520142683	C7H9NO2	138.0550063	1.680133333	C12110	--	--	--	--	--	HMDB0251519	--	Organic compounds	Organic acids and derivatives	Carboxylic acids and derivatives	Amino acids, peptides, and analogues
pos_14915	PC(14:0/22:2(13Z,16Z))	33287.33587	34116.23834	24438.56142	28777.53264	35810.12633	18209.84585	19602.26154	54160.26336	52156.56296	52170.45928	45776.80877	36724.32006	-0.149568898	0.645936699	0.429399677	unchanged	0.4552689	0.419527973	0.701902023	unchanged	0.55221742	0.066233075	1.211253761	unchanged	-1.591048491	C44H84NO8P	786.5994818	9.900116667	--	--	LMGP01011377	Glycerophospholipids [GP]	Glycerophosphocholines [GP01]	Diacylglycerophosphocholines [GP0101]	HMDB0007888	--	Organic compounds	Lipids and lipid-like molecules	Glycerophospholipids	Glycerophosphocholines
neg_5858	Vanillyl acetate	11858.63219	7715.79756	6632.840022	10170.63695	5298.833365	11003.97475	15528.6315	13052.06426	12054.12474	12116.35225	12727.73829	13411.26067	0.014578885	0.972159553	0.028278997	unchanged	0.632749457	0.074697263	1.250634888	unchanged	0.545694504	0.121060916	1.174359977	unchanged	-6.591153209	C10H10O4	193.0493533	3.5177	--	--	--	--	--	--	--	--	--	--	--	--
pos_14646	Heptanal	201.4045887	312.3299672	225.5649328	33.30053905	77.92228455	61.70267387	96.37913525	354.8638982	225.4751721	145.0787029	49.98236101	75.71144764	-2.096008309	0.019522965	1.540217214	down	-0.127603714	0.816528014	0.200696909	unchanged	-1.449077629	0.025042853	1.318848892	down	10.99958057	C7H14O	97.10243192	9.223383333	C14390	--	LMFA06000001	Fatty Acyls [FA]	Fatty aldehydes [FA06]	--	HMDB0031475	111-71-7	Organic compounds	Organic oxygen compounds	Organooxygen compounds	Carbonyl compounds
neg_12377	LysoPC(18:2(9Z,12Z))	768.1690778	655.8362949	497.5313883	341.202886	240.1862956	218.7427987	234.3558521	492.7443234	252.7880855	279.2262885	325.4956057	351.3624316	-1.263950682	0.025284589	1.508749461	down	-0.971571427	0.051911044	1.287925709	unchanged	-1.007050803	0.046555348	1.355245548	down	-3.87677257	C26H50NO7P	564.3286791	7.678433333	--	--	--	--	--	--	HMDB0010386	22252-07-9	Organic compounds	Lipids and lipid-like molecules	Glycerophospholipids	Glycerophosphocholines
neg_6431	Valeric acid	45.65179478	32.193333	38.29982481	78.40109802	47.01605568	70.44720256	81.33017168	58.54891004	67.69238065	58.69990592	60.44422018	57.73058654	0.753928418	0.090289824	1.319762789	unchanged	0.837681652	0.024843874	1.423092117	up	0.606801345	0.030756449	1.412787454	up	11.83161848	C5H10O2	123.043955	3.76685	C00803	--	LMFA01010005	Fatty Acyls [FA]	Fatty Acids and Conjugates [FA01]	Straight chain fatty acids [FA0101]	HMDB0000892	109-52-4	Organic compounds	Lipids and lipid-like molecules	Fatty Acyls	Fatty acids and conjugates
pos_14538	Anethole	112.6550602	169.3576481	142.1206085	132.1424651	70.30300008	87.31082887	129.9131225	132.9572099	117.8513389	101.2297332	139.2713712	110.8748715	-0.549677816	0.144516447	1.088376928	unchanged	-0.155781122	0.473790736	0.624769124	unchanged	-0.27150226	0.298500396	0.790565685	unchanged	6.484908183	C10H12O	131.0864871	9.052766667	C10428	Phenylpropanoid biosynthesis(ko00940);;Biosynthesis of secondary metabolites(ko01110)	--	--	--	--	HMDB0030837	4180-23-8	Organic compounds	Benzenoids	Phenol ethers	Anisoles
pos_4315	Ornithine	65.12596596	67.78489222	34.76464107	35.33447777	136.660792	72.2728128	77.35831339	46.04764894	70.60938336	60.3477404	25.5160024	27.31244775	0.542793468	0.486805283	0.598031843	unchanged	0.21049887	0.571158964	0.470439575	unchanged	-0.567101415	0.306618956	0.760710529	unchanged	8.712659409	C5H12N2O2	115.0877402	2.3353	C01602	--	--	--	--	--	HMDB0000214	3184-13-2	Organic compounds	Organic acids and derivatives	Carboxylic acids and derivatives	Amino acids, peptides, and analogues
pos_6212	1,4,6-Trimethylnaphthalene	551.8969041	442.8344251	446.0885643	356.5765116	318.5552405	311.5558996	345.9370984	356.948703	355.4043405	217.9597977	365.3912174	350.1226369	-0.546224647	0.037858581	1.488303475	down	-0.445154793	0.069374118	1.387684554	unchanged	-0.626208799	0.049217864	1.248434716	down	-1.013545931	C13H14	171.1166545	3.30405	--	--	--	--	--	--	--	--	--	--	--	--
neg_3866	PURPUROGALLIN	187.8593726	115.1074188	187.7977137	234.9410212	233.025846	255.2366434	238.8982475	287.5970062	364.8683207	397.3348327	443.7208554	420.6540902	0.559370772	0.075383454	1.379276553	unchanged	0.860983097	0.046380146	1.332584634	up	1.362277282	0.002266196	1.482266562	up	9.8964619	C11H8O5	219.0320745	2.534666667	C09964	--	--	--	--	--	HMDB0256929	--	Organic compounds	Hydrocarbon derivatives	Tropones	Tropolones
pos_10855	Ginsenoyne J	938.5162758	510.854601	1071.603923	688.415864	682.1896508	491.9303575	582.7636574	539.1979257	525.2430717	604.2275862	726.2220233	789.1291364	-0.436713485	0.324991299	0.871127993	unchanged	-0.613961885	0.226302397	1.037414245	unchanged	-0.250204131	0.518108909	0.535719492	unchanged	-0.544108124	C17H26O	269.1927131	5.404966667	--	--	--	--	--	--	HMDB0040373	141947-41-3	Organic compounds	Lipids and lipid-like molecules	Fatty Acyls	Fatty alcohols
neg_9020	Guanosine	995.6472351	1148.620625	1025.575794	989.5001986	929.2800757	790.7208367	2100.86968	1660.153627	1593.715541	848.3863548	991.4810626	1056.6418	-0.226384446	0.114400066	1.176187067	unchanged	0.756404532	0.035842478	1.449604317	up	-0.130096428	0.308077415	0.779817871	unchanged	14.18344258	C10H13N5O5	282.0884073	4.94995	C00387	Purine metabolism(ko00230);;Metabolic pathways(ko01100);;Nucleotide metabolism(ko01232);;ABC transporters(ko02010)	--	--	--	--	HMDB0000133	118-00-3	Organic compounds	Nucleosides, nucleotides, and analogues	Purine nucleosides	--
pos_10209	7,10-Hexadecadiynoic acid	3370.443388	2804.24294	3511.6224	2136.722136	2308.743785	2730.350985	2859.825587	1757.010871	1574.807887	2427.964403	2930.793834	3390.635062	-0.432803907	0.042012073	1.379423204	down	-0.645624383	0.081688406	1.256600001	unchanged	-0.146764005	0.428068342	0.622379628	unchanged	4.030218484	C16H24O2	249.185647	5.06305	--	--	LMFA01030492	Fatty Acyls [FA]	Fatty Acids and Conjugates [FA01]	Unsaturated fatty acids [FA0103]	--	--	--	--	--	--
neg_967	beta-D-Galactose	12289.23316	6656.715687	4035.093746	1817.197707	3069.597116	8411.194315	13930.50177	3921.665062	1419.239459	4841.78013	1834.213722	1507.991236	-0.789236146	0.367289166	0.767184068	unchanged	-0.253982398	0.800745979	0.217141547	unchanged	-1.489568829	0.16923224	1.028231921	unchanged	-6.390000096	C6H12O6	179.0549611	0.6964	C00962	--	--	--	--	--	HMDB0003449	7296-64-2	Organic compounds	Organic oxygen compounds	Organooxygen compounds	Carbohydrates and carbohydrate conjugates
pos_10130	vitispirane	709.5477914	570.0523736	598.5454854	612.8878693	541.4300227	627.8680039	581.7100636	645.7692719	426.2416581	495.2475351	633.5786402	657.8465889	-0.075661119	0.564917834	0.515931665	unchanged	-0.183593097	0.399043417	0.692120271	unchanged	-0.072033525	0.669446134	0.348425922	unchanged	2.165891688	C13H20O	175.1485432	5.00665	--	--	--	--	--	--	HMDB0036818	65416-59-3	Organic compounds	Organoheterocyclic compounds	Tetrahydrofurans	--
neg_1961	(R)-Mevalonic acid	16708.40481	10831.08353	17916.71926	22494.09274	21484.56985	25884.5618	22287.20989	16162.09566	11601.48413	15756.29802	21647.1321	20881.75394	0.620055903	0.044002641	1.399637956	up	0.138915506	0.709064403	0.313029937	unchanged	0.358651875	0.211773961	0.903238763	unchanged	-7.02419544	C6H12O4	147.0652423	1.743666667	C00418	Terpenoid backbone biosynthesis(ko00900);;Biosynthesis of plant secondary metabolites(ko01060);;Biosynthesis of terpenoids and steroids(ko01062);;Biosynthesis of plant hormones(ko01070);;Metabolic pathways(ko01100);;Biosynthesis of secondary metabolites(ko01110);;Ferroptosis(ko04216)	--	--	--	--	HMDB0000227	17817-88-8	Organic compounds	Lipids and lipid-like molecules	Fatty Acyls	Fatty acids and conjugates
neg_5859	Dihydrolipoamide	61.08015846	39.52080786	62.30939016	130.0487446	67.07798075	55.62543313	80.29168981	57.95793659	49.42168355	37.93502198	55.05802299	57.08828187	0.633645091	0.324471731	0.870220939	unchanged	0.204129795	0.524775641	0.523670682	unchanged	-0.118333834	0.679055843	0.335787153	unchanged	-4.66524041	C8H17NOS2	228.0488579	3.5177	C00579	--	LMFA08010019	Fatty Acyls [FA]	Fatty amides [FA08]	Primary amides [FA0801]	HMDB0000985	3884-47-7	Organic compounds	Lipids and lipid-like molecules	Fatty Acyls	Fatty amides
pos_14610	Thujane skeleton	98.08809968	158.0711146	111.5128803	7.308749287	35.39367986	30.80234303	51.85846383	175.561178	107.326012	74.70079352	18.01469995	36.60726191	-2.322509861	0.018347733	1.52493871	down	-0.135354359	0.80237473	0.215402783	unchanged	-1.507443532	0.032607067	1.286175209	down	8.649664981	C10H18	139.1493219	9.223383333	--	--	--	--	--	--	--	--	--	--	--	--
pos_11788	(25S)-3-oxo-12beta-acetoxy-cholest-1,4-dien-26-oic acid	493.2531082	373.7487155	332.4903444	549.9915895	283.2160022	328.918268	146.9777568	351.913902	557.9979831	182.8081497	666.3599606	501.5265643	-0.045657415	0.9038849	0.111328319	unchanged	-0.182598996	0.738241016	0.287852397	unchanged	0.171277852	0.76330245	0.243684534	unchanged	0.25952635	C30H44O5	485.3262766	6.011033333	--	--	LMST04030214	Sterol Lipids [ST]	Bile acids and derivatives [ST04]	C27 bile acids, alcohols, and derivatives [ST0403]	--	--	--	--	--	--
neg_8162	FRAXETIN	216.2763792	212.5613343	199.9717035	517.7479993	299.4755739	360.245803	457.3708162	402.2028758	283.843737	265.927079	277.1241323	303.8730806	0.90499481	0.10579007	1.356154673	unchanged	0.862657458	0.077358231	1.36553394	unchanged	0.429610187	0.012379938	1.432957054	up	-2.406209902	C10H8O5	207.0293963	4.536633333	C09265	Biosynthesis of various plant secondary metabolites(ko00999);;Biosynthesis of secondary metabolites(ko01110)	--	--	--	--	--	--	--	--	--	--
pos_6330	(E,E)-2,4-Decadienoic isobutylamide	1.242054298	2138.49875	4.217573194	2.422560382	1.393441229	6.351554788	529.6602595	2500.729437	4630.427194	4143.402873	4665.16493	5002.762124	-7.720160094	0.423006721	0.723311944	unchanged	1.83722134	0.26817588	0.885349814	unchanged	2.687503444	0.022137838	1.411432303	up	5.16109303	C14H25NO	206.1914781	3.361166667	--	--	LMFA08020162	Fatty Acyls [FA]	Fatty amides [FA08]	N-acyl amines [FA0802]	HMDB0030951	18836-52-7	Organic compounds	Lipids and lipid-like molecules	Fatty Acyls	Fatty amides
pos_13378	Phe Lys Lys Ile	32.28608974	6.956879182	33.27463181	3.516611712	11.78375339	9.700951652	4.037345693	10.77650048	8.796770968	3.447758381	12.20975791	9.762047671	-1.536327114	0.20110233	1.111488166	unchanged	-1.618895443	0.194079331	1.08039961	unchanged	-1.512391911	0.203469018	0.996967578	unchanged	-0.795042371	C27H46N6O5	535.3598202	7.5494	--	--	--	--	--	--	--	--	--	--	--	--
neg_5613	7,8-DIHYDROXYFLAVONE	1692.657089	1254.613423	1380.988537	1276.756545	1739.880631	1325.488746	1748.201427	1571.695552	1342.584852	1227.046128	1370.64213	1287.941714	0.004614717	0.982356838	0.021231382	unchanged	0.107311255	0.559975752	0.481069297	unchanged	-0.155638328	0.376567606	0.720466351	unchanged	6.521302207	C15H10O4	253.0522892	3.39635	--	--	--	--	--	--	HMDB0247297	--	Organic compounds	Phenylpropanoids and polyketides	Flavonoids	Flavones
pos_11329	3-mercaptohexan-1-ol	128.1049705	156.8537971	104.0387438	170.7109239	108.4297468	119.0178547	230.3120952	200.9703856	172.4380906	111.8992667	135.9443128	119.4965595	0.033582024	0.90734528	0.116113994	unchanged	0.634120035	0.034484381	1.346251089	up	-0.082644379	0.69862989	0.321817389	unchanged	-17.12919142	C6H14OS	117.0709512	5.732633333	--	--	LMFA05000539	Fatty Acyls [FA]	Fatty alcohols [FA05]	--	HMDB0040152	51755-83-0	Organic compounds	Organosulfur compounds	Thiols	Alkylthiols
pos_7099	AMANTADINE	2.087622786	83.22529516	0.951818693	1.859888095	2.408760508	2.095523707	22.18750615	108.8887611	135.894793	158.5594217	102.6222758	132.5742938	-3.760726132	0.43127561	0.71106572	unchanged	1.629840523	0.244455663	0.904987888	unchanged	2.190459036	0.042771088	1.290553291	up	7.321211331	C10H17N	152.1444825	3.75235	C06818	--	--	--	--	--	HMDB0015051	768-94-5	Organic compounds	Organic nitrogen compounds	Organonitrogen compounds	Amines
pos_14470	PC(14:0/20:2(11Z,14Z))	6331.08464	7028.942226	5567.178755	24624.1122	29260.34599	5005.36592	27328.38177	54915.79553	28376.64394	12905.75672	7664.439863	5121.919131	1.637556935	0.214693626	1.089706285	unchanged	2.547089623	0.07692503	1.371717613	unchanged	0.440864269	0.429662399	0.671127395	unchanged	-0.862886184	C42H80NO8P	780.5507221	8.97425	--	--	LMGP01011373	Glycerophospholipids [GP]	Glycerophosphocholines [GP01]	Diacylglycerophosphocholines [GP0101]	HMDB0007880	--	Organic compounds	Lipids and lipid-like molecules	Glycerophospholipids	Glycerophosphocholines
neg_2448	17-Octadecynoic Acid	21.04672587	22.51954012	60.18854328	57.40425208	1.35E-09	1.37E-09	5.758494921	4.310147134	1.55E-09	1.49E-09	1.55E-09	1.54E-09	-0.8539487	0.543965513	0.508989889	unchanged	-3.365237183	0.13256295	1.228714385	unchanged	-34.39885205	0.114153165	1.217795478	unchanged	-0.410471246	C18H32O2	325.2383181	10.24261667	--	--	LMFA01030575	Fatty Acyls [FA]	Fatty Acids and Conjugates [FA01]	Unsaturated fatty acids [FA0103]	HMDB0244776	--	Organic compounds	Lipids and lipid-like molecules	Fatty Acyls	Fatty acids and conjugates
neg_3914	Oxoadipic acid	239.4192952	89.97215377	204.3219439	107.7755689	60.16408062	93.1880209	387.2150603	67.69604485	26.61790865	11.31597748	37.90745957	65.27963685	-1.031309873	0.173482629	1.158152931	unchanged	-0.148442486	0.897373922	0.115052519	unchanged	-2.220678886	0.077443647	1.253184878	unchanged	3.060053505	C6H8O5	181.0123309	2.556066667	--	--	LMFA01170121	Fatty Acyls [FA]	Fatty Acids and Conjugates [FA01]	Dicarboxylic acids [FA0117]	HMDB0000225	3184-35-8	Organic compounds	Organic acids and derivatives	Keto acids and derivatives	Medium-chain keto acids and derivatives
neg_10026	PC(18:1(9Z)/0:0)	1229.394297	1143.153995	1191.054035	900.8179369	635.2759844	797.2034677	774.4688395	943.6496951	1004.467127	762.7892337	1125.401252	1150.040759	-0.610966154	0.024808572	1.533868557	down	-0.388358909	0.042477423	1.411764588	down	-0.230104671	0.29523065	0.866740874	unchanged	-23.93633398	C26H52NO7P	520.328384	5.476883333	--	--	LMGP01050032	Glycerophospholipids [GP]	Glycerophosphocholines [GP01]	Monoacylglycerophosphocholines [GP0105]	HMDB0002815	19420-56-5	Organic compounds	Lipids and lipid-like molecules	Glycerophospholipids	Glycerophosphocholines
pos_7703	24-Hydroxyglabrolide	1913.868087	1316.349447	1787.546141	1650.465969	1389.460653	1610.93219	1633.141413	1911.025103	1506.65563	1353.130176	1861.298037	1607.814756	-0.109547381	0.58586717	0.496374052	unchanged	0.009473717	0.962388435	0.039347605	unchanged	-0.057340182	0.79467638	0.211744801	unchanged	-4.080975925	C30H44O5	485.3241744	4.016466667	--	--	--	--	--	--	HMDB0035256	98063-18-4	Organic compounds	Lipids and lipid-like molecules	Prenol lipids	Triterpenoids
pos_12019	13-epi-12-oxo Phytodienoic Acid	5902.388776	3562.989533	4838.047105	2392.852049	2694.658628	2849.14969	2634.252772	2774.092742	2868.290992	4042.919231	3402.659013	4021.877531	-0.849756713	0.083064437	1.4035075	unchanged	-0.789244185	0.095634678	1.319913043	unchanged	-0.318815344	0.295110871	0.839987566	unchanged	4.71738979	C18H28O3	293.2124996	6.245883333	--	--	--	--	--	--	--	--	--	--	--	--
pos_14527	7-dehydrocholesterol	3249.571136	11533.35801	4581.701693	7336.989671	7947.743417	10454.98638	17821.1142	12416.18575	12430.34116	10939.4912	9539.809112	8432.565847	0.410572331	0.503644731	0.621150471	unchanged	1.139718354	0.075757736	1.239492752	unchanged	0.578237734	0.340824089	0.777495469	unchanged	3.608952008	C27H44O	385.3474605	9.017083333	C01164	Steroid biosynthesis(ko00100);;Insect hormone biosynthesis(ko00981);;Metabolic pathways(ko01100);;Biosynthesis of secondary metabolites(ko01110)	LMST01010069	Sterol Lipids [ST]	Sterols [ST01]	Cholesterol and derivatives [ST0101]	HMDB0000032	434-16-2	Organic compounds	Lipids and lipid-like molecules	Steroids and steroid derivatives	Cholestane steroids
pos_12691	Santene	395.0972597	241.6593942	267.0515074	145.8808677	205.5313225	208.3948953	162.0665038	195.1386581	316.7229921	283.080171	327.9816145	239.2179744	-0.691086838	0.122546393	1.252525636	unchanged	-0.423421787	0.315445666	0.790636855	unchanged	-0.088078988	0.762141338	0.243392795	unchanged	9.486206251	C9H14	123.1179852	6.944033333	--	--	--	--	--	--	HMDB0038140	529-16-8	Organic compounds	Hydrocarbons	Unsaturated hydrocarbons	Branched unsaturated hydrocarbons
pos_1431	7-cyano-7-carbaguanine	28.03096667	16.0965141	27.71379815	21.68379394	40.52836135	19.7831166	28.22340844	8.995965525	25.05896037	7.173659313	11.02371928	22.18520716	0.190727689	0.687755701	0.324247182	unchanged	-0.206082674	0.681352871	0.347574185	unchanged	-0.831079742	0.155341096	1.005909183	unchanged	0.179998439	C7H5N5O	140.0355884	0.846216667	C15996	Folate biosynthesis(ko00790);;Metabolic pathways(ko01100)	--	--	--	--	--	--	--	--	--	--
neg_11788	15(S)-HPETE	1487.098333	1268.755661	872.8787077	800.3901463	586.2400597	398.537626	189.406505	248.6335741	500.59071	373.0371441	439.3155712	287.371896	-1.023406074	0.054680027	1.370356938	unchanged	-1.9508361	0.021035334	1.450499154	down	-1.722323494	0.036241114	1.388169802	down	-4.727670141	C20H32O4	717.4551427	6.944616667	C05966	Arachidonic acid metabolism(ko00590);;Metabolic pathways(ko01100);;Serotonergic synapse(ko04726);;Inflammatory mediator regulation of TRP channels(ko04750);;Ovarian steroidogenesis(ko04913)	--	--	--	--	HMDB0004244	70981-96-3	Organic compounds	Lipids and lipid-like molecules	Fatty Acyls	Eicosanoids
pos_13303	PC(20:3(5Z,8Z,11Z)/14:0)	160.4824019	541.2867117	172.0480256	207.3808228	588.8104076	557.796398	888.3159972	1021.913378	1154.991736	735.2513023	751.3617826	608.2442079	0.631811248	0.411962473	0.692656407	unchanged	1.810587839	0.012171224	1.479560785	up	1.261448658	0.069091901	1.269998122	unchanged	4.081485618	C42H78NO8P	773.5834144	7.4566	--	--	LMGP01012192	Glycerophospholipids [GP]	Glycerophosphocholines [GP01]	Diacylglycerophosphocholines [GP0101]	HMDB0008361	--	Organic compounds	Lipids and lipid-like molecules	Glycerophospholipids	Glycerophosphocholines
neg_12941	2E-Eicosenoic acid	73.34029872	91.90223773	234.5113837	140.4849382	117.720317	148.7158843	345.8721108	134.2818027	246.2655532	334.3956966	531.7376402	394.2986042	0.025637048	0.967140495	0.060978143	unchanged	0.861690683	0.245033899	0.899367713	unchanged	1.656734133	0.021481293	1.333177252	up	-3.368366025	C20H38O2	355.2843382	8.903433333	--	--	--	--	--	--	--	--	--	--	--	--
neg_7994	S-(2-aminoethyl)-L-cysteine	2469.560541	2230.29298	1398.713343	2219.696193	1569.215801	1270.512183	5299.582862	3293.962636	1562.887254	1349.03647	2235.792477	1595.672053	-0.269497057	0.465354184	0.632897269	unchanged	0.735851612	0.336811008	0.817814988	unchanged	-0.23537863	0.50671427	0.523728268	unchanged	20.27086573	C5H13N2O2S+	375.1444424	4.458116667	--	--	--	--	--	--	HMDB0033518	2936-69-8	Organic compounds	Organic acids and derivatives	Carboxylic acids and derivatives	Amino acids, peptides, and analogues
neg_10381	Traumatic Acid	160.2081109	176.6998441	128.423439	75.66411597	72.19472504	85.25823835	112.2578263	183.712415	150.6557312	168.2550983	88.07051098	112.492289	-0.997203816	0.025110704	1.546820319	down	-0.059191373	0.817113914	0.195733289	unchanged	-0.335349854	0.322350415	0.757218167	unchanged	-0.250357332	C12H20O4	227.1288256	5.740333333	C16308	alpha-Linolenic acid metabolism(ko00592);;Biosynthesis of secondary metabolites(ko01110)	LMFA01170002	Fatty Acyls [FA]	Fatty Acids and Conjugates [FA01]	Dicarboxylic acids [FA0117]	HMDB0000933	6402-36-4	Organic compounds	Lipids and lipid-like molecules	Fatty Acyls	Fatty acids and conjugates
neg_12943	3alpha-Hydroxy-5alpha-androstan-17-one (Androsterone)	22148.69325	29313.56112	22085.41557	21265.76911	19379.07189	14914.97589	15904.69159	18244.84942	15691.69277	20678.18221	18657.88297	19352.93223	-0.404637792	0.124692835	1.153652648	unchanged	-0.561339855	0.068457412	1.341666593	unchanged	-0.325589574	0.168905704	1.073853494	unchanged	1.10262233	C19H30O2	311.199568	8.92485	--	--	--	--	--	--	--	--	--	--	--	--
neg_12226	trans-EKODE-(E)-Ib	27791.96736	35193.49397	19862.9845	11316.12668	12190.64179	13807.10886	15215.40984	41913.6191	36605.86634	20388.70218	18437.7705	18185.62597	-1.150762354	0.07185868	1.42365908	unchanged	0.178111595	0.721321332	0.307572285	unchanged	-0.539206525	0.18851926	1.051140263	unchanged	-4.68063386	C18H30O4	309.205681	7.471433333	--	--	--	--	--	--	--	--	--	--	--	--
pos_6533	ethyl-(2R)-methyl-(3S)-hydroxybutanoate	69.2557004	57.20032024	64.88077762	65.23344022	39.30499359	46.22772178	44.69146753	51.85920258	49.81656842	32.26652812	55.85958885	46.19618525	-0.343801758	0.217039031	1.026030821	unchanged	-0.386521692	0.03062367	1.396576773	down	-0.5104155	0.090533046	1.18183573	unchanged	6.306161822	C7H14O3	111.0813627	3.503216667	--	--	--	--	--	--	--	--	--	--	--	--
pos_12705	12-oxo-5E,8E,10Z-dodecatrienoic acid	2078.089375	2447.358449	1236.356115	1047.239305	373.5590243	449.3838561	852.2715893	750.1294684	434.7099183	575.034408	718.3155176	883.5284068	-1.623341752	0.04729661	1.391178046	down	-1.499995993	0.06111233	1.35984648	unchanged	-1.404259793	0.071654371	1.292648913	unchanged	8.508847461	C12H16O3	209.1190459	6.9369	--	--	LMFA01060095	Fatty Acyls [FA]	Fatty Acids and Conjugates [FA01]	Oxo fatty acids [FA0106]	--	--	--	--	--	--
neg_7067	3-Hydroxy-7,8-dihydro-beta-ionol	3989.835692	4553.412281	5121.129821	6939.718443	10488.96718	6879.30854	8619.170834	6653.189131	6706.093844	7752.868146	7939.581396	7274.06368	0.831011082	0.087869826	1.347408524	unchanged	0.685670127	0.032252992	1.411484147	up	0.749112075	0.002740165	1.473557454	up	-8.753378969	C13H20O2	253.1427108	4.0732	--	--	--	--	--	--	--	--	--	--	--	--
pos_5608	Porphobilinogen	3220.171275	2174.126722	3011.336783	3009.379729	3056.140121	3172.99029	3638.779223	3263.036989	3409.278801	2594.878507	2904.044414	2834.095441	0.136303439	0.477499069	0.633095681	unchanged	0.294768873	0.176421434	1.091433629	unchanged	-0.012517615	0.947805462	0.055363743	unchanged	1.076234291	C10H14N2O4	191.0817473	2.93355	C00931	Porphyrin metabolism(ko00860);;Metabolic pathways(ko01100);;Biosynthesis of secondary metabolites(ko01110);;Microbial metabolism in diverse environments(ko01120);;Biosynthesis of cofactors(ko01240)	--	--	--	--	HMDB0000245	487-90-1	Organic compounds	Organic nitrogen compounds	Organonitrogen compounds	Amines
pos_12924	(R)-p-Mentha-1,8-dien-7-ol	120.6455693	72.06248984	83.60631953	22.88194917	55.32660128	43.41159472	22.82038107	43.59521991	60.23667521	66.81939731	73.22955463	56.36959282	-1.183928421	0.050717017	1.39175044	unchanged	-1.125437632	0.056950631	1.285967688	unchanged	-0.492379491	0.203730405	0.986903907	unchanged	8.379378053	C10H16O	153.1286662	7.114666667	--	--	--	--	--	--	HMDB0036087	57717-97-2	Organic compounds	Lipids and lipid-like molecules	Prenol lipids	Monoterpenoids
pos_11779	1-(2,3,6-trimethyl phenyl)-3-Buten-2-one	173.5619898	140.5948151	138.4404376	155.6157388	124.498167	138.6894508	117.8841255	162.0256734	133.2655748	139.0634622	156.2783208	165.8399439	-0.11195479	0.482577499	0.611993634	unchanged	-0.131473527	0.488574462	0.567639506	unchanged	0.027107556	0.847112047	0.150137154	unchanged	-2.439249075	C13H16O	189.1269327	6.011033333	--	--	--	--	--	--	--	--	--	--	--	--
neg_10528	Benzyl b-L-arabinopyranoside	368.8233223	280.65645	397.0894789	279.5243234	281.1004042	256.691857	761.5076465	266.1150051	246.567996	302.1011773	268.2374663	300.1870185	-0.356700863	0.155554816	1.215205937	unchanged	0.283913376	0.699317032	0.340904258	unchanged	-0.265709045	0.230977171	0.944149698	unchanged	1.633332315	C13H18O4	237.1136216	5.81885	--	--	--	--	--	--	--	--	--	--	--	--
pos_6712	Volubilin	3831.594062	4393.684433	4212.066189	6467.975529	5162.896016	3208.603522	3453.384987	8023.867424	4390.894483	9290.241025	13651.42651	11625.37249	0.254761549	0.488177381	0.636667131	unchanged	0.351455148	0.498751137	0.601134955	unchanged	1.474718562	0.026267024	1.431418041	up	-0.512754014	C23H24O9	445.149081	3.553183333	--	--	LMPK12050355	Polyketides [PK]	Flavonoids [PK12]	Isoflavonoids [PK1205]	--	--	--	--	--	--
pos_1515	Pyridine	533.5310538	475.3827298	671.3924716	426.3374699	917.2732076	646.3116546	563.5930097	599.0917587	589.1178268	634.7761615	544.5551837	583.379713	0.243987918	0.555036722	0.510423007	unchanged	0.060116007	0.723527861	0.31462504	unchanged	0.069071804	0.697685531	0.324303639	unchanged	14.93359538	C5H5N	80.05065598	0.846216667	C00747	--	--	--	--	--	HMDB0000926	110-86-1	Organic compounds	Organoheterocyclic compounds	Pyridines and derivatives	--
pos_12990	3-(4-Hydroxyphenyl)-1-propanol	62.3270141	63.25802399	47.69272539	43.65697655	18.2423614	23.39728164	28.59243132	35.96081446	41.95644688	24.18992976	58.28113192	47.83832919	-1.022526055	0.041873197	1.396838972	down	-0.702101802	0.027577105	1.383097959	down	-0.41114547	0.295131941	0.820391277	unchanged	-2.855437019	C9H12O2	153.0905718	7.157483333	--	--	--	--	--	--	HMDB0032599	10210-17-0	Organic compounds	Benzenoids	Phenols	1-hydroxy-2-unsubstituted benzenoids
neg_9539	2,2'-(3-methylcyclohexane-1,1-diyl)diacetic acid	264.2218448	118.4926457	272.4314123	120.4007687	115.082248	261.9898588	162.5791676	82.80066132	117.567796	148.4835834	135.0566368	144.1115555	-0.397198369	0.490998912	0.58739163	unchanged	-0.852054859	0.181098545	1.056399544	unchanged	-0.615379705	0.268221078	0.912165414	unchanged	0.341798027	C11H18O4	213.1133058	5.249116667	--	--	--	--	--	--	--	--	--	--	--	--
pos_10488	18alpha.-Glycyrrhetinic acid	2658.092428	1550.902156	2055.884517	2926.212452	1600.309377	4356.02478	2311.964358	2687.458953	3148.89018	778.7889735	1199.753972	896.7059289	0.503686685	0.393245999	0.759353712	unchanged	0.379214818	0.197902474	0.983729062	unchanged	-1.123599831	0.056674481	1.295299999	unchanged	0.530002685	C30H46O4	435.3260063	5.198666667	--	--	--	--	--	--	--	--	--	--	--	--
pos_2355	3-Methyldioxyindole	1253.931994	900.5947912	1382.203884	1738.028763	1806.988389	1506.457329	1156.007159	1227.727209	1086.179592	1437.960321	1233.020398	1412.526385	0.514288201	0.051160551	1.361467682	unchanged	-0.027516468	0.893666661	0.119346519	unchanged	0.207392379	0.337854789	0.761140637	unchanged	-0.047644776	C9H9NO2	164.0705972	1.829183333	C05834	Tryptophan metabolism(ko00380)	--	--	--	--	HMDB0004186	3040-34-4	Organic compounds	Organoheterocyclic compounds	Indoles and derivatives	Indolines
pos_7131	Isoferulic acid	13197.42016	8297.187795	8469.925309	9862.571452	8646.911327	9818.04428	16532.14158	10708.64428	8885.143034	7573.321666	8066.584787	8740.617733	-0.08105124	0.769749776	0.29539122	unchanged	0.269778781	0.50987032	0.54547215	unchanged	-0.297526758	0.365995355	0.749459687	unchanged	7.098247114	C10H10O4	177.055998	3.759483333	C10470	--	--	--	--	--	HMDB0000955	25522-33-2	Organic compounds	Phenylpropanoids and polyketides	Cinnamic acids and derivatives	Hydroxycinnamic acids and derivatives
pos_11203	7,10-Heptadecadiynoic acid	1817.247036	1704.559196	1792.890411	2302.707955	1564.250761	1604.425386	1690.50012	1853.549196	1777.083217	1776.431594	1997.414322	2022.436327	0.041918492	0.848542685	0.186106627	unchanged	0.00174599	0.972533287	0.030014612	unchanged	0.1251405	0.165176628	1.032021319	unchanged	-4.930050135	C17H26O2	301.1834409	5.64055	--	--	LMFA01030478	Fatty Acyls [FA]	Fatty Acids and Conjugates [FA01]	Unsaturated fatty acids [FA0103]	--	--	--	--	--	--
pos_6806	(S)-Neolyratyl acetate	21713.03442	15799.95773	13565.42361	19870.30211	9038.096551	14633.72495	5726.388769	10627.75747	14438.78788	9090.10996	17309.64729	15852.84886	-0.230302008	0.562375478	0.502685131	unchanged	-0.730114437	0.125815609	1.105147308	unchanged	-0.27367345	0.44917581	0.592480341	unchanged	5.739029367	C12H18O2	177.1285057	3.60315	--	--	--	--	--	--	HMDB0041497	79507-87-2	Organic compounds	Organic acids and derivatives	Carboxylic acids and derivatives	Carboxylic acid derivatives
pos_10146	Incensole	17.66203223	29.77591141	7.88324204	1.43E-09	114.4882543	0.079504934	1.50E-09	165.482766	1.55E-09	1.49E-09	0.756741575	0.550303166	1.050297126	0.658010507	0.385317148	unchanged	1.580776995	0.574855061	0.499750462	unchanged	-5.403451644	0.104437496	1.241722596	unchanged	-3.125630552	C20H34O2	307.2621995	5.020916667	--	--	--	--	--	--	--	--	--	--	--	--
neg_7130	Ferulic acid	4591.881269	3667.740045	4318.505885	5570.554766	3922.507659	5589.19039	8462.44945	5491.586309	5659.239323	5136.852045	5787.163564	5389.831128	0.261934808	0.27091237	0.937291223	unchanged	0.640913331	0.126452423	1.21058429	unchanged	0.375179873	0.024861546	1.336715124	up	-2.317593051	C10H10O4	387.1076417	4.094616667	C01494	Phenylpropanoid biosynthesis(ko00940);;Biosynthesis of phenylpropanoids(ko01061);;Metabolic pathways(ko01100);;Biosynthesis of secondary metabolites(ko01110)	--	--	--	--	HMDB0000954	537-98-4	Organic compounds	Phenylpropanoids and polyketides	Cinnamic acids and derivatives	Hydroxycinnamic acids and derivatives
pos_4908	L-Leucine	286.5099551	425.1088941	302.0825153	278.0750513	211.9926797	238.4354241	215.6298235	854.5047817	376.7376541	547.8309651	674.0338104	712.3690134	-0.476625573	0.149794721	1.14710747	unchanged	0.513304857	0.533096824	0.54901197	unchanged	0.932129484	0.010175561	1.38790759	up	9.370827886	C6H13NO2	114.0925689	2.584433333	C00123	Valine, leucine and isoleucine degradation(ko00280);;Valine, leucine and isoleucine biosynthesis(ko00290);;Glucosinolate biosynthesis(ko00966);;Aminoacyl-tRNA biosynthesis(ko00970);;Biosynthesis of plant secondary metabolites(ko01060);;Biosynthesis of alkaloids derived from histidine and purine(ko01065);;Metabolic pathways(ko01100);;Biosynthesis of secondary metabolites(ko01110);;2-Oxocarboxylic …	--	--	--	--	HMDB0000687	61-90-5	Organic compounds	Organic acids and derivatives	Carboxylic acids and derivatives	Amino acids, peptides, and analogues
pos_8247	Procerin	489.9402775	463.3158731	462.3029153	623.6506681	491.7034246	493.9478768	619.0773327	569.8533062	647.7480534	495.3450851	553.2537391	617.5510814	0.18506311	0.274759193	0.974858246	unchanged	0.375727315	0.015127583	1.505677685	up	0.235146259	0.134140592	1.134968681	unchanged	5.331743523	C15H18O2	231.1391832	4.215666667	--	--	--	--	--	--	--	--	--	--	--	--
neg_5696	Methyl vanillate	1.41E-09	31.00933238	1.42E-09	1.43E-09	0.696566026	1.37E-09	32.9483437	11.40849201	1.55E-09	12.57043373	78.57838266	105.7680492	-5.476298539	0.431401496	0.71084569	unchanged	0.516453986	0.768946016	0.245937287	unchanged	2.66681231	0.174020258	1.027315922	unchanged	3.805014158	C9H10O4	401.0866031	3.439183333	--	--	--	--	--	--	HMDB0240266	3943-74-6	Organic compounds	Benzenoids	Benzene and substituted derivatives	Benzoic acids and derivatives
pos_2806	Lycaconitine	475.5554393	4037.535445	215.4453391	1184.592929	4.761804538	0.807247826	110.1510858	24.96252177	0.575044255	1.990600082	2.455176948	0.154027264	-1.990235711	0.444111483	0.668949265	unchanged	-5.123021677	0.34019992	0.840275314	unchanged	-10.00560545	0.329781693	0.818351951	unchanged	-0.535296285	C36H48N2O10	691.3149761	10.10643333	C08696	--	--	--	--	--	--	--	--	--	--	--
neg_12051	3-Methyl-4-octanolide	600.5530201	566.5758126	537.9478601	415.8170595	519.986673	792.516777	354.6646832	508.8957439	525.0448469	1168.288313	1090.361157	1440.440642	0.019534152	0.951621327	0.060107195	unchanged	-0.296200076	0.183326188	1.078319015	unchanged	1.117333814	0.021978713	1.439984323	up	-11.57146548	C9H16O2	371.2402975	7.257983333	--	--	--	--	--	--	--	--	--	--	--	--
pos_14778	Phylloquinone	20105.49235	41361.64602	24339.5924	21623.92293	7054.492423	5669.913997	9640.982345	16738.64328	5458.410149	28956.77629	17358.89436	20143.22775	-1.320850888	0.110340597	1.175425091	unchanged	-1.430339486	0.091075771	1.239276632	unchanged	-0.368628439	0.444995749	0.605352034	unchanged	15.38174047	C31H46O2	473.3459286	9.436833333	C02059	Ubiquinone and other terpenoid-quinone biosynthesis(ko00130);;Metabolic pathways(ko01100);;Biosynthesis of secondary metabolites(ko01110);;Biosynthesis of cofactors(ko01240);;Vitamin digestion and absorption(ko04977)	LMPR02030028	Prenol Lipids [PR]	Quinones and hydroquinones [PR02]	Vitamin K [PR0203]	HMDB0304722	--	Organic compounds	Lipids and lipid-like molecules	Glycerolipids	Triradylcglycerols
neg_1628	Hypoxanthine	119.3623626	154.4665623	211.2052051	117.5826134	251.1823937	155.8383716	505.7117703	169.8144697	335.1397606	170.0442333	153.5272886	123.0465081	0.113140832	0.798471239	0.220030022	unchanged	1.059148129	0.206901875	1.046048221	unchanged	-0.119044774	0.699200502	0.309661829	unchanged	-6.707703856	C5H4N4O	135.0303218	1.3025	C00262	Purine metabolism(ko00230);;Metabolic pathways(ko01100);;Nucleotide metabolism(ko01232)	--	--	--	--	HMDB0000157	68-94-0	Organic compounds	Organoheterocyclic compounds	Imidazopyrimidines	Purines and purine derivatives
pos_5359	4-Phenyl-3-buten-2-ol	579.1979602	383.49067	451.9235461	353.463157	293.936323	389.3331997	233.8020403	331.4986985	217.7468475	180.0391881	258.7146357	245.9754239	-0.44836264	0.145971633	1.176018798	unchanged	-0.853234696	0.045386043	1.342158116	down	-1.046801042	0.035991348	1.35077251	down	5.930560087	C10H12O	149.0969697	2.805016667	--	--	--	--	--	--	HMDB0031616	17488-65-2	Organic compounds	Phenylpropanoids and polyketides	Cinnamyl alcohols	--
neg_6704	GMP-lysine	21030.28688	26707.62488	34054.80785	28290.95413	36929.47408	21478.00337	44001.22072	37452.48121	38207.39584	34934.56615	33169.97914	30368.60808	0.08403346	0.794013988	0.228034982	unchanged	0.548909864	0.058240137	1.316274204	unchanged	0.267758024	0.275535497	0.869511166	unchanged	9.698433158	C16H28N7O9P+2	538.171598	3.9026	--	--	--	--	--	--	--	--	--	--	--	--
pos_11055	menaquinone-1	58.89196906	83.56436926	40.82059635	83.4696487	58.16080884	66.91513764	95.9670831	122.4853545	129.9919223	83.39166744	130.6600131	123.7391801	0.186337606	0.597500625	0.476081037	unchanged	0.926903068	0.028300915	1.376474028	up	0.88210506	0.057239934	1.208983781	unchanged	8.091111668	C16H18O2	260.1664645	5.526316667	--	--	--	--	--	--	--	--	--	--	--	--
pos_7561	Lumichrome	3471.901133	3699.029214	4578.942505	4980.698684	4836.669013	4172.287097	6468.906472	2486.225085	2623.176438	2092.278833	2547.419218	3095.420892	0.251715218	0.15592974	1.107915422	unchanged	-0.021220706	0.969613627	0.036061285	unchanged	-0.603149764	0.040826585	1.266808686	down	7.236447676	C12H10N4O2	243.0894038	3.95935	C01727	Riboflavin metabolism(ko00740)	--	--	--	--	HMDB0254199	--	Organic compounds	Organoheterocyclic compounds	Pteridines and derivatives	Alloxazines and isoalloxazines
pos_2072	(-)-Epinephrine	691.7234989	630.6276375	719.5089208	526.7307812	1090.028782	611.553066	1362.537282	639.4108383	953.4865375	817.8729601	657.2548565	693.9562301	0.126067664	0.758136186	0.259837171	unchanged	0.533486333	0.282147381	0.93190568	unchanged	0.087201963	0.497215186	0.55250033	unchanged	8.248758553	C9H13NO3	184.09833	1.658566667	--	--	--	--	--	--	HMDB0000068	51-43-4	Organic compounds	Benzenoids	Phenols	Benzenediols
neg_6461	PI(14:0/14:1(9Z))	3982.525638	3898.858135	4178.67888	961.1892877	2238.233221	1670.336177	1390.737196	3724.354314	4776.576333	1446.038598	1062.633763	459.6011974	-1.308315214	0.018890117	1.583594433	down	-0.285951701	0.545420009	0.537412207	unchanged	-2.022541439	0.005584365	1.485445713	down	-10.38048401	C37H69O13P	787.4091694	3.774	--	--	LMGP06010062	Glycerophospholipids [GP]	Glycerophosphoinositols [GP06]	Diacylglycerophosphoinositols [GP0601]	--	--	--	--	--	--
neg_7756	Riboflavin	372.2495701	299.4613155	258.461441	547.3035633	272.6951513	461.3278528	300.664953	455.9925046	445.1677554	350.17945	509.2931578	595.1488445	0.462068293	0.284716626	0.927601496	unchanged	0.369657169	0.216789641	0.960636398	unchanged	0.645073834	0.119722513	1.116930017	unchanged	20.35814397	C17H20N4O6	411.1153432	4.351683333	C00255	Riboflavin metabolism(ko00740);;Metabolic pathways(ko01100);;Biosynthesis of secondary metabolites(ko01110);;Biosynthesis of cofactors(ko01240);;ABC transporters(ko02010);;Vitamin digestion and absorption(ko04977)	--	--	--	--	HMDB0000244	83-88-5	Organic compounds	Organoheterocyclic compounds	Pteridines and derivatives	Alloxazines and isoalloxazines
pos_6517	5-amino-1-(5-phospho-D-ribosyl)imidazole-4-carboxylate	160.0378158	2.746005533	54.85991427	25.71525861	2.845120534	28.41834352	1096.407301	107.8007694	6.826366277	6.426681015	3.318753153	4.366849831	-1.933473311	0.366440338	0.843359263	unchanged	2.476199489	0.441745466	0.678505581	unchanged	-3.946945092	0.280131659	0.895062199	unchanged	1.994343012	C9H14N3O9P	322.0441536	3.4818	C04751	Purine metabolism(ko00230);;Metabolic pathways(ko01100);;Biosynthesis of secondary metabolites(ko01110)	--	--	--	--	HMDB0006273	6001-14-5	Organic compounds	Organic oxygen compounds	Organooxygen compounds	Carbohydrates and carbohydrate conjugates
pos_2530	Trimeprazine	3828.742923	2220.591934	7018.879628	2761.779036	7581.705407	4826.866937	5227.446331	2890.455658	2764.680473	2598.668559	2330.772516	2627.772945	0.215192463	0.741814665	0.275566273	unchanged	-0.264041086	0.682187817	0.351146104	unchanged	-0.790135653	0.32229203	0.824738029	unchanged	5.076477646	C18H22N2S	299.1591597	1.872016667	C07172	--	--	--	--	--	HMDB0015376	84-96-8	Organic compounds	Organoheterocyclic compounds	Benzothiazines	Phenothiazines
pos_2120	1-Indolizidinone	14005.47492	11927.79992	10210.20043	18361.68661	7189.070071	15451.51892	8647.333082	13729.18779	13316.71949	18597.55603	17164.1255	15417.5842	0.18196875	0.683600205	0.384630382	unchanged	-0.018084351	0.94326404	0.058693712	unchanged	0.501824218	0.026122061	1.320762012	up	8.639793527	C8H13NO	140.1081923	1.687116667	C16697	Tropane, piperidine and pyridine alkaloid biosynthesis(ko00960);;Biosynthesis of alkaloids derived from ornithine, lysine and nicotinic acid(ko01064);;Biosynthesis of secondary metabolites(ko01110)	--	--	--	--	--	--	--	--	--	--
pos_10556	Cyclopamine	29838.42772	90320.4978	49579.09836	48910.93579	15720.10536	52737.22154	62994.78428	13612.59618	13140.11562	26498.67633	23401.70266	26728.99867	-0.532267442	0.465771566	0.593161217	unchanged	-0.919366193	0.334517876	0.767902625	unchanged	-1.147340292	0.223126891	0.99712063	unchanged	2.643405864	C27H41NO2	394.3115286	5.2415	C10798	--	--	--	--	--	HMDB0250664	--	Organic compounds	Lipids and lipid-like molecules	Steroids and steroid derivatives	Steroidal alkaloids
pos_7345	1,3-Diphenylpropane	386.5915302	367.3117102	375.9062117	470.4201562	441.0752047	442.4724547	424.1894468	643.3778209	447.3765819	403.4587418	522.0146445	478.7955984	0.26111397	0.005281182	1.585326809	up	0.423184847	0.205412382	1.079054627	unchanged	0.313739832	0.114933122	1.198559212	unchanged	-16.13032934	C15H16	197.1293134	3.859416667	C14581	--	--	--	--	--	HMDB0032564	1081-75-0	Organic compounds	Phenylpropanoids and polyketides	Linear 1,3-diarylpropanoids	--
neg_12037	Methylgingerol	1179.902739	1227.158322	1196.017429	437.7579546	588.2214948	448.074813	817.6410401	1180.898856	1373.299107	863.8255111	712.2847001	735.8011984	-1.289440447	0.002665926	1.640862254	down	-0.095694427	0.68317115	0.36300898	unchanged	-0.640143964	0.007641805	1.476525097	down	-6.090008198	C18H28O4	307.189606	7.243716667	--	--	--	--	--	--	HMDB0029852	--	Organic compounds	Benzenoids	Benzene and substituted derivatives	Methoxybenzenes
pos_7293	C14:5n-1,3,5,7,9	759.6432903	668.2201675	958.1979566	744.8653587	842.8259273	696.597859	714.2575629	730.8519674	678.9050503	730.8313079	932.5025635	899.862481	-0.062885898	0.747036232	0.294784737	unchanged	-0.167837507	0.415409217	0.716565163	unchanged	0.103312823	0.609731287	0.40281423	unchanged	5.519090703	C14H18O2	219.1391568	3.838016667	--	--	LMFA01030258	Fatty Acyls [FA]	Fatty Acids and Conjugates [FA01]	Unsaturated fatty acids [FA0103]	--	--	--	--	--	--
neg_6108	2-Oxo-4-methylthiobutanoic acid	204.5475779	839.6331016	160.5788401	1059.20796	260.3798589	278.6206437	579.1622102	1732.979134	3768.013632	3819.954916	4479.308145	4414.331658	0.407710398	0.722023308	0.330012784	unchanged	2.335362896	0.219243663	1.033585006	unchanged	3.399554899	0.000228383	1.496443802	up	6.609898265	C5H8O3S	168.9950613	3.624766667	C01180	Cysteine and methionine metabolism(ko00270);;D-Amino acid metabolism(ko00470);;Glucosinolate biosynthesis(ko00966);;Biosynthesis of plant secondary metabolites(ko01060);;Metabolic pathways(ko01100);;Biosynthesis of secondary metabolites(ko01110);;2-Oxocarboxylic acid metabolism(ko01210)	--	--	--	--	HMDB0001553	583-92-6	Organic compounds	Lipids and lipid-like molecules	Fatty Acyls	Fatty acids and conjugates
pos_1545	pivaloylcarnitine	4832.37008	3307.393871	4880.310353	9866.672131	6589.097188	7917.579776	5788.116493	6857.299375	5488.613359	6439.202261	6233.723413	6206.316122	0.904566821	0.037949003	1.440762113	up	0.477961833	0.064654592	1.257564745	unchanged	0.536063144	0.060665689	1.339574781	unchanged	-0.502912664	C12H23NO4	246.1698614	0.860483333	--	--	LMFA07070103	Fatty Acyls [FA]	Fatty esters [FA07]	Fatty acyl carnitines [FA0707]	HMDB0041993	98299-38-8	Organic compounds	Lipids and lipid-like molecules	Fatty Acyls	Fatty acid esters
pos_13674	2-(4-Methyl-3-cyclohexen-1-yl)-2-propanol	162.6961568	148.0157268	218.1875855	61.27573673	99.3646876	71.85804363	74.29940613	72.2358375	109.2114893	127.5069186	93.9234995	116.1257611	-1.185772318	0.025781512	1.487623771	down	-1.048277717	0.03125733	1.403221067	down	-0.647865898	0.07842035	1.218082936	unchanged	4.424650552	C10H18O	137.1331589	7.898466667	--	--	--	--	--	--	HMDB0004043	7785-53-7	Organic compounds	Lipids and lipid-like molecules	Prenol lipids	Monoterpenoids
neg_12540	Oleic acid	670.705559	769.3701669	961.2472883	1185.62927	1074.411197	1061.294884	1194.948064	621.006405	2083.881222	3907.388821	5377.043829	2038.964728	0.467933916	0.05140669	1.424548493	unchanged	0.699583861	0.361190603	0.796908816	unchanged	2.237405491	0.090143209	1.273932145	unchanged	-5.861593033	C18H34O2	327.2524287	8.020366667	C00712	Fatty acid biosynthesis(ko00061);;Cutin, suberine and wax biosynthesis(ko00073);;Biosynthesis of unsaturated fatty acids(ko01040);;Biosynthesis of plant secondary metabolites(ko01060);;Longevity regulating pathway - worm(ko04212)	LMFA01030002	Fatty Acyls [FA]	Fatty Acids and Conjugates [FA01]	Unsaturated fatty acids [FA0103]	HMDB0000207	112-80-1	Organic compounds	Lipids and lipid-like molecules	Fatty Acyls	Fatty acids and conjugates
pos_11948	13-tetradecen-2,4-diyn-1-ol	1264.000738	1468.612935	1273.13412	3418.2195	1104.328911	1978.776075	1602.215045	2326.923336	1902.771768	1676.768103	2827.662778	2551.773254	0.698662072	0.342561273	0.883236625	unchanged	0.541896903	0.090078566	1.291017778	unchanged	0.816820709	0.094401704	1.239803348	unchanged	2.848983284	C14H20O	205.1596432	6.18165	--	--	LMFA05000016	Fatty Acyls [FA]	Fatty alcohols [FA05]	--	--	--	--	--	--	--
pos_10380	3-Ethylfuran	677.4945156	634.0938151	810.3525459	674.6995097	574.9411472	321.4216348	302.8637958	585.6955408	544.8271117	1880.163817	1957.819592	1330.669445	-0.433644075	0.218179804	1.020583604	unchanged	-0.565956839	0.104526716	1.185673478	unchanged	1.28440385	0.028884869	1.41055621	up	12.2637832	C6H8O	97.06602948	5.141566667	--	--	--	--	--	--	HMDB0040588	67363-95-5	Organic compounds	Organoheterocyclic compounds	Heteroaromatic compounds	--
neg_10989	Gemfibrozil	702.2840839	936.4613223	821.2728712	3236.953012	1391.310875	2342.554963	1973.307545	2148.825684	2448.222003	1846.380125	3205.013771	2855.493129	1.502659103	0.10373216	1.361146461	unchanged	1.417302339	0.003431229	1.555607028	up	1.684440777	0.04353321	1.376501932	up	-4.230773727	C15H22O3	249.1485598	6.210733333	C07020	Chemical carcinogenesis - receptor activation(ko05207)	--	--	--	--	HMDB0015371	25812-30-0	Organic compounds	Benzenoids	Phenol ethers	--
neg_6414	trans-Cinnamic acid	7454.695839	5254.984044	5310.616654	10414.43517	6626.630143	8680.564376	10663.47027	8348.986445	7746.746039	7600.888414	8341.385189	8888.15893	0.513359301	0.132932709	1.156908681	unchanged	0.570412382	0.066462739	1.251432619	unchanged	0.462486641	0.068822146	1.229330438	unchanged	-3.974340034	C9H8O2	341.101885	3.759716667	C00423	Ubiquinone and other terpenoid-quinone biosynthesis(ko00130);;Phenylalanine metabolism(ko00360);;Phenylpropanoid biosynthesis(ko00940);;Biosynthesis of various alkaloids(ko00996);;Biosynthesis of various plant secondary metabolites(ko00999);;Biosynthesis of plant secondary metabolites(ko01060);;Biosynthesis of plant hormones(ko01070);;Metabolic pathways(ko01100);;Biosynthesis of secondary metabol…	--	--	--	--	HMDB0000930	140-10-3	Organic compounds	Phenylpropanoids and polyketides	Cinnamic acids and derivatives	Cinnamic acids
pos_12568	1-Methoxy-4-[5-(4-methoxyphenoxy)-3-penten-1-ynyl]benzene	118.4228827	166.633859	57.02243481	42.81273165	7.161744427	4.999721763	40.37179866	44.46959197	4.758074197	19.30824747	29.29687559	32.84658162	-2.637503732	0.079625353	1.347359196	unchanged	-1.932768265	0.102854236	1.238139533	unchanged	-2.070313488	0.109164804	1.223527967	unchanged	-5.761041571	C19H18O3	295.1311764	6.794133333	--	--	--	--	--	--	HMDB0041305	166762-96-5	Organic compounds	Benzenoids	Phenol ethers	Anisoles
pos_11303	2-Benzylidene-1-heptanol	3153.261733	2146.492862	2627.955589	2406.632311	1688.181238	2389.887467	1907.664789	1386.72977	1262.823954	1554.548761	2002.297641	2293.637159	-0.289864163	0.27142872	0.899541902	unchanged	-0.798750675	0.039507749	1.351894202	down	-0.438348349	0.13408676	1.052986788	unchanged	0.915597601	C14H20O	205.1604375	5.69765	--	--	--	--	--	--	HMDB0036170	101-85-9	Organic compounds	Phenylpropanoids and polyketides	Cinnamyl alcohols	--
neg_12362	2-Fluoropalmitic Acid	15.56607337	10.66881614	33.45895292	19.76430966	25.62240675	24.35657268	39.30852751	14.6628419	26.65910929	39.4045521	26.19359739	23.09701571	0.224472282	0.680781896	0.382146499	unchanged	0.433743166	0.5209475	0.527314039	unchanged	0.571273343	0.326798362	0.754215771	unchanged	27.04354377	C16H31FO2	273.2309482	7.6713	--	--	--	--	--	--	--	--	--	--	--	--
pos_12948	Methyl 4,8-decadienoate	889.4404704	568.7801039	593.9616164	199.6282566	305.6098746	268.9871324	140.4489766	270.5627084	442.3762204	481.3188876	494.5676294	413.1274022	-1.406333528	0.044023324	1.494176485	down	-1.265885248	0.042980862	1.319188847	down	-0.563097761	0.158551169	1.09212333	unchanged	5.383489169	C11H18O2	165.1283721	7.1218	--	--	--	--	--	--	HMDB0034708	1191-03-3	Organic compounds	Lipids and lipid-like molecules	Fatty Acyls	Fatty acid esters
neg_6444	N1-(5-Phospho-a-D-ribosyl)-5,6-dimethylbenzimidazole	536.361234	431.9184601	409.0754479	772.6408575	628.5641696	493.2004345	831.3842061	793.2678871	665.3392445	616.1262303	593.7417542	690.8152323	0.459844548	0.153771045	1.135144565	unchanged	0.733441544	0.010134378	1.469501186	up	0.464617504	0.026687983	1.320132496	up	-26.54369927	C14H19N2O7P	379.0581503	3.774	--	--	--	--	--	--	HMDB0003882	--	Organic compounds	Nucleosides, nucleotides, and analogues	Benzimidazole ribonucleosides and ribonucleotides	--
neg_1831	3-Deoxyguanosine	1205.030362	1773.364447	2059.706916	1459.584245	1737.606587	1702.868529	1981.67883	1029.172494	1187.378834	1051.396937	1088.501016	1527.351886	-0.040081025	0.875773867	0.11776611	unchanged	-0.263098991	0.51062467	0.543699289	unchanged	-0.458181696	0.209719187	0.935288381	unchanged	-3.707052297	C10H13N5O4	266.0884873	1.594466667	--	--	--	--	--	--	--	--	--	--	--	--
pos_3221	(3-Methylcrotonyl)glycine methyl ester	36.6909994	40.04188599	35.45757584	61.77638224	36.73079969	29.24903465	29.24942679	34.77952815	51.13903861	52.50238164	36.42206945	38.36800753	0.187443475	0.651720095	0.425045979	unchanged	0.037789813	0.895051808	0.120612731	unchanged	0.182196931	0.427508082	0.664152767	unchanged	-3.64645079	C8H13NO3	172.0961958	13.73276667	--	--	--	--	--	--	--	--	--	--	--	--
neg_2050	Diethyl butanedioate	2598.699954	2072.317935	3252.268167	4366.663657	8592.906967	7656.121172	5673.377986	4141.78882	2852.966727	6355.32352	2891.680751	3691.571268	1.37957208	0.072126669	1.394158204	unchanged	0.677033185	0.182295955	1.060688329	unchanged	0.707508	0.246965095	0.924652145	unchanged	-6.868195633	C8H14O4	195.0649204	1.829333333	--	--	--	--	--	--	HMDB0033838	123-25-1	Organic compounds	Lipids and lipid-like molecules	Fatty Acyls	Fatty acid esters
pos_12250	2,4-Dimethyl-2E,4E-hexadien-1-ol	25.00863274	33.7132401	25.39526632	48.27296866	75.4055699	47.14444585	15.71339084	18.84466358	25.7987452	37.36989503	22.45179886	30.54106969	1.022030414	0.077868702	1.3650023	unchanged	-0.478883475	0.126839506	1.103358141	unchanged	0.103328609	0.710403013	0.303389147	unchanged	11.80117118	C8H14O	127.1132297	6.487883333	--	--	LMFA05000114	Fatty Acyls [FA]	Fatty alcohols [FA05]	--	--	--	--	--	--	--
pos_5467	Arbutin 6-phosphate	1045.07951	1261.287214	1103.4433	1488.951406	2225.763674	1211.089956	1652.787276	1855.822818	1568.314422	1546.426041	1419.876866	1492.610124	0.530668165	0.233808687	1.031183487	unchanged	0.574263448	0.007933582	1.487018029	up	0.387000699	0.016024706	1.396111254	up	2.14787247	C12H17O10P	370.0905151	2.854983333	C06187	Glycolysis / Gluconeogenesis(ko00010);;Phosphotransferase system (PTS)(ko02060)	--	--	--	--	--	--	--	--	--	--
neg_6290	Ethyl 2-hydroxypentanoate	96.71179888	63.41699558	104.7717702	85.12049604	72.96618255	39.40842775	33.9752596	34.76044407	28.61050893	357.0500899	361.6916764	419.7845489	-0.423634014	0.294614543	0.867442638	unchanged	-1.444254164	0.044879893	1.449285613	down	2.103644813	0.000665674	1.495322431	up	-7.267014974	C7H14O3	145.0859562	3.70975	--	--	--	--	--	--	--	--	--	--	--	--
pos_13024	3,5-tetradecadienoate	33.90311277	119.2558822	311.4133672	45.97184692	103.5935958	128.1914762	152.010918	181.3778172	211.9060541	164.3216564	150.1351513	109.7723025	-0.74208048	0.53258835	0.545305792	unchanged	0.23113304	0.77654082	0.252168195	unchanged	-0.131059709	0.886116262	0.118414113	unchanged	1.170411396	C14H24O2	207.1746041	7.193183333	--	--	--	--	--	--	--	--	--	--	--	--
pos_9416	18-carboxy dinor Leukotriene B4	847.950662	595.3147045	657.843435	659.6285304	689.1895393	547.0814792	329.8137605	524.0003241	601.9301611	483.2996138	733.9691607	563.6619743	-0.148268343	0.488203386	0.638122174	unchanged	-0.529393955	0.124894235	1.107698531	unchanged	-0.238519452	0.3709316	0.683681369	unchanged	-5.253458738	C18H26O6	321.1678737	4.679	--	--	--	--	--	--	HMDB0062301	--	Organic compounds	Lipids and lipid-like molecules	Fatty Acyls	Fatty acids and conjugates
pos_14052	dicyclohexylcarbodiimide	207.0842108	478.8280266	31.93780098	203.7601302	1.35E-09	1.37E-09	16.36995036	23.78734517	1.55E-09	5.45346934	5.675245393	12.52492476	-1.816810705	0.32668542	0.825983523	unchanged	-4.159948475	0.224140905	1.044151955	unchanged	-4.923548403	0.217021356	1.010072735	unchanged	0.365920065	C13H22N2	430.3905738	8.418166667	--	--	--	--	--	--	HMDB0251215	--	Organic compounds	Organic nitrogen compounds	Organonitrogen compounds	Carbodiimides
neg_2424	8-thio-octanoate	31.03691784	86.11648351	84.34735377	27.45280123	25.82712776	2.393681636	35.71718997	11.95144856	3.656394474	11.74953276	1.55E-09	3.067120037	-1.85571969	0.098319045	1.267101312	unchanged	-1.97305069	0.090711353	1.235044213	unchanged	-3.765493772	0.069992479	1.304824227	unchanged	-0.849772144	C8H15O2S-	395.1564568	10.12126667	--	--	--	--	--	--	--	--	--	--	--	--
pos_13102	3,4,5-Trimethylbenzaldehyde	62.00757226	91.12920022	37.56035108	59.33291093	46.79350149	73.19724872	99.69916409	159.8981692	167.6653279	80.51929932	96.67171677	94.81023764	-0.088717223	0.840611058	0.167681181	unchanged	1.163840162	0.046026245	1.324558086	up	0.512330219	0.215899735	0.965131222	unchanged	7.508593917	C10H12O	149.0972034	7.27885	--	--	--	--	--	--	HMDB0032017	5779-74-8	Organic compounds	Benzenoids	Benzene and substituted derivatives	Benzoyl derivatives
neg_13132	1-monohexadecanoylglycerol	163.1813599	201.9641003	222.3405856	160.55961	136.1043974	104.5883209	147.1485511	196.1847618	110.5619984	501.2027511	222.4319563	402.2037876	-0.550044821	0.059383708	1.302409076	unchanged	-0.372194999	0.223267515	0.946139681	unchanged	0.938373393	0.153762065	1.113843097	unchanged	-1.981493669	C19H38O4	375.2745581	9.345283333	--	--	--	--	--	--	HMDB0011564	32899-41-5	Organic compounds	Lipids and lipid-like molecules	Glycerolipids	Monoradylglycerols
pos_1923	DL-Leucine	128.3179608	130.4066118	126.6901654	185.4889312	214.8443747	243.7064267	179.5864884	222.6292275	237.2473252	206.9867079	284.5761526	196.1878959	0.740737955	0.035498558	1.542263567	up	0.730449238	0.038859876	1.476066254	up	0.835474081	0.068337438	1.327596066	unchanged	8.318374659	C6H13NO2	114.0924309	1.58005	--	--	--	--	--	--	--	--	--	--	--	--
neg_12112	6-keto Testosterone Enanthate	1898.002283	1789.467598	1534.076675	1795.982127	1039.366979	1346.033869	982.2979372	1678.066689	3453.666595	1311.660233	4138.621444	3132.424159	-0.320496991	0.254215047	0.950614794	unchanged	0.227646741	0.726385929	0.315748021	unchanged	0.716955374	0.307695631	0.838450277	unchanged	-1.949800727	C26H38O4	413.2689255	7.322233333	--	--	--	--	--	--	--	--	--	--	--	--
neg_5403	4-Ethylphenol	49.07192429	77.67965604	68.16661449	80.08083544	128.8693761	70.97928899	75.46203646	145.7215274	136.1279842	133.2970559	131.152143	126.9568305	0.522194768	0.253545873	0.953694846	unchanged	0.874313775	0.119667533	1.20355952	unchanged	1.005797214	0.012892571	1.466834183	up	-7.630422331	C8H10O	121.064957	3.3114	C13637	Bisphenol degradation(ko00363);;Microbial metabolism in diverse environments(ko01120)	--	--	--	--	HMDB0029306	123-07-9	Organic compounds	Benzenoids	Phenols	1-hydroxy-2-unsubstituted benzenoids
neg_4160	Acetic acid, phenyl ester	634.8655093	642.6317106	494.8491183	598.9131714	610.6255705	482.1011122	370.1523335	856.3247202	1140.251488	486.6300199	840.1297166	657.171685	-0.067238097	0.692578691	0.365637595	unchanged	0.41723369	0.473045311	0.633416756	unchanged	0.162701605	0.578361786	0.446306891	unchanged	-7.836299929	C8H8O2	135.0440869	2.733816667	--	--	--	--	--	--	HMDB0040733	122-79-2	Organic compounds	Benzenoids	Phenol esters	--
neg_11543	9(S)-HpOTrE	18657.40592	15260.21933	23731.95842	5638.514109	12067.84084	8920.081974	10430.67918	9689.182382	12228.63696	13289.21493	8292.482856	9539.41151	-1.114450805	0.031793652	1.426981734	down	-0.833611439	0.064917393	1.360450263	unchanged	-0.889416704	0.048105809	1.26659135	down	-4.668214721	C18H30O4	309.2056849	6.695433333	C16321	alpha-Linolenic acid metabolism(ko00592);;Biosynthesis of secondary metabolites(ko01110)	--	--	--	--	--	--	--	--	--	--
pos_1969	2,3-Dihydroxy-pyridine	1693.405289	1650.321504	1997.104822	2264.507379	1835.986703	1791.149326	2328.130155	2061.814904	1914.424542	2009.549162	2325.501593	2365.384247	0.141605714	0.384976435	0.744648363	unchanged	0.239287717	0.120841199	1.116820712	unchanged	0.327190361	0.044575377	1.243058275	up	16.21044517	C5H5NO2	129.0667739	1.6086	--	--	--	--	--	--	--	--	--	--	--	--
pos_7969	Sphingofungin B	12985.33017	7906.527053	13108.74496	4820.549722	3376.686999	4879.6863	4470.400676	6090.445465	6831.346459	6023.349649	10260.24913	6951.375692	-1.378537181	0.046367975	1.477894411	down	-0.967120476	0.068037556	1.324772607	unchanged	-0.549262238	0.174831873	0.97347578	unchanged	-1.415561314	C20H39NO6	390.2844634	4.1157	--	--	LMSP01080062	Sphingolipids [SP]	Sphingoid bases [SP01]	Sphingoid base analogs [SP0108]	--	--	--	--	--	--
neg_3297	2-Ethyl-4-hydroxy-5-methyl-3(2H)-furanone	1450.176414	1257.333177	2635.026046	4221.025366	4917.335803	2925.705633	1207.0565	912.8103392	970.6532525	1098.524011	834.3529971	3089.988832	1.175119791	0.04092166	1.38362282	up	-0.789674982	0.220018842	1.035383451	unchanged	-0.089013885	0.905533311	0.104434143	unchanged	-7.492174194	C7H10O3	141.0546534	2.264066667	--	--	--	--	--	--	HMDB0033736	27538-10-9	Organic compounds	Organoheterocyclic compounds	Dihydrofurans	Furanones
pos_8465	Farfugin A	435.8700175	506.4152375	473.7999865	665.1552824	351.3677157	410.9226992	551.293967	668.8085778	614.3740852	494.8698791	773.4435528	732.7919709	0.011527753	0.972527591	0.052892048	unchanged	0.373460415	0.033780777	1.386351394	up	0.498889048	0.147774444	1.111682578	unchanged	3.66604027	C15H18O	215.1438267	4.28705	--	--	LMPR0103220001	Prenol Lipids [PR]	Isoprenoids [PR01]	C15 isoprenoids (sesquiterpenes) [PR0103]	--	--	--	--	--	--
pos_10207	Caryophyllene epoxide	912.9706867	799.4100184	973.139762	742.9084041	579.3201079	730.351213	760.4897876	511.5178853	516.0776256	610.4364803	792.5918974	787.7088386	-0.387763457	0.044950617	1.352109858	down	-0.586786157	0.046513658	1.33957309	down	-0.293785276	0.105787153	1.102097265	unchanged	4.597554452	C15H24O	203.1804394	5.06305	C16908	--	--	--	--	--	HMDB0036789	1139-30-6	Organic compounds	Lipids and lipid-like molecules	Prenol lipids	Sesquiterpenoids
pos_14533	16-fluoro-7Z-hexadecenoic acid	2871.94183	4787.495673	2342.646019	3637.461631	2582.875125	3784.815298	5611.4665	6438.725617	6968.254182	4410.024086	5229.075078	4377.258492	0.000442536	0.999098556	0.023345198	unchanged	0.927098833	0.036530984	1.391781809	up	0.486810936	0.205922562	0.975944629	unchanged	0.648264071	C16H29FO2	273.2226113	9.03135	--	--	LMFA01090049	Fatty Acyls [FA]	Fatty Acids and Conjugates [FA01]	Halogenated fatty acids [FA0109]	--	--	--	--	--	--
neg_1741	N-Acetyl-L-alanine	413.9246232	528.819835	476.0021811	396.3315976	427.9033783	516.9880339	442.4831771	542.8929486	272.0554105	312.3123697	187.0293752	191.0922694	-0.081067836	0.626470343	0.39511485	unchanged	-0.174137124	0.579811535	0.4791808	unchanged	-1.039041529	0.011147245	1.387625633	down	-6.219461717	C5H9NO3	130.0501516	1.501666667	--	--	--	--	--	--	HMDB0000766	97-69-8	Organic compounds	Organic acids and derivatives	Carboxylic acids and derivatives	Amino acids, peptides, and analogues
pos_9980	2-Acetyl-1,5,6,7-tetrahydro-6-hydroxy-7-(hydroxymethyl)-4H-azepine-4-one	252.6639808	440.2378442	262.9242651	238.5673118	444.7925666	189.0384291	1278.476003	664.5298496	664.9636961	454.6468688	510.2793404	328.6379145	-0.131761177	0.793915763	0.238068618	unchanged	1.448106972	0.104624159	1.258566759	unchanged	0.436531519	0.238942309	0.866802736	unchanged	11.65970291	C9H13NO4	200.0940556	4.9424	--	--	--	--	--	--	HMDB0035177	--	Organic compounds	Organoheterocyclic compounds	Azepines	--
neg_10393	Geraniol	193.9843171	139.3369644	241.5511413	121.0491044	132.2180445	133.5183479	170.529867	106.8175971	103.5382567	161.1776108	163.8275097	149.1076615	-0.571708125	0.165589328	1.202284493	unchanged	-0.593883622	0.159121333	1.054944432	unchanged	-0.278011536	0.373229687	0.73980964	unchanged	-8.356133506	C10H18O	199.1326801	5.747466667	C01500	Geraniol degradation(ko00281);;Monoterpenoid biosynthesis(ko00902);;Biosynthesis of plant secondary metabolites(ko01060);;Biosynthesis of terpenoids and steroids(ko01062);;Biosynthesis of alkaloids derived from terpenoid and polyketide(ko01066);;Metabolic pathways(ko01100);;Biosynthesis of secondary metabolites(ko01110)	--	--	--	--	HMDB0005812	106-25-2	Organic compounds	Lipids and lipid-like molecules	Prenol lipids	Monoterpenoids
pos_7805	benzyl alcohol	5690.514177	4502.759192	4748.480794	5173.970278	3730.040548	4230.953069	3568.408489	4397.381808	4443.532705	3541.42905	4651.93346	4426.397999	-0.185937296	0.341740628	0.793762588	unchanged	-0.26792512	0.144594603	1.075952796	unchanged	-0.243664999	0.193870451	0.937401014	unchanged	10.87982141	C7H8O	91.05540227	4.065733333	C00556	Toluene degradation(ko00623);;Metabolic pathways(ko01100);;Microbial metabolism in diverse environments(ko01120);;Degradation of aromatic compounds(ko01220)	--	--	--	--	HMDB0003119	100-51-6	Organic compounds	Benzenoids	Benzene and substituted derivatives	Benzyl alcohols
pos_2685	Niacin (Nicotinic acid)	1011.726725	910.1423889	1671.576956	1499.26985	1685.548387	1597.603735	924.700458	1649.772921	1700.899765	1699.019327	2058.901001	2025.780351	0.412373396	0.235271078	1.046862993	unchanged	0.250682306	0.54729129	0.498269019	unchanged	0.686624857	0.073695365	1.22564284	unchanged	9.607756397	C6H5NO2	124.0404869	1.957666667	--	--	--	--	--	--	--	--	--	--	--	--
pos_8052	Chimaphylin	2019.717701	1487.202046	1509.407143	2631.878764	1494.841346	1951.483132	3159.563214	2550.900947	1910.907453	1598.340878	1564.314207	1812.645852	0.277013552	0.412401315	0.710334999	unchanged	0.603419298	0.122147992	1.170305984	unchanged	-0.011847573	0.947639535	0.057249386	unchanged	6.575962635	C12H10O2	187.0765796	4.151383333	C10310	--	--	--	--	--	--	--	--	--	--	--
pos_14668	2-Methylisoborneol	47.38742478	83.96281689	50.77375326	0.192882021	17.25877741	10.97215146	26.28494235	90.0507538	54.29220217	37.88400704	6.494553996	19.37454974	-2.67974911	0.033091238	1.477934378	down	-0.094067459	0.870673803	0.138744127	unchanged	-1.514353367	0.059533851	1.211358452	unchanged	1.912008593	C11H20O	151.1484485	9.237666667	C20243	--	LMPR0102090066	Prenol Lipids [PR]	Isoprenoids [PR01]	C10 isoprenoids (monoterpenes) [PR0102]	HMDB0035417	--	Organic compounds	Lipids and lipid-like molecules	Prenol lipids	Monoterpenoids
pos_10998	PGF2α-11-acetate	961.633255	466.5539179	694.9054515	547.529644	904.5056767	1078.55195	598.1126242	470.2779401	537.2560405	600.9187889	661.3159801	713.3968708	0.253304915	0.556619807	0.483491744	unchanged	-0.403012916	0.351190432	0.803493998	unchanged	-0.103853334	0.766801265	0.251310904	unchanged	-1.565220456	C22H36O6	397.2578451	5.490633333	--	--	LMFA03010096	Fatty Acyls [FA]	Eicosanoids [FA03]	Prostaglandins [FA0301]	--	--	--	--	--	--
pos_9215	Corylin	434.4238565	378.7914472	328.7430727	480.8054265	376.0258905	416.8391387	439.5161309	568.9383887	479.4053978	285.9011177	448.0887933	408.4450907	0.157481982	0.366398737	0.744418987	unchanged	0.381728636	0.08125752	1.215491	unchanged	0.00060202	0.997954156	0.00593963	unchanged	-3.019793736	C20H16O4	321.1111688	4.5862	--	--	LMPK12050033	Polyketides [PK]	Flavonoids [PK12]	Isoflavonoids [PK1205]	--	--	--	--	--	--
neg_11736	3,3-Dimethyl-2-butanol	5410.409737	4808.798197	4824.078009	3169.294511	3869.364337	4653.418318	2749.68368	3398.705003	6657.16738	6844.338187	11371.9313	6714.188788	-0.363588477	0.104538985	1.271131626	unchanged	-0.232349832	0.601768963	0.461256915	unchanged	0.72878967	0.162247789	1.106613158	unchanged	6.333167893	C6H14O	241.1796234	6.901783333	--	--	--	--	--	--	HMDB0245993	--	Organic compounds	Organic oxygen compounds	Organooxygen compounds	Alcohols and polyols
pos_10971	Feniculin	298.3219378	236.664394	304.5550137	264.2699208	192.5472899	207.521075	218.3657565	253.3011145	171.4895414	194.6458546	277.50293	286.5536467	-0.337683317	0.1305143	1.139281425	unchanged	-0.38443174	0.111684832	1.139200514	unchanged	-0.146067215	0.503435204	0.533748097	unchanged	-3.981895896	C14H18O	203.1422367	5.4835	--	--	--	--	--	--	HMDB0030838	78259-41-3	Organic compounds	Benzenoids	Phenol ethers	--
pos_6808	(±)7-epi Jasmonic Acid	4112.759527	3303.383425	3635.492552	3880.097151	2996.524271	3925.952935	2251.901142	2998.534343	3551.038139	2154.746766	3486.437188	3402.873844	-0.032884725	0.839597771	0.177058935	unchanged	-0.328442888	0.17983934	1.026965611	unchanged	-0.289217769	0.263287663	0.861553521	unchanged	3.388977549	C12H18O3	193.1230183	3.60315	--	--	--	--	--	--	--	--	--	--	--	--
pos_11751	(±)-2-Methyl-3-(2-methylphenyl)propanal	712.6762113	426.5832398	622.0780266	366.1122784	448.8607177	429.8432418	308.4406487	378.4825908	473.6562053	563.656251	482.8006501	539.3187887	-0.500738576	0.170443726	1.177967102	unchanged	-0.601826078	0.126281643	1.143512832	unchanged	-0.151482646	0.56505282	0.476466329	unchanged	7.35874123	C11H14O	163.1129344	5.99675	--	--	--	--	--	--	HMDB0040245	--	Organic compounds	Benzenoids	Benzene and substituted derivatives	Phenylpropanes
neg_6407	ferulic acid	10746.11433	7400.824741	5721.345051	8004.677876	4283.460611	7906.459847	14450.06237	7600.699436	4852.101313	6356.446832	5783.676629	6194.806755	-0.241125404	0.559094108	0.510397319	unchanged	0.172664863	0.773541647	0.245858301	unchanged	-0.380500081	0.337740445	0.798789532	unchanged	-6.545447633	C10H10O4	193.0493622	3.759716667	C01494	Phenylpropanoid biosynthesis(ko00940);;Biosynthesis of phenylpropanoids(ko01061);;Metabolic pathways(ko01100);;Biosynthesis of secondary metabolites(ko01110)	--	--	--	--	HMDB0000954	537-98-4	Organic compounds	Phenylpropanoids and polyketides	Cinnamic acids and derivatives	Hydroxycinnamic acids and derivatives
pos_1839	2E,4Z-Heptadienal	3697.47003	5692.030945	3250.782042	3361.237961	4496.510921	4377.88537	4077.639708	6951.475884	6042.298514	5346.476426	5131.777677	3586.719124	-0.046939878	0.881995168	0.127710249	unchanged	0.433553803	0.263071062	0.871830959	unchanged	0.15407804	0.639713629	0.378550195	unchanged	11.97770971	C7H10O	93.07119511	1.522933333	--	--	LMFA06000126	Fatty Acyls [FA]	Fatty aldehydes [FA06]	--	--	--	--	--	--	--
pos_11983	3,5,7-Trimethyl-2E,4E,6E,8E-decatetraene	346.8695972	267.8404398	334.0676006	474.1718836	174.3942078	320.8673384	234.6899889	321.8043086	360.6720808	351.1366621	563.8085164	379.4783684	0.031071827	0.945086921	0.07755159	unchanged	-0.048886537	0.826464661	0.184925469	unchanged	0.448167846	0.219708232	0.954512745	unchanged	5.463430081	C13H20	177.1647395	6.2102	--	--	LMFA11000054	Fatty Acyls [FA]	Hydrocarbons [FA11]	--	--	--	--	--	--	--
pos_12107	(+)-longifolene	1443.981382	800.6704904	909.1707156	890.5876513	689.1816533	1280.565179	810.9476472	870.2242987	934.1448979	1007.576342	1418.180655	1210.743175	-0.140917643	0.730023603	0.312657711	unchanged	-0.270115768	0.463056548	0.646289394	unchanged	0.205449138	0.533311995	0.495822566	unchanged	4.819308671	C15H24	205.1960612	6.345833333	--	--	LMPR0103500017	Prenol Lipids [PR]	Isoprenoids [PR01]	C15 isoprenoids (sesquiterpenes) [PR0103]	--	--	--	--	--	--
pos_14525	(1alpha,6alpha,7alphaH)-2,4(15)-Copadiene	29.27541543	74.11104277	33.4455582	50.93854408	56.62290185	70.42020243	118.8069129	79.74801401	80.65132746	65.71053192	55.51330633	52.46812348	0.379322657	0.447492693	0.692350876	unchanged	1.028925423	0.069893083	1.237306857	unchanged	0.344125153	0.484712237	0.580431525	unchanged	5.878891904	C15H22	203.1806157	9.017083333	--	--	--	--	--	--	HMDB0036796	27597-38-2	Organic compounds	Lipids and lipid-like molecules	Prenol lipids	Sesquiterpenoids
neg_2015	3-Furoic acid	141.5501134	113.3741237	144.8047931	149.2753263	116.860486	94.90649927	526.7322471	304.6772625	144.2190623	130.5631292	142.4367522	204.8705391	-0.146854431	0.53445265	0.547128483	unchanged	1.287309657	0.224847324	1.038532546	unchanged	0.257597118	0.382818159	0.689675886	unchanged	-5.430242199	C5H4O3	111.0081593	1.800783333	--	--	--	--	--	--	HMDB0000444	488-93-7	Organic compounds	Organoheterocyclic compounds	Furans	Furoic acid and derivatives
pos_13089	4-deoxypyridoxine	192.4380401	206.210007	182.9168332	156.6906914	163.3465012	130.2114584	144.2921239	183.8242067	197.1747969	171.9946438	216.9693221	185.1926221	-0.369218196	0.028729073	1.452458504	down	-0.146822933	0.364390619	0.758800815	unchanged	-0.018495898	0.879524056	0.129391471	unchanged	11.00248577	C8H11NO2	118.0668099	7.2717	--	--	--	--	--	--	HMDB0246408	--	Organic compounds	Organoheterocyclic compounds	Pyridines and derivatives	Methylpyridines
neg_4139	Astringin	5905.204549	3726.060829	4284.331591	5406.498721	2167.380414	4024.241952	4115.458698	2341.405425	2189.290104	4249.984502	4443.390042	3084.902958	-0.262811695	0.540538894	0.529922412	unchanged	-0.686572325	0.122830583	1.114365832	unchanged	-0.240574231	0.420153354	0.624489511	unchanged	4.868742527	C20H22O9	451.1265625	2.712416667	C10245	--	LMPK13090007	Polyketides [PK]	Aromatic polyketides [PK13]	Diphenyl ethers, biphenyls, dibenzyls and stilbenes [PK1309]	HMDB0303169	--	Organic compounds	Phenylpropanoids and polyketides	Stilbenes	Stilbene glycosides
neg_7473	D 4476	190.5604836	257.6538103	130.5098916	174.2695433	58.48448892	43.63411937	406.959178	117.9109256	55.58955936	66.31569323	46.68876398	109.5655646	-1.066180166	0.143236059	1.109077319	unchanged	0.004319879	0.996344076	0.001894311	unchanged	-1.378616649	0.064293503	1.249588074	unchanged	-2.161496377	C23H18N4O3	397.1297534	4.23025	--	--	--	--	--	--	--	--	--	--	--	--
pos_2473	cis-3-(Carboxy-ethyl)-3,5-cyclo-hexadiene-1,2-diol	484.8295362	318.4246076	955.6696188	565.9394667	1115.847548	1084.757071	644.9845226	716.9065678	735.6849036	835.9096685	487.8407854	638.6573969	0.65339196	0.268156604	0.892579604	unchanged	0.254030126	0.61540431	0.447338181	unchanged	0.157931957	0.773656597	0.240578802	unchanged	-6.87219047	C9H12O4	391.1338084	1.857733333	C11588	Phenylalanine metabolism(ko00360);;Metabolic pathways(ko01100);;Microbial metabolism in diverse environments(ko01120);;Degradation of aromatic compounds(ko01220)	--	--	--	--	--	--	--	--	--	--
neg_8813	4-Hydroxycinnamyl aldehyde	1716.786167	2389.280002	2401.074716	963.9874632	755.7897916	100.2998892	29.95929436	3371.786232	9934.400336	35020.31875	11085.29353	19279.01688	-1.838024189	0.011046399	1.508010536	down	1.035246094	0.516136865	0.582031172	unchanged	3.328855827	0.10759783	1.23790527	unchanged	-6.730916149	C9H8O2	147.0441565	4.864283333	C05608	Phenylpropanoid biosynthesis(ko00940);;Biosynthesis of phenylpropanoids(ko01061);;Metabolic pathways(ko01100);;Biosynthesis of secondary metabolites(ko01110)	--	--	--	--	HMDB0040986	20711-53-9	Organic compounds	Phenylpropanoids and polyketides	Cinnamaldehydes	--
pos_967	Delphinidin 3-O-(acetylglucoside)	187.6359842	32.99268504	35.7674469	27.07266603	26.5569513	19.84073675	4.571603427	41.60497366	16.33060918	0.181969079	9.884649927	1.596633769	-1.803140276	0.355024506	0.876695339	unchanged	-2.036280442	0.332586912	0.837914395	unchanged	-4.458332304	0.251138241	0.944342583	unchanged	-0.514784267	C23H23O13+	525.1474303	0.6756	--	--	--	--	--	--	--	--	--	--	--	--
pos_6058	Phenyl methanal	69.38449206	44.63620901	57.61767095	64.84326768	80.09341965	72.22874475	89.97924273	59.68368027	54.853273	55.9742652	52.88566996	57.19104553	0.339422354	0.159250438	1.082794999	unchanged	0.252842975	0.457419971	0.612842959	unchanged	-0.047745879	0.820247254	0.191309213	unchanged	12.39593801	C7H6O	89.03989105	3.196983333	--	--	--	--	--	--	--	--	--	--	--	--
neg_7617	TyrMe-Ala-OH	2832.828199	2324.644057	2351.192883	3224.263006	2376.912039	2815.309395	4497.443348	2401.980126	2476.584274	2260.996834	2344.101484	2558.842492	0.164661292	0.370685239	0.754076337	unchanged	0.320417308	0.462540745	0.641237896	unchanged	-0.067803036	0.582406298	0.44876045	unchanged	-29.0576247	C19H20N2O7	387.1084965	4.294583333	--	--	--	--	--	--	--	--	--	--	--	--
pos_13070	(2E,6Z)-nona-2,6-dienal	165.5733547	150.0655864	160.0920766	113.9927816	126.9053339	95.16598007	93.61107957	100.0873158	128.044306	135.7343004	186.9050583	137.5432366	-0.501409676	0.021349611	1.526815479	down	-0.56423867	0.025787751	1.453461518	down	-0.047939672	0.790307006	0.224000569	unchanged	7.338986755	C9H14O	139.112755	7.264566667	--	--	LMFA06000117	Fatty Acyls [FA]	Fatty aldehydes [FA06]	--	HMDB0033857	557-48-2	Organic compounds	Organic oxygen compounds	Organooxygen compounds	Carbonyl compounds
neg_5481	2-Hydroxycinnamic acid	298.6108907	1227.7471	320.9172404	546.906504	608.7078684	443.4296486	565.33617	3705.602986	2709.928393	3367.453029	1539.215266	1596.399829	-0.208189177	0.813389328	0.204088105	unchanged	1.918007505	0.198763954	1.051934401	unchanged	1.815721703	0.105379941	1.150787611	unchanged	-6.674670402	C9H8O3	163.0389727	3.325666667	--	--	--	--	--	--	HMDB0002641	614-60-8	Organic compounds	Phenylpropanoids and polyketides	Cinnamic acids and derivatives	Hydroxycinnamic acids and derivatives
pos_1659	Benzaldehyde	43.67637751	55.96527362	34.82756149	53.58048151	41.99736133	60.22674202	50.21514241	52.85843079	42.58937057	78.89311599	49.11227904	47.22919329	0.21246179	0.431452309	0.682001242	unchanged	0.115358008	0.624854838	0.417775785	unchanged	0.382011668	0.331858824	0.757099442	unchanged	22.6377782	C7H6O	107.0515418	1.1239	C00261	Toluene degradation(ko00623);;Aminobenzoate degradation(ko00627);;Metabolic pathways(ko01100);;Microbial metabolism in diverse environments(ko01120);;Degradation of aromatic compounds(ko01220)	--	--	--	--	HMDB0006115	100-52-7	Organic compounds	Benzenoids	Benzene and substituted derivatives	Benzoyl derivatives
pos_13643	all-trans-4-oxoretinoic acid	1677.034475	668.8525704	640.2729552	458.1468897	410.8910675	342.4128517	385.9645054	536.240488	387.50101	572.0785084	598.9679387	509.3418297	-1.301555643	0.223954235	1.107117687	unchanged	-1.189048469	0.241231959	1.00356926	unchanged	-0.829496842	0.329715158	0.812793802	unchanged	4.59025423	C20H26O3	315.1969133	7.841366667	C16678	Retinol metabolism(ko00830);;Metabolic pathways(ko01100)	LMPR01090026	Prenol Lipids [PR]	Isoprenoids [PR01]	Retinoids [PR0109]	HMDB0006280	64907-22-8	Organic compounds	Lipids and lipid-like molecules	Prenol lipids	Retinoids
neg_10334	Adipic acid	201.8609025	127.3005058	122.8583965	127.525073	103.9430007	119.0886037	116.3674491	121.1082375	60.54670669	107.8804342	116.3256973	129.2232215	-0.366738269	0.316572937	0.911415898	unchanged	-0.600965246	0.190880957	0.995076478	unchanged	-0.354964121	0.327398502	0.803730973	unchanged	-2.340273171	C6H10O4	291.1242728	5.6982	C06104	Caprolactam degradation(ko00930);;Metabolic pathways(ko01100);;Microbial metabolism in diverse environments(ko01120);;Degradation of aromatic compounds(ko01220)	LMFA01170048	Fatty Acyls [FA]	Fatty Acids and Conjugates [FA01]	Dicarboxylic acids [FA0117]	HMDB0000448	124-04-9	Organic compounds	Lipids and lipid-like molecules	Fatty Acyls	Fatty acids and conjugates
neg_2352	4-Hydroxy-2-oxopentanoate	1172.765915	753.3921928	864.9243638	989.8465606	1134.468164	1134.073832	2852.315891	3551.269819	1447.5024	852.4680146	1128.804822	1256.884878	0.223333899	0.342308102	0.800144487	unchanged	1.492067862	0.106928358	1.274678764	unchanged	0.214348499	0.437962046	0.592872334	unchanged	17.23986	C5H8O4	301.0584702	1.9721	C03589	Phenylalanine metabolism(ko00360);;Benzoate degradation(ko00362);;Dioxin degradation(ko00621);;Xylene degradation(ko00622);;Metabolic pathways(ko01100);;Microbial metabolism in diverse environments(ko01120);;Degradation of aromatic compounds(ko01220)	--	--	--	--	--	--	--	--	--	--
pos_12682	(R)-ar-Turmerone	244.9700359	545.3381348	363.3114394	468.0871477	123.679071	231.0380895	1181.45746	1295.018741	306.2299216	197.7188302	355.0912464	414.1505579	-0.487546341	0.458083321	0.600218833	unchanged	1.270320962	0.219098105	1.020958576	unchanged	-0.254638531	0.599974286	0.426256726	unchanged	6.780151366	C15H20O	217.1601572	6.915483333	--	--	--	--	--	--	HMDB0035612	532-65-0	Organic compounds	Lipids and lipid-like molecules	Prenol lipids	Sesquiterpenoids
pos_2852	Capsi-amide	6514.943613	8967.302924	6366.361759	7758.50935	7305.50429	5241.250809	5639.023085	7161.609622	6145.040264	6429.283119	6924.329549	7487.881345	-0.10568757	0.67667771	0.357995084	unchanged	-0.205673	0.38448156	0.720132719	unchanged	-0.068082686	0.737475364	0.28551029	unchanged	5.074646162	C17H35NO	270.2805076	10.19208333	C17515	--	--	--	--	--	HMDB0040940	64317-66-4	Organic compounds	Organic acids and derivatives	Carboxylic acids and derivatives	Carboxylic acid derivatives
pos_7987	leukotriene A4	1.346760846	1.29E-09	4.584548058	1.43E-09	1.35E-09	1.613401939	1.50E-09	0.220046787	1.55E-09	320.0159824	254.1251823	55.65594263	-1.878244612	0.407382837	0.720362101	unchanged	-4.752468281	0.296489983	0.913616947	unchanged	6.730392811	0.120161278	1.212203184	unchanged	9.014592086	C20H30O3	659.4339476	4.122833333	C00909	Arachidonic acid metabolism(ko00590);;Metabolic pathways(ko01100);;Serotonergic synapse(ko04726);;Eicosanoids(ko07034)	LMFA03020023	Fatty Acyls [FA]	Eicosanoids [FA03]	Leukotrienes [FA0302]	HMDB0001337	72059-45-1	Organic compounds	Lipids and lipid-like molecules	Fatty Acyls	Fatty acids and conjugates
pos_1082	7-Methyladenine	1490.341919	1768.361983	2664.82345	1642.608897	2931.544217	3442.698292	2340.975631	2642.628139	3319.078021	797.2699203	1302.29519	1579.259787	0.436579203	0.346890797	0.79754422	unchanged	0.487120876	0.16083671	1.045028026	unchanged	-0.687211521	0.162804834	1.010656744	unchanged	8.641066223	C6H7N5	150.0787098	0.739133333	C02241	--	--	--	--	--	HMDB0011614	935-69-3	Organic compounds	Organoheterocyclic compounds	Imidazopyrimidines	Purines and purine derivatives
pos_10686	beta-Ionol	1010.146389	907.7833725	912.3978902	1376.20997	935.5445196	792.7325789	1094.609703	1362.022266	1009.619686	804.5904999	1094.151839	1105.007149	0.133385847	0.65697257	0.408786327	unchanged	0.292407324	0.1758908	1.098333318	unchanged	0.085795422	0.62453192	0.39657835	unchanged	6.819216229	C13H22O	233.1542536	5.32715	--	--	--	--	--	--	HMDB0036820	22029-76-1	Organic compounds	Lipids and lipid-like molecules	Prenol lipids	Sesquiterpenoids
pos_7820	pentyl-Benzene	2521.246115	1888.532412	1972.38502	1825.226112	1122.624027	1396.151019	1144.399407	1619.932388	1833.311376	1070.670699	1636.380024	1684.205896	-0.555021091	0.075674564	1.274064637	unchanged	-0.473151078	0.104604704	1.150622141	unchanged	-0.539411733	0.076542682	1.164236899	unchanged	7.445065759	C11H16	149.1335797	4.065733333	--	--	--	--	--	--	--	--	--	--	--	--
pos_14553	3alpha,12alpha-Dihydroxy-5beta-pregnan-20-one diacetate	4526.576726	8731.845011	4448.808187	6051.918062	2208.287825	1600.350055	2796.17472	2922.5139	1542.409921	2692.803667	2343.820751	2472.146921	-0.844597644	0.258231698	0.89497148	unchanged	-1.286078801	0.122698069	1.214165864	unchanged	-1.237689774	0.137494163	1.16558117	unchanged	-1.349706833	C25H38O5	419.2786362	9.080616667	C15272	--	--	--	--	--	--	--	--	--	--	--
pos_14509	cyclohexanol	50.64845071	58.58509129	58.11739426	20.23422085	47.8413663	46.73386452	58.38421076	45.67127869	80.96041248	55.21162568	25.36249439	43.0699759	-0.543635206	0.184993462	1.130780085	unchanged	0.144772652	0.62995998	0.427485197	unchanged	-0.43668327	0.229741474	0.947719808	unchanged	12.5652503	C6H12O	83.0867844	8.981383333	C00854	Caprolactam degradation(ko00930);;Microbial metabolism in diverse environments(ko01120);;Degradation of aromatic compounds(ko01220)	--	--	--	--	HMDB0012971	111-27-3	Organic compounds	Lipids and lipid-like molecules	Fatty Acyls	Fatty alcohols
pos_12320	Pelargonic acid	176.745263	127.2063261	134.6730098	160.464979	127.8758411	107.845809	130.0836928	120.3853739	148.6132525	128.0986552	245.7092231	154.2719065	-0.146806532	0.55083791	0.533476557	unchanged	-0.13630036	0.50505157	0.56013794	unchanged	0.267769192	0.503723274	0.54130519	unchanged	7.450228644	C9H18O2	123.118005	6.57355	C01601	--	LMFA01010009	Fatty Acyls [FA]	Fatty Acids and Conjugates [FA01]	Straight chain fatty acids [FA0101]	HMDB0000847	112-05-0	Organic compounds	Lipids and lipid-like molecules	Fatty Acyls	Fatty acids and conjugates
neg_10325	Ethyldihydrocinnamate	7586.766875	6741.746818	5833.271272	7373.595405	4789.894191	8023.863302	7685.98329	5931.578773	5761.832112	6511.901865	5908.851938	6393.715204	0.001828378	0.994357541	0.016538134	unchanged	-0.057099898	0.760376381	0.258690406	unchanged	-0.099780796	0.476125973	0.582661824	unchanged	-0.475400796	C13H18O2	457.2593665	5.676783333	--	--	--	--	--	--	--	--	--	--	--	--
neg_11368	delta-Octalactone	23682.35118	14379.6961	14273.1302	12376.99056	9861.228806	10986.62807	11119.78121	8548.336361	14211.16491	16551.01022	26664.39388	19007.82635	-0.655518416	0.172371427	1.186863211	unchanged	-0.62737767	0.178308234	1.04723711	unchanged	0.249672306	0.491680275	0.534834497	unchanged	-4.119462817	C8H14O2	283.1903122	6.552666667	--	--	--	--	--	--	--	--	--	--	--	--
pos_13071	Ectocarpen	445.1380533	468.4889126	512.6425151	303.3037313	485.3926209	356.452588	381.5841504	408.0024414	537.5021871	598.8830357	660.1458084	416.8778269	-0.316711342	0.21870723	1.055613931	unchanged	-0.103981705	0.576000414	0.479824393	unchanged	0.232695217	0.373537575	0.738062242	unchanged	8.005286504	C11H16	149.1336627	7.264566667	C16993	--	--	--	--	--	--	--	--	--	--	--
neg_12094	Ethyl 7-octenoate	386.8857016	256.5633453	185.6470788	236.0138005	184.9194384	303.4251533	175.3080461	249.1207816	421.1416787	357.9949604	502.1954502	316.0874053	-0.194835699	0.641775692	0.425326182	unchanged	0.028385678	0.956185424	0.049600123	unchanged	0.504617556	0.228991414	0.879010109	unchanged	-9.768834043	C10H18O2	339.2507592	7.28655	--	--	--	--	--	--	--	--	--	--	--	--
neg_1641	L-Glutamine	774.0259519	484.6362417	749.8422696	745.2627867	657.4812832	614.7551688	928.6084036	481.2402862	606.8785123	482.3473368	625.5798759	617.9937553	0.006446462	0.978254371	0.007231785	unchanged	0.00589428	0.98742651	0.012104562	unchanged	-0.218755264	0.431818791	0.62933925	unchanged	-18.58106709	C5H10N2O3	145.0591516	1.345333333	C00064	Arginine biosynthesis(ko00220);;Purine metabolism(ko00230);;Pyrimidine metabolism(ko00240);;Alanine, aspartate and glutamate metabolism(ko00250);;D-Amino acid metabolism(ko00470);;Glyoxylate and dicarboxylate metabolism(ko00630);;Vitamin B6 metabolism(ko00750);;Nitrogen metabolism(ko00910);;Aminoacyl-tRNA biosynthesis(ko00970);;Biosynthesis of plant secondary metabolites(ko01060);;Metabolic pathw…	--	--	--	--	HMDB0000641	56-85-9	Organic compounds	Organic acids and derivatives	Carboxylic acids and derivatives	Amino acids, peptides, and analogues
pos_2223	Furylacetone	504.1344392	473.556267	495.7409253	473.7671958	687.0672958	592.0217531	568.142669	593.2664408	624.8349605	594.3061889	536.4935517	526.7699683	0.250527563	0.268889831	0.971136181	unchanged	0.277749102	0.010273216	1.500630802	up	0.169889424	0.083754037	1.221198335	unchanged	11.35586198	C7H8O2	107.05055	1.772083333	--	--	--	--	--	--	HMDB0032917	6975-60-6	Organic compounds	Organoheterocyclic compounds	Heteroaromatic compounds	--
neg_7185	Fastigilin B	15002.01369	10385.93119	10959.37021	21252.95408	7839.926486	11223.85329	77279.97323	34136.53023	17395.67414	7595.485689	7089.370781	12585.43757	0.149529969	0.781093082	0.256746403	unchanged	1.825348285	0.225551893	1.038075454	unchanged	-0.414518543	0.256953537	0.844878212	unchanged	-4.565089279	C20H26O6	361.1640088	4.116033333	C09451	--	--	--	--	--	--	--	--	--	--	--
pos_9921	Eicosapentaenoic Acid	981.275573	807.1357851	871.4749263	926.9417947	485.4402153	689.9387223	538.9966421	776.2130595	821.9719256	384.5924659	790.6595725	645.2265878	-0.339381784	0.280848822	0.921348958	unchanged	-0.315655049	0.178182399	1.037172262	unchanged	-0.547046766	0.128567572	1.118747776	unchanged	-12.26418053	C20H30O2	303.2253998	4.899566667	C06428	Biosynthesis of unsaturated fatty acids(ko01040)	--	--	--	--	HMDB0001999	10417-94-4	Organic compounds	Lipids and lipid-like molecules	Fatty Acyls	Fatty acids and conjugates
neg_1787	1,5-dideoxy-1,5-imino-D-galactitol	620.6566486	564.115088	731.8979013	509.9176463	811.3125514	904.7518604	1121.73925	1077.652565	1218.965249	1184.127216	868.5212781	1090.173507	0.215840272	0.488961999	0.611432133	unchanged	0.834701409	0.001664482	1.543653298	up	0.713458873	0.030079167	1.348974817	up	2.150799338	C6H14NO4+	199.0620372	1.537366667	--	--	--	--	--	--	--	--	--	--	--	--
pos_13555	3Z-hexenal	145.8724082	224.1532762	176.4146777	231.3446361	169.8742741	204.8623062	288.9539417	238.5648272	234.7157362	248.6049015	266.4639628	239.0386239	0.149447081	0.531529834	0.571717176	unchanged	0.480170868	0.070546992	1.244842526	unchanged	0.464706125	0.080095873	1.243099743	unchanged	14.16378493	C6H10O	99.08183046	7.6636	--	--	LMFA06000110	Fatty Acyls [FA]	Fatty aldehydes [FA06]	--	--	--	--	--	--	--
pos_10180	Erythromycin	1536.448698	1307.050592	1465.186146	1303.332999	1301.426949	2424.823539	1892.878718	1325.547461	1953.107909	2095.379639	1855.673113	1798.109916	0.223191157	0.588507325	0.508123207	unchanged	0.263344531	0.284573782	0.898268469	unchanged	0.416104076	0.015779552	1.375755271	up	3.03560418	C37H67NO13	734.4707441	5.0352	C01912	Biosynthesis of 12-, 14- and 16-membered macrolides(ko00522);;Type I polyketide structures(ko01052);;Metabolic pathways(ko01100);;Biosynthesis of secondary metabolites(ko01110)	LMPK04000006	Polyketides [PK]	Macrolides and lactone polyketides [PK04]	--	HMDB0014344	114-07-8	Organic compounds	Organic oxygen compounds	Organooxygen compounds	Carbohydrates and carbohydrate conjugates
pos_13103	3-Hydroxyphenyl-valeric acid	645.8670573	985.0339741	357.6073037	686.9214609	490.901218	933.9105099	1202.095552	1916.533565	2121.753231	946.7067829	1291.282698	1103.81906	0.086740957	0.863188968	0.167929185	unchanged	1.397985468	0.03877571	1.359964882	up	0.748942471	0.114217538	1.114205155	unchanged	7.407331305	C11H14O3	195.1030085	7.27885	--	--	--	--	--	--	HMDB0041666	--	Organic compounds	Lipids and lipid-like molecules	Fatty Acyls	Fatty acids and conjugates
pos_11405	exo-5,6-Dimethylbicyclo[2.2.1]hept-5-en-2-ol	758.2995385	456.2964921	648.9959033	376.6196925	373.4582831	434.8279241	324.1299801	379.7379772	383.2820419	455.5703567	539.7829477	593.8152816	-0.6533135	0.118134303	1.306458279	unchanged	-0.777534982	0.093182078	1.306701532	unchanged	-0.229813811	0.419857262	0.649457331	unchanged	7.219385364	C9H14O	139.1127385	5.7826	--	--	--	--	--	--	HMDB0036091	--	Organic compounds	Organic oxygen compounds	Organooxygen compounds	Alcohols and polyols
pos_10249	4-tert-Butylphenol	262.1567813	276.3235284	223.9301633	210.5786437	110.0032401	137.3767537	157.9939599	169.0318876	80.28021837	128.0840132	137.2262977	176.1888724	-0.735350636	0.057486665	1.370184404	unchanged	-0.904454637	0.031725171	1.403001347	down	-0.788157168	0.007695306	1.410572975	down	6.732681977	C10H14O	151.1127521	5.084466667	C14200	--	--	--	--	--	HMDB0032063	98-54-4	Organic compounds	Benzenoids	Benzene and substituted derivatives	Phenylpropanes
pos_14706	ICI 164384	3038.071588	3766.122397	3402.064744	3340.083002	2957.269485	1858.777775	2691.609984	2663.88766	1788.269212	2910.710489	2644.523804	4661.262204	-0.323497398	0.262697394	0.941271443	unchanged	-0.514697217	0.054550488	1.299810734	unchanged	0.001446424	0.996304411	0.00604179	unchanged	-6.875668152	C34H55NO3	526.4218585	9.323316667	C14758	--	--	--	--	--	--	--	--	--	--	--
neg_1752	thiolactomycin	264.1725797	360.5354596	287.8950674	323.008115	369.8863927	267.8018482	679.2690745	537.8502028	390.3311319	447.6455615	364.5109188	540.5663493	0.07409295	0.7180605	0.315518012	unchanged	0.81671476	0.096181434	1.265806915	unchanged	0.567806794	0.082553153	1.181254428	unchanged	5.703292571	C11H14O2S	231.0473166	1.508816667	C11165	--	--	--	--	--	--	--	--	--	--	--
pos_3038	PS(18:1(11Z)/18:1(11Z))	169.9351822	488.1113747	276.3674382	473.8748746	77.73837031	49.31904072	145.3178592	176.2728493	63.12644225	85.67017817	62.64903611	127.9466068	-0.636859448	0.544064567	0.504093494	unchanged	-1.280263735	0.180111187	1.080826043	unchanged	-1.758004795	0.138509567	1.146580197	unchanged	8.100741624	C42H78NO10P	826.505872	10.91878333	--	--	--	--	--	--	HMDB0112272	--	Organic compounds	Lipids and lipid-like molecules	Glycerophospholipids	Glycerophosphoserines
pos_11668	4-Methyl-1-phenyl-2-pentanol	2668.058014	1854.811585	2163.75171	2227.10731	2065.302454	1755.348888	1950.620121	1415.090278	2015.910839	2003.363854	3068.987514	2554.323897	-0.144876847	0.490780372	0.62718809	unchanged	-0.313236557	0.228826858	0.926778667	unchanged	0.189776859	0.467758354	0.563382721	unchanged	5.870286704	C12H18O	161.1335227	5.961066667	--	--	--	--	--	--	HMDB0031568	7779-78-4	Organic compounds	Benzenoids	Benzene and substituted derivatives	--
pos_2544	Calystegin A3	394.7556038	331.2490731	426.7725342	549.462896	535.4430048	569.6247344	578.3982313	498.9941155	487.902306	483.0670715	353.4860695	398.6573892	0.521308284	0.017999608	1.559080828	up	0.441320537	0.026360615	1.376681956	up	0.099643236	0.594390137	0.43155787	unchanged	-0.763166147	C7H13NO3	160.0966983	1.87915	C10850	Tropane, piperidine and pyridine alkaloid biosynthesis(ko00960)	--	--	--	--	HMDB0038593	131580-36-4	Organic compounds	Alkaloids and derivatives	Tropane alkaloids	--
pos_6264	4-Hydroxyphthalide	237.8547879	349.7052513	302.6315417	396.2620569	364.5038813	362.8249836	259.7057681	475.3908495	326.3952932	468.259226	1067.45429	958.1941789	0.335929112	0.127364128	1.26444661	unchanged	0.253905616	0.483591457	0.590889705	unchanged	1.486220307	0.096882532	1.236635138	unchanged	-2.007744225	C8H6O3	151.0386693	3.318333333	--	--	--	--	--	--	HMDB0032598	13161-32-5	Organic compounds	Organoheterocyclic compounds	Isocoumarans	Isobenzofuranones
neg_12576	Acetylcholine	379.7441705	460.0727527	274.1160762	228.7382898	331.5013169	221.1460577	561.3976982	555.7454634	730.6908857	371.919809	525.00203	449.3817738	-0.511555768	0.171929893	1.089686469	unchanged	0.730172735	0.036124745	1.341899899	up	0.273341337	0.330678565	0.731658872	unchanged	7.623980429	C7H16NO2+	337.2366384	8.076783333	C01996	Glycerophospholipid metabolism(ko00564);;cAMP signaling pathway(ko04024);;Neuroactive ligand-receptor interaction(ko04080);;Synaptic vesicle cycle(ko04721);;Cholinergic synapse(ko04725);;Taste transduction(ko04742);;Regulation of actin cytoskeleton(ko04810);;Insulin secretion(ko04911);;Salivary secretion(ko04970);;Gastric acid secretion(ko04971);;Pancreatic secretion(ko04972);;Bile secretion(ko04…	--	--	--	--	HMDB0000895	51-84-3	Organic compounds	Organic nitrogen compounds	Organonitrogen compounds	Quaternary ammonium salts
pos_3899	N-(2,5-Dihydroxyphenyl)pyridinium(1+)	263.6856199	191.3704017	307.7263411	220.0678451	297.7186244	245.0360081	381.1267801	286.8388996	336.683055	212.2615019	260.4148477	254.1370578	7.59E-05	0.999756972	0.018154341	unchanged	0.397347775	0.14076856	1.082783447	unchanged	-0.069686453	0.769646918	0.243619294	unchanged	1.013097197	C11H10NO2+	189.0786205	2.135416667	--	--	--	--	--	--	HMDB0040768	33354-74-4	Organic compounds	Benzenoids	Phenols	Benzenediols
pos_11198	5,7,9,11,13-tetradecapentaenoic acid	63.73045705	14.14470028	34.03805512	160.6548118	14.64117996	155.5538575	51.02086903	19.57102773	12.46230245	22.05648384	37.95632732	73.9297039	1.563796252	0.263229279	0.988604661	unchanged	-0.430255353	0.634197452	0.399328412	unchanged	0.259233593	0.744832764	0.25321173	unchanged	2.032234264	C14H18O2	201.1278349	5.64055	--	--	LMFA01030258	Fatty Acyls [FA]	Fatty Acids and Conjugates [FA01]	Unsaturated fatty acids [FA0103]	--	--	--	--	--	--
neg_5619	Phosphoribosylformylglycineamidine	763.1558316	660.5529396	709.6608383	763.2497735	916.005285	860.6352893	1144.111638	1156.059262	927.5340632	816.1059547	950.0542815	766.663105	0.251632278	0.074099443	1.277997087	unchanged	0.597374775	0.026289117	1.458781424	up	0.247612519	0.119808491	1.109847911	unchanged	8.388462346	C8H16N3O8P	312.0628508	3.39635	--	--	--	--	--	--	HMDB0000999	37721-04-3	Organic compounds	Organic oxygen compounds	Organooxygen compounds	Carbohydrates and carbohydrate conjugates
neg_7544	Butanal	6349.787523	7898.854195	6318.618859	11682.29133	8067.07913	10170.00906	11130.6853	17464.14868	14644.25673	12397.62878	13341.91509	11710.09273	0.540730607	0.078022024	1.340016104	unchanged	1.071986535	0.045167159	1.423798107	up	0.86460207	0.001382764	1.471471862	up	22.27782482	C4H8O	93.03378798	4.2588	C01412	Butanoate metabolism(ko00650);;Metabolic pathways(ko01100);;Microbial metabolism in diverse environments(ko01120)	--	--	--	--	HMDB0003543	123-72-8	Organic compounds	Organic oxygen compounds	Organooxygen compounds	Carbonyl compounds
pos_5640	(8S,Z)-6-((S)-3-hydroxy-2-methylpropylidene)-8-methyloctahydroindolizin-8-ol	3769.167698	2641.000674	717.0679582	360.9389584	309.1409265	483.7117334	372.1222032	282.175936	206.0437591	569.2800178	524.3402814	463.9294978	-2.626960075	0.154544456	1.248320431	unchanged	-3.05036076	0.14332125	1.211428935	unchanged	-2.194064474	0.172429013	1.093878881	unchanged	2.767311758	C13H23NO2	226.1807785	2.940683333	--	--	--	--	--	--	--	--	--	--	--	--
pos_9856	QH(2)	538.9865594	392.6566341	486.532862	395.783624	370.8493692	383.7883349	537.851197	325.1594147	255.8299344	372.0699951	470.9067888	766.7840318	-0.301874315	0.169185131	1.20233824	unchanged	-0.342032201	0.37189185	0.742950882	unchanged	0.1828097	0.653506703	0.362239364	unchanged	0.226020972	C14H20O4	253.1434925	4.871016667	--	--	--	--	--	--	HMDB0059661	--	Organic compounds	Lipids and lipid-like molecules	Prenol lipids	Quinone and hydroquinone lipids
neg_11381	Methyl-3-ethyl-butanoate	11203.53845	8355.468718	6497.754052	12737.2321	8439.496672	7028.881699	6579.206505	4949.732365	11401.60811	10984.29773	33507.0167	14691.5078	0.11432439	0.761345592	0.251821495	unchanged	-0.184387003	0.68546157	0.339403174	unchanged	1.183520723	0.251683402	0.928663114	unchanged	-4.529997976	C7H13O2-	257.1746633	6.574083333	--	--	--	--	--	--	--	--	--	--	--	--
pos_7827	Tocainide	1223.753973	1093.227027	820.2198324	2100.604416	11928.87178	536.3343778	1636.135983	612.2404741	402.6280225	301.4057728	402.7463255	351.6853213	2.215036195	0.397196121	0.755921031	unchanged	-0.24293878	0.718331279	0.319144904	unchanged	-1.571090186	0.022844109	1.430811247	down	-3.922318126	C11H16N2O	193.132786	4.065733333	C07142	--	--	--	--	--	HMDB0015189	41708-72-9	Organic compounds	Benzenoids	Benzene and substituted derivatives	Xylenes
pos_3693	(2R,3R)-2,3-Dihydroxy-3-methylpentanoate	54.22022339	44.09127682	65.60988393	49.15117816	84.53583451	81.51711946	61.94521487	57.98308426	39.81635844	72.82648796	81.94975004	77.65329771	0.392701708	0.274779877	0.903613796	unchanged	-0.037236388	0.88736425	0.122719275	unchanged	0.503789338	0.050419586	1.30508698	unchanged	-0.179995997	C6H11O4-	112.0518544	2.064033333	C06007	Valine, leucine and isoleucine biosynthesis(ko00290);;Metabolic pathways(ko01100);;Biosynthesis of secondary metabolites(ko01110);;2-Oxocarboxylic acid metabolism(ko01210);;Biosynthesis of amino acids(ko01230)	--	--	--	--	HMDB0012140	562-43-6	Organic compounds	Lipids and lipid-like molecules	Fatty Acyls	Fatty acids and conjugates
pos_8481	N-(5-Phospho-D-ribosyl)anthranilate	490.2255175	553.3259504	437.3996481	914.8058711	482.2106182	337.4678184	849.5950701	908.9509928	615.2746406	628.4339731	908.772495	839.0949915	0.227982768	0.676621851	0.390467465	unchanged	0.680686951	0.06568653	1.339345726	unchanged	0.682193849	0.056006039	1.290987717	unchanged	-2.987477725	C12H16NO9P	391.0890505	4.294183333	C04302	Phenylalanine, tyrosine and tryptophan biosynthesis(ko00400);;Metabolic pathways(ko01100);;Biosynthesis of secondary metabolites(ko01110);;Biosynthesis of amino acids(ko01230)	--	--	--	--	--	--	--	--	--	--
pos_13973	5,7alpha-Dihydro-1,4,4,7a-tetramethyl-4H-indene	794.9277811	1155.063343	929.6411839	590.8464778	793.089769	682.3264864	832.4843606	1078.638103	1818.57582	1018.608074	840.2072579	898.9418814	-0.4788609	0.105725808	1.229419161	unchanged	0.373174318	0.44583479	0.657498234	unchanged	-0.062389159	0.752670256	0.256725515	unchanged	3.145251766	C13H18	175.1486747	8.3332	--	--	--	--	--	--	HMDB0036683	99901-21-0	Organic compounds	Hydrocarbons	Unsaturated hydrocarbons	Branched unsaturated hydrocarbons
pos_6167	3-Methylcrotonaldehyde	61.69333479	45.78384729	60.02787234	57.10347891	126.147535	106.8929698	104.7389241	100.858963	87.86566548	85.55051023	38.82371677	38.02848691	0.792564385	0.179552964	1.133760311	unchanged	0.808976706	0.004262092	1.507478554	up	-0.044628888	0.925865381	0.066645579	unchanged	15.02871543	C5H8O	85.06605458	3.261216667	--	--	--	--	--	--	HMDB0012157	107-86-8	Organic compounds	Organic oxygen compounds	Organooxygen compounds	Carbonyl compounds
neg_12467	Acetoxy-8-gingerol	2306.674764	2462.632025	3801.699114	1032.50112	1806.982884	1311.939539	1629.832583	1429.907105	2408.993232	2399.12794	1666.633363	1974.046113	-1.045858403	0.071382741	1.34327431	unchanged	-0.648257924	0.152142136	1.08010028	unchanged	-0.504961982	0.210469019	0.952312436	unchanged	-9.963179569	C21H32O5	363.2140689	7.899016667	--	--	--	--	--	--	--	--	--	--	--	--
neg_2787	piericidin A	735.8199159	872.5895485	526.2432613	607.5473552	484.4276382	340.1872521	198.5851772	151.8590701	76.53438582	85.22732374	89.85812452	83.78231716	-0.575806445	0.143620765	1.124999393	unchanged	-2.321765604	0.020384267	1.492430373	down	-3.04371415	0.024945642	1.444090491	down	-20.6045801	C25H37NO4	875.5256072	13.75406667	--	--	--	--	--	--	--	--	--	--	--	--
pos_874	nicotinic acid D-ribonucleotide	8.818149827	32.84021379	58.81727731	98.13579703	494.7780459	325.8460433	56.58561179	362.5051394	416.9361629	351.4469786	342.2068533	251.2532538	3.192842089	0.13884822	1.25083706	unchanged	3.056703607	0.158316139	1.173214405	unchanged	3.233326693	0.005280059	1.473979114	up	13.30326016	C11H15NO9P+	319.049625	0.64705	--	--	--	--	--	--	HMDB0001132	321-02-8	Organic compounds	Nucleosides, nucleotides, and analogues	Pyridine nucleotides	Nicotinic acid nucleotides
neg_5764	ETHYL SYRINGATE	7052.083136	2135.190978	4524.320562	3453.596099	2004.73537	3314.168291	60248.71606	7370.853162	2883.328205	2222.524394	2093.486386	1831.75285	-0.64433646	0.367620308	0.817283013	unchanged	2.36228618	0.412177186	0.724784581	unchanged	-1.157262766	0.217068973	1.002820387	unchanged	-5.218190713	C11H14O5	225.0756674	3.482	--	--	--	--	--	--	--	--	--	--	--	--
neg_2270	cis-4-Carboxymethylenebut-2-en-4-olide	206.7421846	173.4616396	198.4955562	272.8402413	191.0036505	176.0577946	279.7551921	196.0397152	167.1270172	184.5249467	229.3723819	365.6636347	0.145036169	0.57522099	0.506439124	unchanged	0.15182945	0.596958249	0.461019115	unchanged	0.42984775	0.343486609	0.774902752	unchanged	-4.836471126	C6H4O4	139.003005	1.915	C04431	Chlorocyclohexane and chlorobenzene degradation(ko00361);;Microbial metabolism in diverse environments(ko01120)	--	--	--	--	HMDB0060459	--	Organic compounds	Organoheterocyclic compounds	Dihydrofurans	Furanones
neg_1578	2-deoxy-D-glucose 6-phosphate	3608.923339	3259.718473	2237.70116	4859.031863	3419.944176	7692.218559	2633.168597	3034.167672	4822.180849	8865.580679	3831.362695	2606.60624	0.810528524	0.202835153	1.093411509	unchanged	0.204004564	0.596281837	0.450170827	unchanged	0.748922619	0.394145341	0.717538319	unchanged	-5.309404197	C6H13O8P	289.02321	1.138316667	C06369	--	--	--	--	--	--	--	--	--	--	--
pos_14828	PA(16:0/16:1(9Z))	3623.050505	6235.816823	2918.323795	6096.13641	1959.350644	1167.060723	1785.24777	2673.978208	1079.731611	1492.944567	1321.286282	1734.31684	-0.470333453	0.557950593	0.497205279	unchanged	-1.205884319	0.124315383	1.173488691	unchanged	-1.490092832	0.110903568	1.220480729	unchanged	-9.497638839	C35H67O8P	646.4506159	9.601016667	--	--	LMGP10010911	Glycerophospholipids [GP]	Glycerophosphates [GP10]	Diacylglycerophosphates [GP1001]	--	--	--	--	--	--
pos_9887	alpha-Corocalene	955.317023	800.5365797	827.82337	1263.437323	735.5998521	895.8764061	884.2844852	1067.126748	923.7073368	823.2078589	1135.854877	979.8701196	0.164094575	0.581290912	0.507518949	unchanged	0.154195748	0.256770879	0.881281332	unchanged	0.185866692	0.329064675	0.756366906	unchanged	2.897671433	C15H20	201.1643571	4.892433333	--	--	--	--	--	--	HMDB0038204	20129-39-9	Organic compounds	Lipids and lipid-like molecules	Prenol lipids	Sesquiterpenoids
neg_7053	trans,trans-2,4-decadienal	2060.427429	1416.211018	1729.697835	1652.052853	1030.273098	1453.761888	863.8370029	1266.699653	1929.828137	1011.708035	1630.045148	1391.501061	-0.332001675	0.243749934	0.937144891	unchanged	-0.358659151	0.363169471	0.741130246	unchanged	-0.368324148	0.205491802	0.917222647	unchanged	-6.856631198	C10H16O	151.1117957	4.066066667	--	--	--	--	--	--	--	--	--	--	--	--
pos_7139	1-(4-Hydroxy-3-methoxyphenyl)-5-(4-hydroxyphenyl)-1,4-pentadien-3-one	6614.221651	5262.295359	5283.66555	7153.445987	6671.883841	6182.86683	7647.317435	7880.249357	6527.113666	6269.179912	7129.172087	7769.222071	0.221526242	0.159867813	1.084749101	unchanged	0.362019957	0.056282088	1.274254098	unchanged	0.302791036	0.098881228	1.103139735	unchanged	2.241359965	C18H16O4	297.1127991	3.759483333	--	--	--	--	--	--	HMDB0040931	148625-88-1	Organic compounds	Phenylpropanoids and polyketides	Cinnamic acids and derivatives	Hydroxycinnamic acids and derivatives
neg_5012	3-(3-hydroxyphenyl)propionate	3310.122894	4135.888985	3354.364528	3445.303171	3703.471062	2790.329056	6937.332844	8472.958955	8084.194701	4033.204433	6648.052746	3499.075778	-0.119893991	0.493936172	0.582969853	unchanged	1.121240643	0.003238742	1.545971593	up	0.392809815	0.367151395	0.739836683	unchanged	-1.709271116	C9H9O3-	375.1079769	3.09725	--	--	--	--	--	--	HMDB0000375	621-54-5	Organic compounds	Phenylpropanoids and polyketides	Phenylpropanoic acids	--
pos_7821	cis-2-Thujen-4-ol	808.6455331	602.0230693	558.6517621	448.6863191	329.8339611	395.612503	200.2184705	320.8836354	434.7854929	269.7357167	415.9587197	366.4719151	-0.746102252	0.057735806	1.406978019	unchanged	-1.042784935	0.03092985	1.360877368	down	-0.904335006	0.037930938	1.315012997	down	7.986738361	C10H16O	153.1286065	4.072866667	--	--	--	--	--	--	HMDB0034916	97631-68-0	Organic compounds	Lipids and lipid-like molecules	Prenol lipids	Monoterpenoids
pos_4630	1-Piperidinecarboxaldehyde	706.6434794	985.1584143	474.7643154	935.7582861	1667.117768	468.6404989	637.4951215	1072.577649	1021.847666	886.8110377	1182.013812	1417.145465	0.503540833	0.489894759	0.592440206	unchanged	0.334505142	0.403036592	0.676597394	unchanged	0.686149959	0.107798445	1.082213064	unchanged	11.13489037	C6H11NO	114.0925996	2.470216667	--	--	--	--	--	--	HMDB0031702	2591-86-8	Organic compounds	Organoheterocyclic compounds	Piperidines	--
pos_11157	3-Deoxyestradiol	472.8837511	492.6332521	441.5495019	882.477871	385.4092561	641.0306779	483.2121637	491.0894705	404.6857908	426.2034764	536.6855001	628.0464945	0.440064465	0.363843368	0.848267681	unchanged	-0.029081218	0.784248009	0.237579743	unchanged	0.177184801	0.405202653	0.676481155	unchanged	-5.961804145	C18H24O	257.1884645	5.6334	C14239	--	--	--	--	--	--	--	--	--	--	--
neg_6504	7,8-Dihydropteroic acid	2982.002992	3020.386558	3022.225868	2733.724294	4171.566629	1744.552319	5497.397843	4820.762664	5221.578511	2301.94927	3077.017237	3127.129598	-0.061191466	0.8756161	0.169862437	unchanged	0.784024916	0.007867749	1.568293874	up	-0.085368298	0.584057396	0.47720642	unchanged	4.334315794	C14H14N6O3	359.1123027	3.795416667	--	--	--	--	--	--	HMDB0001412	2134-76-1	Organic compounds	Organoheterocyclic compounds	Pteridines and derivatives	Pterins and derivatives
neg_10124	Reichstein's substance S	1746.736528	1156.963837	1267.205178	1015.077	1352.416444	1632.74986	1030.136436	728.9249693	760.3158823	1119.908949	967.8381908	1063.477763	-0.06027289	0.833938492	0.206987319	unchanged	-0.727293452	0.073553644	1.279254553	unchanged	-0.404447917	0.196087861	1.019769503	unchanged	-11.47768338	C21H30O4	391.2086386	5.562583333	--	--	--	--	--	--	HMDB0000015	152-58-9	Organic compounds	Lipids and lipid-like molecules	Steroids and steroid derivatives	Hydroxysteroids
neg_13048	Prednisone	7711.761925	10917.79989	9752.713275	6295.14836	3216.953679	2611.75862	4996.709818	5145.157992	3251.255405	7292.111755	5907.767058	7517.918842	-1.227141063	0.022775227	1.440930534	down	-1.083497809	0.015584523	1.455887762	down	-0.454119589	0.093849391	1.166855424	unchanged	7.262393473	C21H26O5	379.155293	9.1026	C07370	--	LMST02030180	Sterol Lipids [ST]	Steroids [ST02]	C21 steroids (gluco/mineralocorticoids, progestogins) and derivatives [ST0203]	HMDB0014773	1953/3/2	Organic compounds	Lipids and lipid-like molecules	Steroids and steroid derivatives	Hydroxysteroids
pos_14519	3-Oxo-1,4,11(13)-eudesmatrien-12-oic acid	289.7038264	329.7619387	269.7675211	334.8344875	381.8128619	250.1195986	240.4857938	326.9281321	251.5551441	293.9554907	344.5300528	337.6357618	0.120606198	0.587827231	0.467260496	unchanged	-0.118752986	0.515713774	0.542105806	unchanged	0.134498493	0.28958255	0.78314485	unchanged	6.559544616	C15H18O3	247.1344853	9.0028	--	--	--	--	--	--	HMDB0037558	135594-80-8	Organic compounds	Lipids and lipid-like molecules	Prenol lipids	Sesquiterpenoids
pos_14210	Asp Tyr Val	853.3335505	611.7446052	496.2348114	359.8976257	181.2082489	274.6899541	270.5459564	380.9206408	380.8167127	280.7136918	368.4823461	374.9946293	-1.26553973	0.049284004	1.420163548	down	-0.925980793	0.085588162	1.292824226	unchanged	-0.937335447	0.087283217	1.243348942	unchanged	12.97761549	C18H25N3O7	396.1816549	8.63945	--	--	--	--	--	--	--	--	--	--	--	--
pos_14121	13(S)-HODE	101432.3298	41093.11413	43022.25352	39489.97924	21750.4369	37427.18718	26175.40183	26285.27054	29688.56742	32154.7282	55883.03704	56963.05275	-0.911141728	0.278415682	0.973160253	unchanged	-1.175470969	0.223530214	1.044884086	unchanged	-0.35572906	0.577728211	0.459879161	unchanged	5.381522665	C18H32O3	279.2334508	8.5181	C14762	Linoleic acid metabolism(ko00591);;PPAR signaling pathway(ko03320)	--	--	--	--	--	--	--	--	--	--
neg_10525	L-Ala-gamma-D-Glu-DAP-D-Ala	117.1430989	346.0843057	141.1488327	387.8994035	424.1618869	248.96306	165.7015774	350.9365541	375.6297394	500.8493218	422.4072841	390.7694367	0.811938923	0.172941396	1.071826034	unchanged	0.562029953	0.384719928	0.700695952	unchanged	1.120475025	0.065028995	1.259281413	unchanged	-12.06468132	C18H30N5O9-	459.1915239	5.8117	--	--	--	--	--	--	--	--	--	--	--	--
neg_1679	Beta-pseudouridine	1716.827027	1833.54004	2157.220226	1730.819819	2490.474541	3664.312711	2403.741419	1411.337832	1549.566997	1677.396458	1422.134016	1474.141429	0.466340805	0.324896748	0.889293335	unchanged	-0.089397979	0.759204706	0.268485334	unchanged	-0.319528143	0.083638748	1.174996515	unchanged	-5.718859146	C9H12N2O6	243.0608639	1.416016667	--	--	--	--	--	--	HMDB0000767	1445-07-4	Organic compounds	Nucleosides, nucleotides, and analogues	Nucleoside and nucleotide analogues	--
pos_7878	7,4'-Dihydroxy-3',5'-dimethoxyisoflavanone	2114.74278	1776.041367	1749.487894	2593.571736	2674.542244	1993.466188	3746.762681	3320.294687	3281.447519	2321.652256	2116.229674	2254.754709	0.364518774	0.111548724	1.20550401	unchanged	0.875585694	0.001463021	1.548929011	up	0.24680994	0.077084728	1.212701099	unchanged	4.534159613	C17H16O6	317.1033979	4.08	--	--	LMPK12050451	Polyketides [PK]	Flavonoids [PK12]	Isoflavonoids [PK1205]	--	--	--	--	--	--
pos_11494	PS(18:1(11Z)/16:1(9Z))	1318.528736	1698.23589	1422.50777	1293.76221	1180.072845	1274.830598	1430.859387	1803.549912	1707.628694	1647.300652	1943.577884	1718.918959	-0.24394608	0.171001472	1.129999803	unchanged	0.154782866	0.351651988	0.743723083	unchanged	0.258333605	0.118384904	1.072731265	unchanged	7.674485218	C40H74NO10P	801.5446885	5.81115	--	--	--	--	--	--	HMDB0112271	--	Organic compounds	Lipids and lipid-like molecules	Glycerophospholipids	Glycerophosphoserines
pos_10005	Hoslundal	2530.230481	2775.43732	2395.64922	2218.448532	2772.715204	1923.270951	4407.622359	4086.680526	3746.866267	2044.437005	2509.329338	2612.890339	-0.155493882	0.41241987	0.735269196	unchanged	0.668564265	0.00505966	1.529499281	up	-0.103804942	0.446174433	0.609718828	unchanged	4.391413978	C18H14O5	293.082197	4.949533333	--	--	LMPK12110172	Polyketides [PK]	Flavonoids [PK12]	Flavones and Flavonols [PK1211]	--	--	--	--	--	--
pos_10976	N-palmitoyl threonine	1903.589875	1428.829372	1134.406488	812.3802626	392.9559242	530.4559389	685.2847556	801.9377259	1367.145282	499.6400986	1029.134104	797.1778339	-1.363655787	0.035694982	1.451481891	down	-0.646078745	0.155642837	1.046931355	unchanged	-0.941428624	0.066127598	1.209384027	unchanged	1.70489527	C20H39NO4	358.2957943	5.4835	--	--	LMFA08020107	Fatty Acyls [FA]	Fatty amides [FA08]	N-acyl amines [FA0802]	HMDB0241933	--	Organic compounds	Organic acids and derivatives	Carboxylic acids and derivatives	Amino acids, peptides, and analogues
neg_7119	ORTHOTHYMOTINIC ACID	153.9595615	159.7802666	144.2228014	136.255363	73.426165	94.23854921	97.74071469	91.68169346	161.7834569	102.8740361	143.3921921	126.5517313	-0.591537893	0.101261995	1.319593814	unchanged	-0.382912939	0.250898332	0.97612767	unchanged	-0.296758517	0.123864212	1.139361172	unchanged	-5.078527383	C11H14O3	193.0860322	4.087483333	--	--	--	--	--	--	--	--	--	--	--	--
pos_13582	(10S)-1α,19,25-trihydroxy-10,19-dihydrovitamin D3 / (10S)-1α,19,25-trihydroxy-10,19-dihydrocholecalciferol	14175.17839	15538.09315	14633.10517	17169.58121	7682.194328	13086.49492	16945.61146	11538.58481	9457.761023	11504.67757	14568.2409	12517.67077	-0.225162325	0.519297038	0.569871742	unchanged	-0.22502213	0.440582848	0.681341589	unchanged	-0.200567162	0.154823691	1.061109376	unchanged	4.626131394	C27H46O4	457.3308399	7.685016667	--	--	LMST03020597	Sterol Lipids [ST]	Secosteroids [ST03]	Vitamin D3 and derivatives [ST0302]	--	--	--	--	--	--
neg_2404	cis-9,10-Epoxystearic acid	27.67199897	54.08774506	39.68230879	36.27652513	28.21386883	19.69184465	30.35415318	35.85009856	39.1833521	52.22782364	33.1579641	38.77240385	-0.528680303	0.252776891	0.919855886	unchanged	-0.204562902	0.563727792	0.501577142	unchanged	0.031911366	0.92905337	0.075695213	unchanged	-3.481426752	C18H34O3	297.2424802	10.10698333	--	--	--	--	--	--	HMDB0247617	--	Organic compounds	Lipids and lipid-like molecules	Fatty Acyls	Lineolic acids and derivatives
neg_8593	L-Cystathionine	32.74889233	115.4999365	51.54635618	54.33978057	22.84195565	29.29649933	109.9074889	128.607672	116.5644539	53.15678284	70.40324073	63.9738577	-0.907963246	0.342345249	0.806107215	unchanged	0.829620722	0.169731126	1.13253785	unchanged	-0.091370548	0.886607341	0.124947077	unchanged	-0.187362568	C7H14N2O4S	267.0655892	4.750083333	C02291	Glycine, serine and threonine metabolism(ko00260);;Cysteine and methionine metabolism(ko00270);;Metabolic pathways(ko01100);;Biosynthesis of secondary metabolites(ko01110);;Biosynthesis of amino acids(ko01230);;Biosynthesis of cofactors(ko01240)	--	--	--	--	HMDB0000099	56-88-2	Organic compounds	Organic acids and derivatives	Carboxylic acids and derivatives	Amino acids, peptides, and analogues
neg_9287	19(R)-hydroxy-PGB2	3515.267757	3281.661828	2224.809947	2956.429588	1262.038522	1788.405352	1123.539369	1832.118195	2184.737391	1659.688878	3155.05856	2652.39638	-0.586791361	0.194528322	1.022031835	unchanged	-0.811526423	0.065892875	1.254988667	unchanged	-0.272849117	0.431367578	0.614386519	unchanged	-3.752842066	C20H30O5	349.2007333	5.092066667	--	--	--	--	--	--	--	--	--	--	--	--
pos_13152	Stearidonic Acid	250.7092017	269.5234823	332.6505851	112.5184709	113.483831	117.6111335	120.9319599	171.7070131	149.493188	199.5191002	160.7196659	314.1760074	-1.311561851	0.020307163	1.582089507	down	-0.947870618	0.014698014	1.469272426	down	-0.338712159	0.336393148	0.755879627	unchanged	1.008773853	C18H28O2	259.2059205	7.328816667	C16300	alpha-Linolenic acid metabolism(ko00592);;Biosynthesis of secondary metabolites(ko01110)	LMFA01030357	Fatty Acyls [FA]	Fatty Acids and Conjugates [FA01]	Unsaturated fatty acids [FA0103]	HMDB0006547	20290-75-9	Organic compounds	Lipids and lipid-like molecules	Fatty Acyls	Lineolic acids and derivatives
pos_12916	15(S)-HETE	1037.786946	844.7319106	802.401645	1214.592682	536.1712959	684.6791536	575.8762487	900.3388987	844.5658929	628.0477728	1227.305602	1082.400593	-0.140695076	0.733359885	0.3058398	unchanged	-0.210268957	0.386764731	0.700788511	unchanged	0.129834206	0.697866304	0.312802226	unchanged	3.644842016	C20H32O3	303.2330238	7.100383333	C04742	Arachidonic acid metabolism(ko00590);;Metabolic pathways(ko01100);;Inflammatory mediator regulation of TRP channels(ko04750)	--	--	--	--	HMDB0003876	54845-95-3	Organic compounds	Lipids and lipid-like molecules	Fatty Acyls	Eicosanoids
neg_6436	Aspartyl-Proline	535.713263	462.2823196	438.6022197	574.4420737	585.9519224	501.8204906	797.2661605	696.1410009	592.9851949	576.6658974	614.9526532	650.9059307	0.210450341	0.129320105	1.11765116	unchanged	0.538354276	0.047721095	1.360916529	up	0.359027575	0.023620659	1.333425425	up	5.311369874	C9H14N2O5	251.0661615	3.76685	--	--	--	--	--	--	HMDB0028761	--	Organic compounds	Organic acids and derivatives	Carboxylic acids and derivatives	Amino acids, peptides, and analogues
pos_13154	1,5-Dodecanolide	144.2821608	154.8406727	203.3937344	86.3668867	84.03389057	83.25951917	86.49011961	87.8508737	90.5619313	119.1008572	133.7787995	85.30674981	-0.98627344	0.04459411	1.506849635	down	-0.923707391	0.048404735	1.448078406	down	-0.571352491	0.080921881	1.153793242	unchanged	5.236370062	C12H22O2	163.1491647	7.33595	--	--	--	--	--	--	--	--	--	--	--	--
neg_9826	4-Hexenyl acetate	341.2621509	264.8048084	200.4891173	193.2235459	159.9022021	156.7612177	213.6633089	246.2644499	182.7043788	180.4638292	163.1863744	204.5538779	-0.661597383	0.126650212	1.273760649	unchanged	-0.327781711	0.314381514	0.832208274	unchanged	-0.557061772	0.160374496	1.081735688	unchanged	-8.824041393	C8H14O2	321.1656516	5.384083333	--	--	--	--	--	--	--	--	--	--	--	--
neg_2534	4,5-Dimethyl-2-propylthiazole	2378.698764	4396.74854	2881.38547	3246.127204	373.0827603	194.1485713	1477.838855	797.7206637	210.3612066	534.1006284	276.4467233	408.9166289	-1.340487914	0.1829124	1.047944388	unchanged	-1.957769804	0.037721136	1.371867844	down	-2.985302949	0.041689485	1.391531008	down	17.5040576	C8H13NS	369.1730208	10.92648333	--	--	--	--	--	--	HMDB0040073	41981-72-0	Organic compounds	Organoheterocyclic compounds	Azoles	Thiazoles
pos_893	(3-Carboxypropyl)trimethylammonium chloride	4905.207019	4344.090826	3416.292953	2879.014948	1545.939345	1746.491178	1075.48542	5191.217981	4628.838893	1517.540046	4325.727252	4017.3968	-1.037234034	0.022747515	1.451235967	down	-0.21717637	0.69963993	0.335965385	unchanged	-0.361157656	0.416526305	0.656538692	unchanged	7.971494256	C7H15NO2	146.1187119	0.661316667	--	--	--	--	--	--	--	--	--	--	--	--
pos_6382	Lapathinol	938.8737925	809.1055581	971.3889003	820.5253368	1107.680122	877.062341	1053.425973	1201.82132	866.2635777	791.5326398	883.6496432	881.3268587	0.04486697	0.794083329	0.205039241	unchanged	0.198972959	0.307067544	0.832936602	unchanged	-0.089096346	0.413167802	0.644974163	unchanged	15.450342	C17H16O6	317.1068484	3.39615	--	--	LMPK12080059	Polyketides [PK]	Flavonoids [PK12]	Isoflavans [PK1208]	--	--	--	--	--	--
pos_13895	11,12-Dihydrolactaroviolin	1183.958377	1955.483687	752.0433107	736.7712698	167.8097137	183.3842892	478.5281009	360.9317623	189.7752413	309.6946216	345.6995966	438.0695255	-1.838688428	0.099486326	1.251514924	unchanged	-1.918748365	0.106325304	1.270042846	unchanged	-1.83141555	0.116127848	1.210119752	unchanged	5.689452249	C15H16O	213.1285984	8.169033333	--	--	--	--	--	--	HMDB0035736	24687-70-5	Organic compounds	Lipids and lipid-like molecules	Prenol lipids	Sesquiterpenoids
pos_13836	Heritonin	8864.048436	14301.93393	5839.518413	5156.347537	923.23962	1201.418522	3579.210401	2516.589201	1141.234617	2150.807096	2505.196194	3365.222347	-1.994116888	0.080090118	1.296782745	unchanged	-2.002856029	0.089696559	1.300087686	unchanged	-1.854431926	0.10282305	1.235851092	unchanged	5.698998733	C16H18O3	241.1237772	8.0905	C09936	--	--	--	--	--	--	--	--	--	--	--
neg_6122	Dihydrofolic acid	40229.78894	14634.81667	57449.37495	15226.23429	18621.10623	25933.4805	159012.1267	19479.75343	13029.30394	14820.333	15052.54053	12873.91274	-0.909782906	0.292497799	0.935384788	unchanged	0.769966455	0.639617643	0.410666168	unchanged	-1.393649655	0.202953319	1.031021625	unchanged	5.26196369	C19H21N7O6	488.1558662	3.617633333	C00415	One carbon pool by folate(ko00670);;Folate biosynthesis(ko00790);;Biosynthesis of phenylpropanoids(ko01061);;Metabolic pathways(ko01100);;Biosynthesis of cofactors(ko01240);;Antifolate resistance(ko01523)	--	--	--	--	HMDB0001056	4033-27-6	Organic compounds	Organic acids and derivatives	Carboxylic acids and derivatives	Amino acids, peptides, and analogues
pos_11715	12-amino-octadecanoic acid	3294.119054	4030.079776	4640.111972	5687.549725	3852.363153	3939.121486	5528.89816	3235.346962	2239.062507	2435.607093	2303.619694	2856.734671	0.171979852	0.524048525	0.576695214	unchanged	-0.120800026	0.782652134	0.243427475	unchanged	-0.655432803	0.048143212	1.312709221	down	2.810864611	C18H37NO2	300.2905471	5.975333333	--	--	LMFA01100008	Fatty Acyls [FA]	Fatty Acids and Conjugates [FA01]	Amino fatty acids [FA0110]	--	--	--	--	--	--
pos_984	4-hydroxyhexan-3-one	336.2041207	303.9394734	147.4055294	186.9660861	177.170662	176.400975	306.2589732	161.7710443	131.6805043	111.537451	120.6254234	151.0116126	-0.54297461	0.293217639	0.969368529	unchanged	-0.39310363	0.474670492	0.585659148	unchanged	-1.03936841	0.141936309	1.139031571	unchanged	10.80062421	C6H12O2	158.1188089	0.70345	C02948	--	LMFA12000029	Fatty Acyls [FA]	Oxygenated hydrocarbons [FA12]	--	--	--	--	--	--	--
pos_742	N-Acetyl-D-valine	819.6152853	817.4747971	498.7673383	1918.484814	1429.429639	1167.50414	1092.031535	1239.440398	1295.343726	988.5317036	1241.966288	1073.114759	1.080044393	0.050319177	1.406191049	unchanged	0.763888076	0.024346197	1.430302064	up	0.629229241	0.046355582	1.258828766	up	8.990442317	C7H13NO3	182.0801942	0.625633333	--	--	--	--	--	--	--	--	--	--	--	--
pos_4034	Isoetharine	6617.849481	3663.867686	7655.7554	4922.806253	5551.441099	5449.027379	5255.221045	4108.610946	3198.147319	5181.299513	4657.361259	4114.774614	-0.171839559	0.632676609	0.454039767	unchanged	-0.513912827	0.27415657	0.889359657	unchanged	-0.362356263	0.383279656	0.713314505	unchanged	4.890917111	C13H21NO3	240.1605896	2.199666667	C07053	--	--	--	--	--	HMDB0014366	530-08-5	Organic compounds	Benzenoids	Phenols	Benzenediols
pos_2987	PC(16:0/22:6(4Z,7Z,10Z,13Z,16Z,19Z))	783.7837506	1211.320799	2516.328975	11693.94789	58587.99865	14502.93357	6820.163664	3370.080387	1757.137723	1357.881058	975.6969306	834.0011434	4.232149175	0.21998927	1.074979118	unchanged	1.405036658	0.233433372	0.980853394	unchanged	-0.510205267	0.48526333	0.573241857	unchanged	-0.869045391	C46H80NO8P	828.5506758	10.56256667	--	--	LMGP01012137	Glycerophospholipids [GP]	Glycerophosphocholines [GP01]	Diacylglycerophosphocholines [GP0101]	HMDB0007991	--	Organic compounds	Lipids and lipid-like molecules	Glycerophospholipids	Glycerophosphocholines
neg_13178	2-hydroxyhexadecanoic acid	1514.819563	1826.204655	2330.896507	1166.429297	1103.922929	866.9238468	1140.206048	1424.574895	800.4571953	1137.21982	787.4110562	1109.56508	-0.85432488	0.056270813	1.406843304	unchanged	-0.753128769	0.065983084	1.260361158	unchanged	-0.902523107	0.047748921	1.300928136	down	-4.4688176	C16H32O3	271.2266519	9.601583333	--	--	--	--	--	--	HMDB0031057	16452-52-1	Organic compounds	Lipids and lipid-like molecules	Fatty Acyls	Fatty acids and conjugates
pos_6280	Phenylacetic acid	315.3502123	317.2904377	333.6232646	416.6316168	589.0077519	418.7187854	612.4029721	339.7889154	296.6732343	316.2548576	252.6602357	295.9784981	0.559822767	0.114590501	1.308400671	unchanged	0.370128484	0.441232488	0.682481513	unchanged	-0.159894637	0.207015042	0.985836386	unchanged	9.692687329	C8H8O2	119.05046	3.3326	C07086	Phenylalanine metabolism(ko00360);;Styrene degradation(ko00643);;Metabolic pathways(ko01100);;Microbial metabolism in diverse environments(ko01120)	--	--	--	--	HMDB0000209	103-82-2	Organic compounds	Benzenoids	Benzene and substituted derivatives	--
pos_13872	2-Ethoxy-hexa-3,5-diene	415.3023788	344.5512924	308.7563559	550.8614085	413.0139305	282.0103743	349.0690879	289.836166	379.7673127	272.1392468	564.7377238	512.8450789	0.221436275	0.537455329	0.538361764	unchanged	-0.069045061	0.705723082	0.315784531	unchanged	0.336926882	0.412087728	0.660044318	unchanged	9.682652719	C8H14O	109.1023978	8.147616667	--	--	--	--	--	--	--	--	--	--	--	--
neg_1258	Hydroquinone	159.2595302	130.6175003	121.0921968	227.8331316	192.1190004	213.7682844	159.6066417	145.4928282	138.269591	197.9820614	82.01425524	158.8184094	0.624816124	0.008869527	1.524270604	up	0.109477729	0.467466862	0.608089546	unchanged	0.09458157	0.816343403	0.198706719	unchanged	-4.866973516	C6H6O2	109.0289675	0.832016667	C00530	Tyrosine metabolism(ko00350);;Chlorocyclohexane and chlorobenzene degradation(ko00361);;Benzoate degradation(ko00362);;Bisphenol degradation(ko00363);;Aminobenzoate degradation(ko00627);;Metabolic pathways(ko01100);;Microbial metabolism in diverse environments(ko01120);;Chemical carcinogenesis - reactive oxygen species(ko05208)	--	--	--	--	HMDB0002434	123-31-9	Organic compounds	Benzenoids	Phenols	Benzenediols
neg_2968	2-Methyl-5-propylpyrazine	230.0271444	211.157021	187.285836	245.2747286	349.4053048	340.1046701	267.906341	475.2330211	595.6813951	328.2109877	397.2531641	254.6099552	0.572790244	0.077556473	1.346517838	unchanged	1.091047036	0.129611803	1.237263946	unchanged	0.641046958	0.094065471	1.226035963	unchanged	-9.18946608	C8H12N2	181.0970006	2.007783333	--	--	--	--	--	--	HMDB0040000	29461-03-8	Organic compounds	Organoheterocyclic compounds	Diazines	Pyrazines
pos_8157	Sorbitol-6-phosphate	66.95431342	52.07898905	33.11337508	81.0849665	115.0328397	42.56947256	89.87819994	116.6496999	141.7082611	103.780417	91.29956332	100.3398322	0.649658848	0.305080016	0.848837053	unchanged	1.194603191	0.027991538	1.399706618	up	0.957303755	0.027515149	1.389143033	up	-3.117688276	C6H15O9P	227.0306988	4.179933333	--	--	--	--	--	--	HMDB0005831	20479-58-7	Organic compounds	Organic oxygen compounds	Organooxygen compounds	Carbohydrates and carbohydrate conjugates
pos_14626	cis-6,7-epoxy-9Z-heptadecene	4767.653564	7631.020828	5033.510144	962.8252156	1751.057344	1439.3417	2424.674165	8024.247851	5045.792391	3282.453559	1185.827023	1934.310482	-2.069449694	0.033583494	1.516892075	down	-0.16997721	0.749987352	0.272296461	unchanged	-1.445025601	0.035241039	1.299953009	down	5.402167729	C17H32O	253.2538517	9.223383333	--	--	LMFA12000271	Fatty Acyls [FA]	Oxygenated hydrocarbons [FA12]	--	--	--	--	--	--	--
neg_3969	1-(1-Ethoxyethoxy)-pentane	125.7506363	68.6284485	86.10770994	64.8996728	20.62143049	46.43463993	9.384577677	48.45418069	74.20244963	77.0254111	174.5249319	110.8350341	-1.087878707	0.084712091	1.264304648	unchanged	-1.086944608	0.123083901	1.112509557	unchanged	0.369591891	0.467045994	0.573675524	unchanged	0.892133004	C9H20O2	181.1211406	2.584633333	--	--	--	--	--	--	--	--	--	--	--	--
neg_13225	Oleamide	1701.024371	752.8641093	629.4097335	1842.844413	1041.059403	1047.431642	1528.031277	746.0071289	363.6614614	1103.859584	1392.540109	744.2397863	0.35054504	0.549274457	0.497850914	unchanged	-0.225194017	0.773194804	0.244340918	unchanged	0.071804097	0.900463668	0.106468287	unchanged	-3.789219271	C18H35NO	326.2690018	9.91495	C19670	--	LMFA08010004	Fatty Acyls [FA]	Fatty amides [FA08]	Primary amides [FA0801]	HMDB0002117	301-02-0	Organic compounds	Lipids and lipid-like molecules	Fatty Acyls	Fatty amides
pos_12108	alpha-Santalal	1093.346529	1167.921566	1111.775801	1902.714103	1155.815969	1053.680049	1421.95865	1469.359562	1362.528272	939.2461571	1259.58894	1107.196929	0.28586289	0.454600268	0.699468582	unchanged	0.334716876	0.00221528	1.542164033	up	-0.028950393	0.834254749	0.184014862	unchanged	5.048134605	C15H22O	201.1648784	6.345833333	--	--	--	--	--	--	HMDB0036813	59331-83-8	Organic compounds	Lipids and lipid-like molecules	Prenol lipids	Sesquiterpenoids
neg_7525	Salicylic acid	28459.94661	37713.29907	27817.38556	52051.66198	36903.42658	42720.72566	46358.24047	70646.9974	59809.41354	53345.11635	56628.41153	52489.11434	0.486401516	0.088841973	1.266559279	unchanged	0.911648961	0.041886227	1.391748911	up	0.789519148	0.010615568	1.451611016	up	-5.789315437	C7H6O3	137.0236185	4.2588	C00805	Dioxin degradation(ko00621);;Polycyclic aromatic hydrocarbon degradation(ko00624);;Naphthalene degradation(ko00626);;Biosynthesis of various alkaloids(ko00996);;Biosynthesis of siderophore group nonribosomal peptides(ko01053);;Biosynthesis of phenylpropanoids(ko01061);;Biosynthesis of plant hormones(ko01070);;Metabolic pathways(ko01100);;Biosynthesis of secondary metabolites(ko01110);;Microbial m…	--	--	--	--	HMDB0001895	69-72-7	Organic compounds	Benzenoids	Benzene and substituted derivatives	Benzoic acids and derivatives
pos_1274	Tiglylcarnitine	4272.605975	1765.055534	3869.283776	5583.347059	4344.865169	5309.242892	3935.834515	3780.437959	3584.690653	4669.160548	3768.458403	3656.601061	0.621109782	0.135354803	1.180449815	unchanged	0.189933543	0.611731464	0.452362042	unchanged	0.28780554	0.45700381	0.609414783	unchanged	-4.84180916	C12H21NO4	226.1450038	0.81765	--	--	LMFA07070108	Fatty Acyls [FA]	Fatty esters [FA07]	Fatty acyl carnitines [FA0707]	HMDB0002366	64681-36-3	Organic compounds	Lipids and lipid-like molecules	Fatty Acyls	Fatty acid esters
pos_3074	Reticulataxanthin	6968.625965	6414.99326	7823.718152	5471.97043	2498.845253	2065.804844	3062.279893	7158.756731	1516.986996	11026.11868	2370.492733	2486.661494	-1.079289924	0.058998167	1.404699136	unchanged	-0.853373983	0.196501977	1.074701968	unchanged	-0.417055274	0.600152579	0.433666135	unchanged	9.407344108	C33H44O2	473.3458505	11.32495	--	--	--	--	--	--	HMDB0036882	28368-09-4	Organic compounds	Lipids and lipid-like molecules	Prenol lipids	Triterpenoids
neg_10337	Tetradecanedioic acid	57456.97609	30944.65146	41954.0471	31426.4838	23804.24977	50449.37096	28087.28814	15082.13476	15584.00597	23304.868	35551.82056	44593.27252	-0.302749589	0.497726482	0.584467997	unchanged	-1.149708432	0.069762056	1.283939938	unchanged	-0.333520285	0.416671193	0.633636547	unchanged	-4.459531606	C14H26O4	257.1746815	5.6982	--	--	LMFA01170018	Fatty Acyls [FA]	Fatty Acids and Conjugates [FA01]	Dicarboxylic acids [FA0117]	HMDB0000872	821-38-5	Organic compounds	Lipids and lipid-like molecules	Fatty Acyls	Fatty acids and conjugates
neg_9137	Linalool oxide	113.5705506	59.22945985	110.5855179	55.88387089	96.24836572	105.4700571	74.91888912	34.52237488	40.13151602	47.97257943	36.69467259	61.43000473	-0.137620647	0.731310059	0.318971941	unchanged	-0.921918436	0.116172891	1.143420842	unchanged	-0.955836997	0.107206335	1.165955351	unchanged	-5.030313913	C10H18O2	169.1225476	5.021333333	--	--	--	--	--	--	HMDB0035907	60047-17-8	Organic compounds	Organoheterocyclic compounds	Tetrahydrofurans	--
pos_11046	4-Oxoretinol	827.113481	838.8984591	862.8755783	715.4659823	703.9925506	556.9824683	778.2231707	752.6854846	530.4375892	747.1779817	892.8852039	876.6425245	-0.355597979	0.063475956	1.444360572	unchanged	-0.294916015	0.184194617	1.118801536	unchanged	-0.006966344	0.938730392	0.075066063	unchanged	-22.36752417	C20H28O2	265.1883623	5.519183333	C16683	Retinol metabolism(ko00830)	LMPR01090060	Prenol Lipids [PR]	Isoprenoids [PR01]	Retinoids [PR0109]	HMDB0012329	62702-55-0	Organic compounds	Lipids and lipid-like molecules	Prenol lipids	Retinoids
neg_1950	S-tubercidinylhomocysteine	1421.13098	1811.85342	1799.215127	2497.122939	3813.777684	4905.051145	2766.508462	3212.178121	4131.916853	3253.455023	2636.953321	1957.589149	1.156291019	0.093054987	1.368022635	unchanged	1.006608073	0.041577812	1.42774062	up	0.641135454	0.117091045	1.16692773	unchanged	-14.67553967	C15H21N5O5S	765.234158	1.72225	--	--	--	--	--	--	--	--	--	--	--	--
pos_6934	EUPATORIOCHROMENE	2032.321723	1604.00129	1623.367774	2141.530071	1310.51499	1543.112669	1904.000084	2079.476696	1488.343458	1566.379909	1780.72733	2156.918101	-0.074447753	0.775727624	0.255376966	unchanged	0.057042848	0.768895651	0.246733521	unchanged	0.065509125	0.733090185	0.264926785	unchanged	5.218387242	C13H14O3	219.1027088	3.660266667	C09006	--	--	--	--	--	--	--	--	--	--	--
pos_12418	PGE2 1,15-lactone	26347.96531	15899.99121	22250.85258	7686.415507	16896.90257	12154.8614	8137.548831	11065.32952	18250.9938	15863.06391	14693.37548	13572.58813	-0.811992386	0.084902131	1.269788404	unchanged	-0.784157644	0.10257034	1.155171556	unchanged	-0.547544568	0.149667862	1.114840527	unchanged	-3.935598234	C20H30O4	335.2203705	6.6378	--	--	LMFA03010198	Fatty Acyls [FA]	Eicosanoids [FA03]	Prostaglandins [FA0301]	--	--	--	--	--	--
pos_4950	L-azaserine	255.0575553	170.4800481	260.6439043	290.3206903	416.7092809	322.3181259	399.0686166	291.4646331	277.5656175	227.1268343	219.0683703	193.80527	0.585068793	0.07940025	1.250306496	unchanged	0.496564144	0.128196086	1.110917302	unchanged	-0.100517271	0.658778504	0.361012627	unchanged	-6.511770944	C5H8N3O4+	174.0497474	2.60585	--	--	--	--	--	--	--	--	--	--	--	--
pos_6828	Benzyl alcohol	476.9783949	356.9453031	361.1522689	386.2465193	235.6342314	267.2407555	163.1984691	306.8018745	284.8107272	189.1984267	351.2501306	307	-0.426649834	0.168292703	1.075191726	unchanged	-0.66291484	0.070229683	1.236911523	unchanged	-0.495904628	0.139526583	1.037103526	unchanged	10.72515786	C7H8O	109.0659502	3.6103	C00556	Toluene degradation(ko00623);;Metabolic pathways(ko01100);;Microbial metabolism in diverse environments(ko01120);;Degradation of aromatic compounds(ko01220)	--	--	--	--	HMDB0003119	100-51-6	Organic compounds	Benzenoids	Benzene and substituted derivatives	Benzyl alcohols
pos_7132	5-Methylangelicin	15969.35806	9344.474527	10398.21035	20957.81537	11936.85633	18163.79415	20165.46185	16814.64689	15546.87553	14188.40513	16534.12765	18443.8773	0.515739523	0.207753349	1.000036157	unchanged	0.55664809	0.095816946	1.194177142	unchanged	0.461262353	0.150258029	1.032569568	unchanged	6.320965539	C12H8O3	201.055885	3.759483333	C19444	--	--	--	--	--	--	--	--	--	--	--
pos_4451	2-Diethylaminoethanol	2.501038531	0.207827855	2.234744924	26.60769136	96.34877587	14.66432122	1.50E-09	1.52E-09	1.55E-09	1.49E-09	1.55E-09	13.43131571	4.798989288	0.224577233	1.064655728	unchanged	-30.01274983	0.150645099	1.197422558	unchanged	1.441963415	0.593622656	0.441930806	unchanged	4.583640997	C6H15NO	118.1231774	2.38455	--	--	--	--	--	--	HMDB0033971	100-37-8	Organic compounds	Organic nitrogen compounds	Organonitrogen compounds	Amines
pos_11785	Narbonolide	171805.0432	83465.3664	113065.3438	63120.64281	98515.8009	90045.16055	49558.7537	65126.71259	106905.4531	115640.2788	124250.8363	130225.1442	-0.549421671	0.270769287	0.971856279	unchanged	-0.733122681	0.201646755	0.983810955	unchanged	0.006957072	0.983954467	0.016899969	unchanged	-4.42102141	C20H32O5	353.2306934	6.011033333	C11997	Biosynthesis of 12-, 14- and 16-membered macrolides(ko00522);;Metabolic pathways(ko01100);;Biosynthesis of secondary metabolites(ko01110)	--	--	--	--	--	--	--	--	--	--
neg_8312	Zingerone	314.4263502	282.4305047	301.0049705	247.9239521	187.0998506	201.8414728	208.6645979	307.2701572	186.3751308	332.8847884	263.794936	331.104227	-0.495505229	0.024678781	1.495830185	down	-0.354385698	0.216782913	1.034169045	unchanged	0.047295449	0.715197962	0.303306424	unchanged	7.336985019	C11H14O3	193.0884419	4.61515	C17497	--	--	--	--	--	HMDB0032590	122-48-5	Organic compounds	Benzenoids	Phenols	Methoxyphenols
pos_11853	D-mannosamine	64.81213988	112.1183969	63.40959099	92.64869822	47.53180741	33.27834347	57.45311128	53.35946316	34.97262693	46.76524548	33.69470947	46.67007796	-0.470484102	0.406283475	0.682766982	unchanged	-0.721233265	0.17774312	1.06945669	unchanged	-0.918772655	0.134371278	1.140570443	unchanged	2.587957343	C6H14NO5+	219.0508217	6.067433333	C03570	--	--	--	--	--	--	--	--	--	--	--
pos_11047	17beta-Hydroxyestr-5(10)-en-3-one	4388.508344	2913.11994	5453.302197	4208.097448	3148.733402	3251.055545	3657.64676	3197.496263	3371.879789	3880.970169	5536.881566	5382.03506	-0.265917806	0.446144426	0.667564115	unchanged	-0.318668812	0.370999848	0.782530418	unchanged	0.214531105	0.497794414	0.529934315	unchanged	-0.642777642	C18H26O2	275.201568	5.519183333	C15257	--	--	--	--	--	--	--	--	--	--	--
neg_3054	D-Alanine	972.9432989	908.0364462	1151.275829	629.4414519	798.2577246	932.2525139	389.0489509	752.1830806	749.7632353	874.364332	943.2722017	1089.454911	-0.361634029	0.122798385	1.157270784	unchanged	-0.681245604	0.066858774	1.280102851	unchanged	-0.060814903	0.688118771	0.326869955	unchanged	-10.03296185	C3H7NO2	88.03950862	2.064183333	C00133	D-Amino acid metabolism(ko00470);;Peptidoglycan biosynthesis(ko00550);;Teichoic acid biosynthesis(ko00552);;Metabolic pathways(ko01100);;Vancomycin resistance(ko01502);;Cationic antimicrobial peptide (CAMP) resistance(ko01503);;Taste transduction(ko04742)	--	--	--	--	HMDB0001310	338-69-2	Organic compounds	Organic acids and derivatives	Carboxylic acids and derivatives	Amino acids, peptides, and analogues
neg_8857	Glyoxylic acid	1.41E-09	1.29E-09	3.011165678	1.43E-09	1.35E-09	1.37E-09	1.50E-09	6.507048635	24.028253	80.67169611	24.6000626	44.50505572	-29.43373285	0.422649731	0.726256431	unchanged	3.342084101	0.328811148	0.855151706	unchanged	5.63634841	0.095974147	1.263284614	unchanged	-11.69246582	C2H2O3	72.99225224	4.864283333	C00048	Purine metabolism(ko00230);;Caffeine metabolism(ko00232);;Glycine, serine and threonine metabolism(ko00260);;Arginine and proline metabolism(ko00330);;Chloroalkane and chloroalkene degradation(ko00625);;Glyoxylate and dicarboxylate metabolism(ko00630);;C5-Branched dibasic acid metabolism(ko00660);;Methane metabolism(ko00680);;Carbon fixation pathways in prokaryotes(ko00720);;Metabolic pathways(ko…	--	--	--	--	HMDB0000119	298-12-4	Organic compounds	Organic acids and derivatives	Carboxylic acids and derivatives	Carboxylic acids
pos_2657	VULPINIC ACID	561.4052905	251.0966001	1241.007234	281.0302104	371.5750633	380.2445796	1085.587557	241.8641811	184.4887421	279.6054084	145.5446666	243.5896022	-0.991460815	0.36441629	0.824773122	unchanged	-0.441690011	0.684361162	0.342737929	unchanged	-1.618574736	0.253765891	0.932371813	unchanged	2.799285418	C19H14O5	305.0817369	1.93625	--	--	--	--	--	--	--	--	--	--	--	--
pos_14405	3,3-Difluoro-17-methyl-5alpha-androstan-17beta-ol	1246.509886	1901.042334	1350.865019	1411.615802	515.0949708	620.3080172	886.0405904	697.6121089	542.2705533	843.1637021	1095.552759	863.2357607	-0.820607878	0.142462766	1.112124061	unchanged	-1.081327965	0.041537279	1.384346234	down	-0.682985125	0.09325661	1.201516657	unchanged	5.914682509	C20H32F2O	327.2513281	8.874316667	C15140	--	--	--	--	--	--	--	--	--	--	--
pos_755	Uridine	48.58991745	147.0351451	143.5505422	122.9961147	407.1822828	364.8429841	3.037726068	311.4093806	367.3570542	213.9089293	199.2889911	157.4022386	1.39988974	0.161083871	1.159013159	unchanged	1.007324996	0.422059717	0.697393079	unchanged	0.750447741	0.123697298	1.105652572	unchanged	2.85910483	C9H12N2O6	267.0594546	0.632766667	C00299	Pyrimidine metabolism(ko00240);;Metabolic pathways(ko01100);;Nucleotide metabolism(ko01232);;ABC transporters(ko02010)	--	--	--	--	HMDB0000296	58-96-8	Organic compounds	Nucleosides, nucleotides, and analogues	Pyrimidine nucleosides	--
pos_1966	Gamma-Aminobutyric acid	755.0081853	710.2655029	802.1889673	719.274457	1074.415922	675.5947988	639.3932355	650.9406534	617.2971518	617.5470918	617.8517943	595.480297	0.123014673	0.65038925	0.392680274	unchanged	-0.249296627	0.033210571	1.44204152	down	-0.308542197	0.024781981	1.416445091	down	11.29851012	C4H9NO2	86.06120474	1.601466667	C00334	Alanine, aspartate and glutamate metabolism(ko00250);;Arginine and proline metabolism(ko00330);;beta-Alanine metabolism(ko00410);;Butanoate metabolism(ko00650);;Nicotinate and nicotinamide metabolism(ko00760);;Metabolic pathways(ko01100);;Microbial metabolism in diverse environments(ko01120);;Quorum sensing(ko02024);;cAMP signaling pathway(ko04024);;Neuroactive ligand-receptor interaction(ko04080…	--	--	--	--	HMDB0000112	1956/12/2	Organic compounds	Organic acids and derivatives	Carboxylic acids and derivatives	Amino acids, peptides, and analogues
neg_9443	Myristoleic acid	492.7440211	504.2019781	856.7367628	336.6616441	342.0089863	166.0749609	261.1064135	458.0324095	432.8726257	416.8752094	309.7476558	261.1098534	-1.133805542	0.088377889	1.29414939	unchanged	-0.686239309	0.180489232	1.04565151	unchanged	-0.908201758	0.123795106	1.130692692	unchanged	-2.979043028	C14H26O2	271.1908091	5.184866667	C08322	--	LMFA01030051	Fatty Acyls [FA]	Fatty Acids and Conjugates [FA01]	Unsaturated fatty acids [FA0103]	HMDB0002000	544-64-9	Organic compounds	Lipids and lipid-like molecules	Fatty Acyls	Fatty acids and conjugates
pos_4188	Thymidine	393.3316034	259.977285	372.9529402	217.4864808	251.1501463	234.0971004	263.5966934	269.3770715	215.8202969	193.0836564	269.1291486	225.2406675	-0.546348803	0.114734213	1.314824967	unchanged	-0.454757952	0.142875972	1.145551506	unchanged	-0.578064872	0.094173799	1.166215632	unchanged	16.87810369	C10H14N2O5	207.0805046	2.285333333	C00214	Pyrimidine metabolism(ko00240);;Metabolic pathways(ko01100);;Nucleotide metabolism(ko01232)	--	--	--	--	HMDB0000273	50-89-5	Organic compounds	Nucleosides, nucleotides, and analogues	Pyrimidine nucleosides	Pyrimidine 2'-deoxyribonucleosides
pos_7879	7,2'-Dimethoxy-4',5'-methylenedioxyflavanone	4733.869489	3736.737545	3621.634142	4991.931449	4754.119292	3998.574789	6604.215891	6115.89322	5171.429287	4188.063387	4475.38072	4629.033811	0.184785943	0.301609632	0.818922028	unchanged	0.565195784	0.025654268	1.384960972	up	0.136528411	0.378346722	0.70921222	unchanged	8.588360318	C18H16O6	329.1047825	4.08	--	--	LMPK12140081	Polyketides [PK]	Flavonoids [PK12]	Flavanones [PK1214]	--	--	--	--	--	--
pos_14839	PC(16:0/22:5(4Z,7Z,10Z,13Z,16Z))	22530.39607	23993.11881	19731.8913	30056.27175	25104.35126	21478.69398	21548.3431	24191.8595	17839.07518	17016.52521	16404.14707	15434.95115	0.210046526	0.303197662	0.872424475	unchanged	-0.059481549	0.711792693	0.314561598	unchanged	-0.439513547	0.031424563	1.377095475	down	10.19497293	C46H82NO8P	790.5827502	9.658133333	--	--	LMGP01010645	Glycerophospholipids [GP]	Glycerophosphocholines [GP01]	Diacylglycerophosphocholines [GP0101]	HMDB0007989	--	Organic compounds	Lipids and lipid-like molecules	Glycerophospholipids	Glycerophosphocholines
neg_5187	(1/2,5,6)-2-(3-azibutylthio)-5,6-epoxy-3-cyclohexen-1-ol	138.1369605	159.4886538	157.8277096	226.0649488	233.5459417	99.43810762	311.9379216	327.6615463	213.9036096	232.5248791	254.5203591	236.4051953	0.295671524	0.511767543	0.594296574	unchanged	0.906093145	0.060242194	1.397426009	unchanged	0.667590965	0.000755171	1.481801719	up	-2.865423391	C10H14N2O2S	247.0516187	3.204316667	--	--	--	--	--	--	--	--	--	--	--	--
pos_13172	4-Nitrophenyl-3-ketovalidamine	90.81639213	78.68796081	86.16989861	34.68406687	57.94432277	35.37431743	26.12029632	49.93785068	50.99220588	78.73557965	132.1476655	69.60158511	-0.998132555	0.017344122	1.551696958	down	-1.008906494	0.020809255	1.472404827	down	0.133615869	0.71482842	0.311285462	unchanged	-28.42789999	C13H16N2O6	297.0996951	7.350233333	C03995	--	--	--	--	--	--	--	--	--	--	--
neg_7273	Diethyl malonate	319.772357	372.9146847	565.485033	262.9747759	1792.471751	1283.863321	598.3376048	461.07276	985.7629551	1226.144799	774.5164763	1796.003726	1.408220717	0.261184541	0.990659486	unchanged	0.700893864	0.232930101	0.961343183	unchanged	1.593403462	0.095482704	1.226830421	unchanged	-7.123978861	C7H12O4	159.0651421	4.158866667	--	--	--	--	--	--	HMDB0029573	105-53-3	Organic compounds	Organic acids and derivatives	Carboxylic acids and derivatives	Dicarboxylic acids and derivatives
pos_8220	Farnesoic acid	685.539966	896.0802698	842.922452	1566.559037	1001.617995	1112.314703	1224.009387	1203.906137	1421.209372	1022.659426	1281.488154	1190.58041	0.602185877	0.123950554	1.259734126	unchanged	0.66681783	0.007335489	1.483096311	up	0.527467514	0.023727965	1.323254895	up	3.909439879	C15H24O2	237.1852054	4.20135	C16502	Insect hormone biosynthesis(ko00981)	--	--	--	--	--	--	--	--	--	--
pos_13690	22-hydroxy-23,24,25,26,27-pentanorvitamin D3 / 22-hydroxy-23,24,25,26,27-pentanorcholecalciferol	122.7454069	188.29259	76.87905489	151.3913331	130.2449428	169.6365369	446.7971616	371.5869463	351.3980554	296.6658382	499.5998726	351.9099888	0.218251671	0.589488221	0.499243422	unchanged	1.592419797	0.004030797	1.511732771	up	1.565523328	0.033475794	1.331220013	up	4.051777972	C22H34O2	331.2644949	7.91275	--	--	--	--	--	--	--	--	--	--	--	--
pos_14443	5,8,11-Heptadecatriynoic acid	37.15567495	41.39800718	22.83213663	51.9060346	24.43199578	26.32189105	29.72851711	33.92140391	41.23653161	21.97933533	44.67104976	39.30723952	0.018017191	0.969978733	0.039419461	unchanged	0.048972477	0.869005154	0.143797685	unchanged	0.063631535	0.872037137	0.121506657	unchanged	-0.762410197	C17H22O2	259.1690596	8.9457	--	--	LMFA01030479	Fatty Acyls [FA]	Fatty Acids and Conjugates [FA01]	Unsaturated fatty acids [FA0103]	--	--	--	--	--	--
neg_9367	3,7-Dimethyl-6-octen-1-ol	41332.11725	52324.26496	69066.03761	61144.74361	49796.43371	11455.37122	6074.333782	44955.18466	48691.58218	270607.7208	255595.7047	155718.3855	-0.410850163	0.48715762	0.60322632	unchanged	-0.706442328	0.270274794	0.879694904	unchanged	2.067193291	0.03542603	1.399102392	up	-8.698031067	C10H20O	201.148307	5.149183333	--	--	--	--	--	--	HMDB0035094	7540-51-4	Organic compounds	Lipids and lipid-like molecules	Prenol lipids	Monoterpenoids
neg_1354	(R)-(+)-2-Pyrrolidone-5-carboxylic acid	4491.439874	4477.473965	2923.285558	2988.109865	2417.754381	2913.835559	1703.911225	2554.523118	1953.408379	3824.248846	3561.090871	3551.070441	-0.51541218	0.138387131	1.219770959	unchanged	-0.936922351	0.049172364	1.359735343	down	-0.120876302	0.604565642	0.437533277	unchanged	-7.883649685	C5H7NO3	128.0342993	0.8535	--	--	--	--	--	--	--	--	--	--	--	--
pos_13632	4,7(11)-Guaiadien-8-one	262.2851778	749.2181362	507.2191137	507.5563134	152.8220556	171.6096435	2049.953789	1427.028331	226.6040789	262.9122637	254.4561327	284.1824663	-0.86822357	0.278807443	0.855756537	unchanged	1.286064699	0.304985567	0.873842455	unchanged	-0.921992242	0.230753124	0.98329302	unchanged	7.454422593	C15H22O	219.1759681	7.805666667	--	--	--	--	--	--	HMDB0038201	--	Organic compounds	Lipids and lipid-like molecules	Prenol lipids	Sesquiterpenoids
pos_3099	2',4',6',3,4-Pentahydroxy-3'-geranyl-5-prenyldihydrochalcone	1711.53587	3307.726934	1310.117693	1677.367694	2289.239444	1357.752852	1680.040936	1609.97175	1401.32357	1461.115263	1613.892892	1677.074142	-0.249456182	0.653339556	0.40121471	unchanged	-0.432065389	0.465856686	0.64598701	unchanged	-0.413504479	0.480015629	0.600883421	unchanged	-12.0721415	C30H38O6	495.2681485	11.47416667	--	--	LMPK12120532	Polyketides [PK]	Flavonoids [PK12]	Chalcones and dihydrochalcones [PK1212]	--	--	--	--	--	--
pos_3555	Oxytocin	5.291846661	1.29E-09	30.33678328	72.66185408	297.4727473	657.16518	276.0605842	212.4094332	525.2006235	521.7057079	64.34149281	58.8734668	4.849676425	0.191301377	1.156311208	unchanged	4.830408154	0.074691988	1.375188268	unchanged	4.178012791	0.316360607	0.845501639	unchanged	-8.246808039	C43H66N12O12S2	1045.391316	2.0005	C00746	--	--	--	--	--	HMDB0002865	50-56-6	Organic compounds	Organic acids and derivatives	Carboxylic acids and derivatives	Amino acids, peptides, and analogues
neg_8166	a-Aminobutyric acid	384.8654278	332.7227331	330.7881959	345.1692429	284.9423059	286.3935767	402.2367949	567.0802174	284.8229845	308.3152225	294.8302224	348.8101178	-0.193941869	0.174610864	1.064790985	unchanged	0.258541679	0.492469023	0.602327798	unchanged	-0.139190588	0.252330548	0.84760326	unchanged	-3.652056104	C4H9NO2	251.1241071	4.543766667	--	--	--	--	--	--	HMDB0000650	2623-91-8	Organic compounds	Organic acids and derivatives	Carboxylic acids and derivatives	Amino acids, peptides, and analogues
neg_6164	Alpha-N-Phenylacetyl-L-glutamine	55.35566663	34.34688338	73.529867	76.02916391	156.7166372	106.191776	321.9211187	156.6842469	122.3137556	116.966251	118.5401671	100.440789	1.054091997	0.114474162	1.220278113	unchanged	1.880243232	0.137240817	1.207595164	unchanged	1.04130694	0.020461243	1.389917579	up	-4.901183809	C13H16N2O4	285.0843804	3.653316667	C04148	Phenylalanine metabolism(ko00360)	--	--	--	--	HMDB0006344	28047-15-6	Organic compounds	Organic acids and derivatives	Carboxylic acids and derivatives	Amino acids, peptides, and analogues
neg_7224	tert-butyl p-Toluate	1180.87414	920.8886153	834.6593734	903.8754886	619.4616708	791.8064865	883.6522357	967.0336255	1127.876479	869.4820319	1147.190656	1240.204755	-0.342957669	0.197806199	1.025633337	unchanged	0.020556775	0.917477048	0.090834904	unchanged	0.149430052	0.522174463	0.493486598	unchanged	3.748047945	C12H16O2	213.1108215	4.13745	--	--	--	--	--	--	--	--	--	--	--	--
neg_8975	PC(18:0/0:0)	450.5520432	337.5440652	471.7751638	233.9424838	222.2287666	262.3553255	52.83392227	250.5286947	388.2523489	201.0333459	480.1752521	396.7689199	-0.81016291	0.040708549	1.495099716	down	-0.86523534	0.181349588	1.060840448	unchanged	-0.224949243	0.560121998	0.478175743	unchanged	-20.75691376	C26H54NO7P	522.3456499	4.928533333	--	--	LMGP01050026	Glycerophospholipids [GP]	Glycerophosphocholines [GP01]	Monoacylglycerophosphocholines [GP0105]	HMDB0010384	19420-57-6	Organic compounds	Lipids and lipid-like molecules	Glycerophospholipids	Glycerophosphocholines
neg_6441	methyl-1,4-benzoquinone	820.479768	586.0787543	589.2405948	1192.912718	727.3244644	747.7215875	1099.192518	733.8314491	633.2383693	726.0320579	694.1976916	795.1067124	0.418769855	0.281085245	0.904547718	unchanged	0.305359751	0.400854211	0.694619789	unchanged	0.150559313	0.453047172	0.609270985	unchanged	22.92912429	C7H6O2	281.0485553	3.774	--	--	--	--	--	--	--	--	--	--	--	--
neg_7159	menaquinone	88.76809559	35.09220223	114.794131	68.61244575	48.07952597	105.4324281	424.8918209	110.5432401	83.97489343	42.73934456	48.0535203	48.73190771	-0.103555231	0.858737087	0.151513424	unchanged	1.375971459	0.366062402	0.783880708	unchanged	-0.774401815	0.294069718	0.869896773	unchanged	12.71835016	C11H8O2	171.0473413	4.1089	C00828	Ubiquinone and other terpenoid-quinone biosynthesis(ko00130);;Metabolic pathways(ko01100);;Biosynthesis of secondary metabolites(ko01110);;Biosynthesis of cofactors(ko01240);;Two-component system(ko02020);;Vitamin digestion and absorption(ko04977)	--	--	--	--	HMDB0001892	58-27-5	Organic compounds	Benzenoids	Naphthalenes	Naphthoquinones
pos_14648	1,3-Octadiene	237.5811034	347.1373239	245.5598088	36.59845188	78.50296411	70.23368368	116.1626749	399.044176	248.2422095	157.7795993	57.92579687	75.76846212	-2.16345875	0.016718087	1.558011193	down	-0.121062982	0.820062921	0.1972196	unchanged	-1.510228385	0.019120193	1.342803722	down	12.18077244	C8H14	111.1181681	9.230516667	--	--	--	--	--	--	HMDB0040966	1002-33-1	Organic compounds	Hydrocarbons	Unsaturated hydrocarbons	Olefins
pos_14521	NONOXYNOL-9	64667.08002	140886.671	63191.66474	90725.84526	32473.50053	20399.11687	41911.9408	54950.59754	26474.47653	39727.93578	30556.84332	37391.86342	-0.904199842	0.284070641	0.857295397	unchanged	-1.123634312	0.192019293	1.066237315	unchanged	-1.319534815	0.170072651	1.09486066	unchanged	1.63059054	C33H60O10	634.4534788	8.995666667	--	--	--	--	--	--	HMDB0015680	26571-11-9	Organic compounds	Organic oxygen compounds	Organooxygen compounds	Ethers
pos_8724	(R)-3,7-Dimethyl-5-indanecarboxylic acid	193.3980275	115.492355	181.5729362	50.22955112	86.55512775	71.78673781	77.34851036	161.4980912	71.98384735	23.28378489	82.18019351	66.91701054	-1.233603783	0.044084019	1.455950913	down	-0.658017406	0.190418708	0.99055979	unchanged	-1.508544568	0.02794628	1.3217037	down	12.41430578	C12H14O2	191.1090161	4.386283333	--	--	--	--	--	--	HMDB0033033	217802-61-4	Organic compounds	Benzenoids	Indanes	--
pos_936	2-Methyl-4-pentyloxazole	3465.443242	2680.77957	2471.085371	2913.358072	2244.267859	4065.507849	2036.061071	2168.862293	2157.98441	3103.498263	1929.522638	1764.872479	0.098019744	0.762000416	0.271957676	unchanged	-0.437551069	0.128391149	1.235934235	unchanged	-0.342149546	0.313453386	0.756693811	unchanged	7.500649011	C9H15NO	154.123789	0.682733333	--	--	--	--	--	--	HMDB0037856	102586-52-7	Organic compounds	Organoheterocyclic compounds	Azoles	Oxazoles
pos_12787	hydrocinnamic acid	207.4252779	295.4985767	232.7262706	294.43434	105.6290971	67.32534496	182.45987	134.7229014	51.64192475	93.14582139	62.45194501	99.94131551	-0.654396677	0.331943813	0.834691724	unchanged	-0.996084524	0.065400893	1.271923181	unchanged	-1.525475832	0.014203303	1.428972849	down	8.446385917	C9H10O2	133.0660588	7.015433333	--	--	--	--	--	--	HMDB0000764	501-52-0	Organic compounds	Phenylpropanoids and polyketides	Phenylpropanoic acids	--
pos_14117	3-Oxo-alpha-ionol	2319.176356	1045.03909	1049.827563	938.0590285	543.4853673	914.5160013	663.5144836	718.8844322	744.3150559	819.4422649	1348.454452	1352.120716	-0.881436412	0.24933179	1.020727989	unchanged	-1.053474673	0.2135872	1.064321803	unchanged	-0.326518112	0.567825287	0.470991178	unchanged	7.636957224	C13H20O2	209.1547652	8.5181	--	--	--	--	--	--	HMDB0303805	--	Organic compounds	Lipids and lipid-like molecules	Prenol lipids	Sesquiterpenoids
pos_14233	Ala Asn Tyr	245.2732024	234.1869451	179.8965832	99.19115533	167.874804	144.9573525	126.4509571	120.3894007	87.11712227	110.1271527	134.1424724	183.6743408	-0.67833325	0.0447083	1.375676918	down	-0.981394787	0.015782953	1.461756559	down	-0.62363731	0.060025349	1.208763882	unchanged	-0.003142623	C16H22N4O6	367.1612097	8.689416667	--	--	--	--	--	--	--	--	--	--	--	--
pos_6932	4-Hydroxy-3-methoxycinnamic acid	1208.862165	1048.654685	941.620849	915.5115042	869.5866802	825.576708	1756.793572	1339.980819	934.5237364	847.5743272	999.4634828	1003.535043	-0.293260281	0.115911801	1.28910693	unchanged	0.333561388	0.364683544	0.771618899	unchanged	-0.166431218	0.289584825	0.808117994	unchanged	5.663635194	C10H10O4	195.0662843	3.660266667	C01494	Phenylpropanoid biosynthesis(ko00940);;Biosynthesis of phenylpropanoids(ko01061);;Metabolic pathways(ko01100);;Biosynthesis of secondary metabolites(ko01110)	--	--	--	--	HMDB0000954	537-98-4	Organic compounds	Phenylpropanoids and polyketides	Cinnamic acids and derivatives	Hydroxycinnamic acids and derivatives
neg_4373	5-Methoxysalicylic acid	1088.47857	906.7800653	1235.120884	1473.83613	1302.380514	1553.909517	1461.25154	1583.229357	1470.122954	1617.142619	3892.223006	2980.060984	0.42270539	0.041286687	1.389788665	up	0.48289573	0.031614281	1.436558195	up	1.393963446	0.114797321	1.201782508	unchanged	1.466870829	C8H8O4	167.0352288	2.848033333	--	--	--	--	--	--	HMDB0001868	2612/2/4	Organic compounds	Benzenoids	Benzene and substituted derivatives	Benzoic acids and derivatives
pos_11713	alpha-Amylcinnamyl acetate	418.6684261	269.4581769	425.3012491	286.5559941	226.9949438	256.6029614	331.6429947	374.3350637	264.7060081	259.5951928	331.6798909	352.9174235	-0.531789405	0.142944579	1.21296199	unchanged	-0.197934361	0.480298775	0.588528517	unchanged	-0.237855138	0.401224902	0.664716744	unchanged	-4.011245227	C16H22O2	247.168269	5.982483333	--	--	--	--	--	--	HMDB0036207	7493-78-9	Organic compounds	Benzenoids	Benzene and substituted derivatives	--
pos_4854	Mandelonitrile	172.5428449	176.4064922	172.3653621	156.2473459	242.8188981	200.8182454	203.3740319	237.1730273	205.3624499	158.4803415	212.0735483	194.9268665	0.20253019	0.404694943	0.749348903	unchanged	0.30917752	0.061056382	1.407441854	unchanged	0.11732339	0.45003806	0.630493026	unchanged	11.69301082	C8H7NO	134.0615961	2.548733333	C00561	Cyanoamino acid metabolism(ko00460);;Metabolic pathways(ko01100);;Biosynthesis of secondary metabolites(ko01110)	--	--	--	--	HMDB0060486	--	Organic compounds	Benzenoids	Benzene and substituted derivatives	--
neg_4790	Vanillic acid	1132.552704	745.5059878	840.6211603	756.3527122	500.238811	1301.683052	6823.964558	965.8643858	467.2918558	376.182521	397.6832985	415.1174054	-0.087735157	0.852501814	0.163103229	unchanged	1.60273254	0.461253387	0.653905767	unchanged	-1.193177911	0.047214518	1.37814802	down	-3.699081223	C8H8O4	167.0343607	2.96945	C06672	Aminobenzoate degradation(ko00627);;Microbial metabolism in diverse environments(ko01120)	--	--	--	--	HMDB0000484	121-34-6	Organic compounds	Benzenoids	Benzene and substituted derivatives	Benzoic acids and derivatives
neg_3581	Pyrroline hydroxycarboxylic acid	155.0402779	158.5893456	108.8062488	157.8170778	180.7221309	212.1004073	64.67731615	97.52984826	52.74956664	80.77356605	68.37232066	69.99831321	0.382376059	0.129927934	1.135782314	unchanged	-0.974686063	0.031058307	1.364464147	down	-0.946851855	0.044977201	1.363031308	down	-7.372418996	C5H7NO3	128.0343653	2.399016667	--	--	--	--	--	--	HMDB0001369	22573-88-2	Organic compounds	Organic acids and derivatives	Carboxylic acids and derivatives	Amino acids, peptides, and analogues
neg_6897	DL-b-Hydroxycaprylic acid	116.3823773	120.3947373	107.0320599	183.6284716	117.4202018	132.5729082	173.1135686	160.5300427	125.9229975	155.6964385	163.5822873	168.7723162	0.334828519	0.271572682	0.990185979	unchanged	0.418665935	0.102446095	1.267686713	unchanged	0.505423994	0.000942853	1.476222331	up	-10.19006535	C8H16O3	159.1010364	3.995383333	--	--	--	--	--	--	--	--	--	--	--	--
pos_5872	1-Oxo-1H-2-benzopyran-3-carboxaldehyde	65.92235358	31.52231196	60.54809965	153.8064827	49.58487646	108.985145	80.98289325	219.0178724	588.2951975	64.72471324	43.71009518	169.050019	0.983427447	0.224321719	1.047384342	unchanged	2.491181939	0.248801461	0.999450925	unchanged	0.812550393	0.414242409	0.665622956	unchanged	10.07337217	C10H6O3	175.0407236	3.0899	--	--	--	--	--	--	HMDB0030577	34328-51-3	Organic compounds	Phenylpropanoids and polyketides	Isocoumarins and derivatives	--
neg_4242	2-Aminophenol	11.24021335	25.52822592	12.34668035	13.23424277	10.28829175	17.74710946	35.50970048	54.32513749	70.58598565	45.94245614	67.15047445	75.74371222	-0.25108622	0.643689127	0.386233423	unchanged	1.707622307	0.049633893	1.368395444	up	1.942899622	0.018521123	1.38925422	up	-11.04617352	C6H7NO	108.0442828	2.77665	C01987	Tryptophan metabolism(ko00380);;Aminobenzoate degradation(ko00627);;Metabolic pathways(ko01100);;Microbial metabolism in diverse environments(ko01120)	--	--	--	--	--	--	--	--	--	--
pos_1263	2-amino-6-(hydroxymethyl)-7,8-dihydropteridin-4-ol	75.90179592	93.4694251	183.6302345	105.3650683	376.5558017	84.53321935	428.3606025	67.39386572	46.66374264	72.78474873	18.90466559	92.50263573	0.682284899	0.53671381	0.538893937	unchanged	0.619731483	0.665933091	0.37838574	unchanged	-0.938463338	0.242300947	0.873463928	unchanged	-2.347198668	C7H9N5O2	160.0613137	0.8248	--	--	--	--	--	--	--	--	--	--	--	--
pos_3702	Pantothenic acid	23374.91973	18061.64708	25657.99749	15165.81146	20772.82139	21099.86498	15699.91001	17941.90717	16999.15222	14945.50713	17051.65816	19683.36387	-0.234259903	0.322392761	0.826557963	unchanged	-0.405890869	0.125920183	1.212175394	unchanged	-0.376575049	0.137757649	1.061807474	unchanged	6.18644808	C9H17NO5	220.1199329	2.0569	C00864	beta-Alanine metabolism(ko00410);;Pantothenate and CoA biosynthesis(ko00770);;Metabolic pathways(ko01100);;Biosynthesis of secondary metabolites(ko01110);;Biosynthesis of cofactors(ko01240);;Vitamin digestion and absorption(ko04977)	--	--	--	--	HMDB0000210	79-83-4	Organic compounds	Organic oxygen compounds	Organooxygen compounds	Alcohols and polyols
neg_12058	2-Hydroxymyristic Acid	8476.465927	6494.432625	3876.970511	10773.14884	6428.779074	6012.461205	4902.627829	3190.655579	9340.96951	6562.10179	19178.30005	6743.789111	0.300617896	0.512245029	0.55015594	unchanged	-0.112476878	0.84631715	0.162207729	unchanged	0.785336352	0.392615764	0.69749602	unchanged	-4.824446393	C14H28O3	243.1953902	7.272266667	--	--	LMFA01050484	Fatty Acyls [FA]	Fatty Acids and Conjugates [FA01]	Hydroxy fatty acids [FA0105]	HMDB0002261	2507-55-3	Organic compounds	Lipids and lipid-like molecules	Fatty Acyls	Fatty acids and conjugates
pos_14161	2-acetyl-2-thiazoline	137.7786944	179.783982	140.1261095	184.178529	201.9144812	119.6110261	134.2486636	170.0989172	147.2259896	136.9601403	159.6706845	167.0746699	0.143926349	0.612310233	0.440729505	unchanged	-0.019405893	0.911686011	0.09394396	unchanged	0.018841878	0.909202594	0.083900078	unchanged	-0.426082986	C5H7NOS	167.987938	8.568066667	--	--	--	--	--	--	HMDB0033561	29926-41-8	Organic compounds	Organoheterocyclic compounds	Azolines	Thiazolines
pos_14055	cis-5-dodecenoic acid	775.309511	917.8989749	1137.699459	356.74533	599.9525441	384.8543259	482.0783083	676.4673554	985.8266497	844.1473204	558.5155033	741.9887472	-1.077361645	0.022377722	1.462241841	down	-0.400709423	0.280327846	0.851381189	unchanged	-0.400521556	0.167933771	0.979798688	unchanged	5.936616958	C12H22O2	163.1493034	8.4253	--	--	--	--	--	--	HMDB0000529	2430-94-6	Organic compounds	Lipids and lipid-like molecules	Fatty Acyls	Fatty acids and conjugates
pos_12215	(17E)-1α,25-dihydroxy-17,20-didehydro-21-norvitamin D3 / (17E)-1α,25-dihydroxy-17,20-didehydro-21-norcholecalciferol	1840.602094	2422.278461	1555.902159	1466.735474	765.0505667	888.1028484	1520.184416	1750.618149	1389.567452	1170.373071	1768.725441	1761.320162	-0.899222724	0.056163488	1.318844061	unchanged	-0.320272869	0.266724923	0.913930117	unchanged	-0.307928108	0.316235718	0.765648868	unchanged	-11.87933273	C26H40O3	401.3002663	6.4522	--	--	LMST03020035	Sterol Lipids [ST]	Secosteroids [ST03]	Vitamin D3 and derivatives [ST0302]	--	--	--	--	--	--
pos_9800	Xanthoxylol	1673.655399	1684.11595	1244.78166	2077.218847	1748.519654	1203.095545	2176.450853	2543.056709	1787.406157	1380.450924	1408.655455	1635.000932	0.127789607	0.659412256	0.377802001	unchanged	0.499539086	0.082071698	1.228757851	unchanged	-0.057047958	0.742384577	0.274676959	unchanged	3.912242083	C20H20O6	357.134658	4.835333333	--	--	--	--	--	--	HMDB0029459	54983-95-8	Organic compounds	Lignans, neolignans and related compounds	Furanoid lignans	--
pos_9981	Dyspropterin	245.1559308	207.7403567	231.908451	217.7743216	202.6192267	162.2914444	272.516742	269.9932616	243.2731799	169.2565458	189.041801	229.2365167	-0.23297653	0.172401369	1.09383274	unchanged	0.198438609	0.081268733	1.209692638	unchanged	-0.221018223	0.207170225	0.940338723	unchanged	6.207632933	C9H11N5O3	202.073808	4.9424	--	--	--	--	--	--	HMDB0001195	89687-39-8	Organic compounds	Organoheterocyclic compounds	Pteridines and derivatives	Pterins and derivatives
pos_2028	SALSOLINE	3600.151858	1835.761016	2917.884638	2875.701673	3882.154151	6644.805648	1967.351197	4280.39019	2435.687685	2078.841169	1932.960043	1892.327941	0.682015437	0.273318802	0.927300802	unchanged	0.055832699	0.906470529	0.099957995	unchanged	-0.500707894	0.251978212	0.937265683	unchanged	2.312595045	C11H15NO2	194.1180017	1.630016667	--	--	--	--	--	--	HMDB0003626	53622-84-7	Organic compounds	Organoheterocyclic compounds	Tetrahydroisoquinolines	--
pos_7513	9Z-Dodecen-7-ynyl acetate	81.96811358	90.71810589	108.4301482	143.0932056	110.2124693	121.2303379	141.2109798	118.6187439	159.1886936	127.6074864	162.6828253	163.431776	0.41393699	0.068887569	1.312538154	unchanged	0.575846202	0.038026429	1.359713973	up	0.690641438	0.020378557	1.356816975	up	1.024379389	C14H22O2	223.169484	3.93795	--	--	LMFA07010247	Fatty Acyls [FA]	Fatty esters [FA07]	Short fatty esters [FA0710]	--	--	--	--	--	--
pos_11968	1-(2,6,6-Trimethyl-2-cyclohexen-1-yl)-1,6-heptadien-3-one	1133.097167	541.9690374	638.0710457	609.1389911	402.0147988	895.3745239	526.6740825	509.2659644	619.2119833	670.3042507	1092.361476	1032.829244	-0.278902914	0.592744321	0.475402424	unchanged	-0.482887132	0.353445918	0.807737089	unchanged	0.273252879	0.519243038	0.504372305	unchanged	3.690531888	C16H24O	233.1908487	6.195916667	--	--	--	--	--	--	HMDB0029704	79-78-7	Organic compounds	Lipids and lipid-like molecules	Prenol lipids	Sesquiterpenoids
pos_13534	5a-Androst-3-en-17-one	4426.218407	7594.749381	5216.209446	6293.777307	4921.405884	5334.005364	8626.670078	8458.027032	7949.224791	7903.669656	9378.502619	7653.815936	-0.058763057	0.84035301	0.153123561	unchanged	0.538360789	0.106211749	1.275222503	unchanged	0.53270584	0.096247505	1.153123349	unchanged	5.296986778	C19H28O	273.2226044	7.656466667	--	--	LMST02020094	Sterol Lipids [ST]	Steroids [ST02]	C19 steroids (androgens) and derivatives [ST0202]	HMDB0006046	14935-81-0	Organic compounds	Lipids and lipid-like molecules	Steroids and steroid derivatives	Androstane steroids
pos_8454	Sorbic acid	104.912829	81.98862494	90.69674585	74.19714736	63.17868239	64.93942188	68.9911759	81.79390173	81.20245766	63.50743422	80.04144948	77.28550798	-0.45639313	0.044706933	1.431361213	down	-0.258950921	0.139373423	1.105906939	unchanged	-0.330033344	0.092325527	1.136241669	unchanged	9.969693217	C6H8O2	77.03969368	4.279916667	--	--	LMFA01030100	Fatty Acyls [FA]	Fatty Acids and Conjugates [FA01]	Unsaturated fatty acids [FA0103]	HMDB0256823	--	Organic compounds	Lipids and lipid-like molecules	Fatty Acyls	Fatty acids and conjugates
pos_7400	dCMP	90.61591055	289.5658559	24.62215991	156.2871355	60.35226098	6.306915438	106.1810751	460.3684533	1008.644339	963.2437295	2354.72782	2811.173036	-0.860526949	0.551010713	0.513579252	unchanged	1.960234211	0.272584212	0.92617692	unchanged	3.92039055	0.072538775	1.300714574	unchanged	-11.12696076	C9H14N3O7P	272.0396669	3.887983333	C00239	Pyrimidine metabolism(ko00240);;Metabolic pathways(ko01100);;Nucleotide metabolism(ko01232)	--	--	--	--	HMDB0001202	1032-65-1	Organic compounds	Nucleosides, nucleotides, and analogues	Pyrimidine nucleotides	Pyrimidine deoxyribonucleotides
neg_8662	5,10-Methylene-THF	398.5274377	511.0003979	409.5667614	610.9373933	577.6976239	434.7795222	741.0645479	728.0737729	347.1309973	540.9874045	488.0656582	451.2175315	0.29948341	0.20323081	1.021715235	unchanged	0.461430113	0.327472666	0.835628112	unchanged	0.166312896	0.297467715	0.791232552	unchanged	-1.97380011	C20H23N7O6	502.168282	4.7929	C00143	Glycine, serine and threonine metabolism(ko00260);;One carbon pool by folate(ko00670);;Methane metabolism(ko00680);;Carbon fixation pathways in prokaryotes(ko00720);;Metabolic pathways(ko01100);;Microbial metabolism in diverse environments(ko01120);;Carbon metabolism(ko01200);;Biosynthesis of cofactors(ko01240);;Antifolate resistance(ko01523)	--	--	--	--	HMDB0001533	31690-11-6	Organic compounds	Organoheterocyclic compounds	Pteridines and derivatives	Pterins and derivatives
neg_7538	N5-Formyl-H4F	2774.467828	2447.550026	3195.636627	2878.801583	3120.818302	2750.39329	5718.324623	3868.065313	3387.666545	2719.741668	2941.245256	3270.435714	0.055866896	0.679026555	0.358808466	unchanged	0.624139427	0.157344811	1.137666286	unchanged	0.0854717	0.562066522	0.454347742	unchanged	0.217718609	C20H23N7O7	518.164202	4.2588	--	--	--	--	--	--	--	--	--	--	--	--
neg_12050	palmitoleic acid	67.35298118	57.3248775	104.0843617	19.23718611	41.49432069	26.18465389	29.33420109	37.94185614	37.36891443	70.11228584	30.17429019	38.73661115	-1.39615246	0.061515283	1.380669756	unchanged	-1.128345824	0.09543819	1.306031519	unchanged	-0.718523289	0.186508862	0.941468912	unchanged	-0.3708977	C16H30O2	275.1991537	7.257983333	C08362	Fatty acid biosynthesis(ko00061);;Metabolic pathways(ko01100)	--	--	--	--	HMDB0003229	373-49-9	Organic compounds	Lipids and lipid-like molecules	Fatty Acyls	Fatty acids and conjugates
pos_11762	9-hydroxy-10-oxo-12(Z)-octadecenoic acid	65064.61591	40138.54662	54542.3317	23565.08587	40377.55786	32142.80606	22590.10744	26701.59687	36681.67949	45223.31958	36929.94013	46464.71994	-0.733385354	0.080458395	1.301850848	unchanged	-0.893813244	0.055486521	1.317781839	unchanged	-0.312682906	0.286727091	0.836961618	unchanged	1.267134443	C18H32O4	313.2377316	5.99675	--	--	--	--	--	--	--	--	--	--	--	--
pos_11812	Xanthorrhizol	1441.624398	1622.847614	1307.363424	2100.537191	1676.123448	1334.110176	1359.396429	1619.279402	1475.41751	1407.157323	1669.124822	1578.75594	0.225301801	0.388478597	0.757125797	unchanged	0.026892695	0.828550005	0.18430704	unchanged	0.090553875	0.47464074	0.550726028	unchanged	5.177809842	C15H22O	219.1754714	6.03245	--	--	--	--	--	--	HMDB0038195	30199-26-9	Organic compounds	Lipids and lipid-like molecules	Prenol lipids	Sesquiterpenoids
pos_9736	Ala Ala His	195.4641557	177.7366379	242.62507	158.3481396	130.4070072	137.4703315	227.165221	221.4177918	208.0137234	188.0503275	209.1484847	225.680318	-0.530905624	0.065375161	1.369038354	unchanged	0.092485119	0.561013269	0.507134114	unchanged	0.016429776	0.9220984	0.075708043	unchanged	-6.744632256	C12H19N5O4	298.1489764	4.813916667	--	--	--	--	--	--	--	--	--	--	--	--
pos_14302	Fusidic acid	333.5682397	91.52363867	477.9755362	33.07283433	22.67589163	120.1966383	35.26805025	37.38430405	0.975220633	29.75565158	9.956382628	19.5047203	-2.359706187	0.15704938	1.192217243	unchanged	-3.6165156	0.132225007	1.233137998	unchanged	-3.930756362	0.129673521	1.1809137	unchanged	0.858457524	C31H48O6	558.379358	8.752966667	C06694	--	--	--	--	--	HMDB0015570	6990/6/3	Organic compounds	Lipids and lipid-like molecules	Steroids and steroid derivatives	Steroid esters
pos_1748	2-Ethyl-2-methyl-3-hydroxysuccinimide	2241.497854	1669.273913	1896.138854	2669.451525	3071.561886	3291.855246	2701.722922	1808.460689	1563.296873	1899.177534	1496.488882	1743.090469	0.637413403	0.012299359	1.49458427	up	0.064752679	0.832413031	0.181099154	unchanged	-0.176351429	0.341671125	0.723908889	unchanged	7.709495484	C7H11NO3	158.0823806	1.387316667	--	--	--	--	--	--	--	--	--	--	--	--
pos_1781	Dolichyl b-D-glucosyl phosphate	355.0443274	112.0687895	21.61668534	86.61062871	5.936899856	116.7802369	60.29665078	5.472715274	1.55E-09	14.23848847	0.570359935	1.54E-09	-1.223273396	0.453486701	0.691815086	unchanged	-2.893549412	0.290859685	0.909598567	unchanged	-5.044505721	0.253284952	0.941165688	unchanged	-18.11242115	C21H39O9P	505.1878829	1.43015	--	--	--	--	--	--	HMDB0001054	220496-27-5	Organic compounds	Lipids and lipid-like molecules	Prenol lipids	Sesquiterpenoids
pos_9830	Dillapional	755.3567446	630.4519895	646.1978974	1147.453047	452.7594666	470.5489382	773.150102	606.0857981	473.3190035	296.0867036	359.4571338	395.4691816	0.027256257	0.960406727	0.051789955	unchanged	-0.13338881	0.577554955	0.479964143	unchanged	-0.95112457	0.003457253	1.454844779	down	-7.728942692	C12H12O5	237.0739254	4.863883333	--	--	--	--	--	--	HMDB0030582	38971-74-3	Organic compounds	Organoheterocyclic compounds	Benzodioxoles	--
pos_7722	2-Hydroxy-3-(4-methoxyphenyl)propanoic acid	91.58930819	89.80485779	61.31572117	82.22209516	65.80480766	47.9430731	80.78871891	85.71099697	101.5545923	70.23879991	111.6301741	88.72774066	-0.308600241	0.326140911	0.819728025	unchanged	0.143292442	0.514671054	0.546132851	unchanged	0.156911443	0.581622099	0.430948749	unchanged	10.95619957	C10H12O4	197.0829835	4.030733333	--	--	--	--	--	--	HMDB0039427	28030-15-1	Organic compounds	Phenylpropanoids and polyketides	Phenylpropanoic acids	--
neg_12336	Methoprene acid	1152.504058	845.822349	1121.128431	874.0765561	603.6313838	1001.355658	843.926258	466.0809194	403.8807899	684.5292452	711.4293824	989.1418198	-0.33149864	0.236308827	0.944036879	unchanged	-0.864021116	0.056010983	1.295198069	unchanged	-0.387243897	0.150166954	1.011879191	unchanged	-4.081148736	C16H28O3	267.1954737	7.628466667	--	--	--	--	--	--	--	--	--	--	--	--
pos_14759	octyl beta-1,6-D-galactofuranosyl-alpha-D-glucopyranoside	1241.684734	2526.209023	1010.541136	1372.461987	202.6423196	161.2940165	490.2432396	616.0377562	151.9003333	285.8861451	309.6213122	408.3519725	-1.460440227	0.177329629	1.037985244	unchanged	-1.925198303	0.121025245	1.222195592	unchanged	-2.250980899	0.115487791	1.214284654	unchanged	4.044842103	C20H38O11	455.2505258	9.387566667	--	--	--	--	--	--	--	--	--	--	--	--
pos_11277	tomatidine	25373.27211	74434.25517	30393.55664	28578.21585	39721.15705	31974.18084	62506.33931	48581.82959	47894.65056	34816.61361	40224.84537	42405.57681	-0.376800301	0.590457654	0.480001503	unchanged	0.28812941	0.607325412	0.449694659	unchanged	-0.148731157	0.81157639	0.207122007	unchanged	0.923891199	C27H45NO2	416.3526899	5.676233333	C10826	Biosynthesis of various alkaloids(ko00996);;Biosynthesis of alkaloids derived from terpenoid and polyketide(ko01066)	LMST01150003	Sterol Lipids [ST]	Sterols [ST01]	Solanidines and alkaloid derivatives [ST0115]	HMDB0034731	77-59-8	Organic compounds	Lipids and lipid-like molecules	Steroids and steroid derivatives	Steroidal alkaloids
neg_2449	13,14-dihydro-15-keto-PGF2alpha	196.60753	265.3732091	201.54968	262.1843885	338.2747561	258.2506244	266.2143697	309.3890019	265.5071587	291.0121298	264.363636	280.578772	0.372007998	0.131609086	1.135836608	unchanged	0.342132791	0.099745025	1.187830922	unchanged	0.333261879	0.109435716	1.174298465	unchanged	-7.287065324	C20H34O5	399.2362457	10.26403333	--	--	LMFA03010027	Fatty Acyls [FA]	Eicosanoids [FA03]	Prostaglandins [FA0301]	HMDB0004685	27376-76-7	Organic compounds	Lipids and lipid-like molecules	Fatty Acyls	Eicosanoids
neg_9324	propyl butanoate	714.63703	535.4762772	647.5838036	470.6473911	419.786861	419.9790276	488.7731586	499.5657753	385.7380489	447.2358471	525.332007	596.7772368	-0.534227861	0.053109615	1.454184277	unchanged	-0.46578691	0.058733662	1.288980891	unchanged	-0.274087115	0.184244598	0.957374798	unchanged	-7.940275136	C7H14O2	297.1660933	5.120633333	--	--	--	--	--	--	HMDB0039618	105-66-8	Organic compounds	Lipids and lipid-like molecules	Fatty Acyls	Fatty acid esters
neg_11829	1-ethyl-3-(3-dimethylaminopropyl)-carbodiimide	294.8825853	218.6092561	223.1404159	114.2775061	147.0143919	132.9662661	55.71862251	106.1170749	201.7416979	532.47852	567.913973	352.4102072	-0.901803944	0.031058096	1.517543695	down	-1.018682069	0.081320323	1.245809218	unchanged	0.97982231	0.056077576	1.307447209	unchanged	-0.14550633	C8H18N3+	201.1482527	7.016	--	--	--	--	--	--	--	--	--	--	--	--
pos_12610	beta-Ionone	78.74129584	113.2347873	80.88153886	63.4540786	87.49462856	72.35877478	51.65355586	115.6855193	173.9865009	234.055961	191.184216	157.535232	-0.289116755	0.290130141	0.875044807	unchanged	0.323000178	0.591368788	0.471959809	unchanged	1.094791658	0.025928321	1.371498012	up	8.518369672	C13H20O	193.1603285	6.8441	C12287	--	--	--	--	--	HMDB0036565	79-77-6	Organic compounds	Lipids and lipid-like molecules	Prenol lipids	Sesquiterpenoids
pos_12872	(±)18-HEPE	342.3893319	293.6581502	220.538048	233.77393	38.6839827	96.6171336	105.529897	230.6495829	232.9801518	97.40142621	390.7555862	307.6099077	-1.214683108	0.088031246	1.269697609	unchanged	-0.589763966	0.158643967	1.045049908	unchanged	-0.106251379	0.845129292	0.170764725	unchanged	-2.049528472	C20H30O3	301.2155544	7.078966667	--	--	--	--	--	--	--	--	--	--	--	--
pos_8413	Dihydrocoriandrin	1299.359222	845.6304416	826.8993691	1197.710555	1156.1977	1251.822625	2284.749112	1681.858525	1046.795523	1139.525319	1436.288802	1188.26635	0.278911475	0.303615514	0.900148483	unchanged	0.754410007	0.188107238	1.047010653	unchanged	0.340917223	0.231116464	0.897600542	unchanged	6.745185858	C13H12O4	233.082364	4.265633333	--	--	--	--	--	--	HMDB0033330	116383-99-4	Organic compounds	Organoheterocyclic compounds	Benzopyrans	2-benzopyrans
pos_14035	7,11-Dimethyl-3-methylene-1,6Z,10-dodecatriene	61.53024668	50.86866085	8.657573038	42.46127774	6.370698902	5.74227104	13.45188525	27.58918257	24.53690206	35.05295286	122.0606778	15.50250361	-1.149388071	0.338532342	0.804992601	unchanged	-0.884397168	0.371243998	0.770738651	unchanged	0.511887004	0.670806408	0.348469374	unchanged	4.145441888	C15H26	207.2115821	8.411016667	--	--	LMFA11000090	Fatty Acyls [FA]	Hydrocarbons [FA11]	--	--	--	--	--	--	--
pos_12246	17beta-Hydroxy-4-oxa-5alpha-androstan-3-one acetate	13664.97638	7517.553811	9680.448045	6251.718179	8459.60783	8175.436195	4737.182996	6578.788599	10764.32729	10619.06372	10905.74157	10435.07693	-0.431363908	0.275497828	0.96761679	unchanged	-0.483117585	0.312284625	0.79521428	unchanged	0.050384805	0.858065745	0.154952151	unchanged	-2.512529502	C20H30O4	335.2208461	6.48075	C14913	--	--	--	--	--	--	--	--	--	--	--
pos_11143	17beta-Hydroxy-16alpha-methoxy-androst-4-en-3-one	868.862667	687.3058508	720.0892581	862.9475626	609.7827063	638.5368406	585.8515861	807.1226412	711.7690088	555.562884	922.305277	789.5800541	-0.108554831	0.606531477	0.456569775	unchanged	-0.1130197	0.538742552	0.507000219	unchanged	-0.005594343	0.982140329	0.025045152	unchanged	-15.22284027	C20H30O3	319.221927	5.619133333	C14929	--	--	--	--	--	--	--	--	--	--	--
pos_4327	Feruloylcholine	20152.64638	20057.55	23026.54117	26667.16114	31608.84193	43798.51424	24057.07529	33733.29171	48856.62143	38337.20883	26063.07392	20531.24785	0.690787901	0.121327763	1.29855786	unchanged	0.754008382	0.180763789	1.125506222	unchanged	0.42553731	0.301814839	0.859367944	unchanged	1.454423609	C15H22NO4+	281.1625671	2.3353	--	--	--	--	--	--	HMDB0032800	85927-25-9	Organic compounds	Phenylpropanoids and polyketides	Cinnamic acids and derivatives	Hydroxycinnamic acids and derivatives
pos_6864	Melibiitol	41021.95284	32179.33825	29216.88495	37480.93735	32258.38619	24684.9036	38301.87593	48310.83142	34163.07402	27635.33688	41060.54051	37547.40503	-0.117242796	0.631284997	0.4405108	unchanged	0.237859415	0.329588164	0.774622211	unchanged	0.052899853	0.823839059	0.17256944	unchanged	-14.20157127	C12H24O11	327.1236861	3.624566667	C05399	Galactose metabolism(ko00052)	--	--	--	--	HMDB0006791	--	Organic compounds	Lipids and lipid-like molecules	Fatty Acyls	Fatty acyl glycosides
pos_8769	N-Feruloyltyramine	6562.262442	3469.205813	1546.536518	3479.457882	1080.592522	1071.906576	5799.919564	2733.988393	1746.286587	825.3852383	1105.745023	1202.636014	-1.039678437	0.317228574	0.864388585	unchanged	-0.17151909	0.831705699	0.180971847	unchanged	-1.885417167	0.193206523	1.051040587	unchanged	4.016213978	C18H19NO4	314.1399421	4.414883333	C02717	--	--	--	--	--	HMDB0029365	66648-43-9	Organic compounds	Benzenoids	Phenols	Methoxyphenols
pos_14066	5E,7E-dodecadienoic acid	182.9293425	238.6416746	300.4202393	91.19937738	169.9197005	107.8047923	118.8924302	166.4811989	244.5365642	232.7359072	168.4013987	218.9993691	-0.968658228	0.053389538	1.347209577	unchanged	-0.446233486	0.269343224	0.859017166	unchanged	-0.219395152	0.446196607	0.601503434	unchanged	7.68767968	C12H20O2	197.1551142	8.439583333	--	--	LMFA01030236	Fatty Acyls [FA]	Fatty Acids and Conjugates [FA01]	Unsaturated fatty acids [FA0103]	--	--	--	--	--	--
neg_6066	Jasmonic acid	18753.33404	16453.85548	16498.34806	19978.71847	13595.25545	20867.94936	9449.922299	14303.54832	19524.61305	8028.026101	16901.45618	15420.87199	0.074399235	0.7359083	0.321118634	unchanged	-0.25668218	0.438449327	0.671939656	unchanged	-0.357737459	0.300066753	0.847208245	unchanged	-5.43776872	C12H18O3	255.1226547	3.60335	C08491	alpha-Linolenic acid metabolism(ko00592);;Biosynthesis of plant secondary metabolites(ko01060);;Biosynthesis of plant hormones(ko01070);;Metabolic pathways(ko01100);;Biosynthesis of secondary metabolites(ko01110);;Plant hormone signal transduction(ko04075)	LMFA02020001	Fatty Acyls [FA]	Octadecanoids [FA02]	Jasmonic acids [FA0202]	HMDB0032797	59366-47-1	Organic compounds	Lipids and lipid-like molecules	Fatty Acyls	Lineolic acids and derivatives
pos_8100	CDP-DG(18:0/18:1(9Z))	3634.579805	2864.973148	4109.445224	7568.171158	18995.833	45964.31795	7577.336631	5920.113215	10929.61427	7563.992529	4804.846057	4835.488242	2.773256047	0.211364502	1.117009494	unchanged	1.20319205	0.081267808	1.332292783	unchanged	0.697483016	0.124627764	1.137416903	unchanged	8.158398091	C48H87N3O15P2	1030.558683	4.1728	--	--	LMGP13010015	Glycerophospholipids [GP]	CDP-Glycerols [GP13]	CDP-diacylglycerols [GP1301]	HMDB0006980	--	Organic compounds	Lipids and lipid-like molecules	Glycerophospholipids	CDP-glycerols
neg_6058	Linalool acetate	11991.1369	9148.302801	8402.904278	11414.41184	6337.783922	9028.77249	3963.905452	6861.901527	11313.85961	7553.673579	12214.33612	10705.23418	-0.141576177	0.64327186	0.405778721	unchanged	-0.416150802	0.380144538	0.72584512	unchanged	0.044758784	0.868663009	0.127199306	unchanged	-6.953161965	C12H20O2	195.1376896	3.60335	--	--	--	--	--	--	HMDB0039522	115-95-7	Organic compounds	Lipids and lipid-like molecules	Prenol lipids	Monoterpenoids
pos_11534	Palmitic acid	246369.6728	280548.6745	284920.6006	343185.8546	288115.7531	250367.8133	301673.9577	245566.8975	178098.8252	199757.828	193679.8306	234401.8927	0.119044269	0.492748719	0.619243267	unchanged	-0.16253678	0.511459408	0.571592575	unchanged	-0.370797639	0.025257275	1.319239667	down	3.86619838	C16H32O2	274.2750465	5.853983333	C00249	Fatty acid biosynthesis(ko00061);;Fatty acid elongation(ko00062);;Fatty acid degradation(ko00071);;Cutin, suberine and wax biosynthesis(ko00073);;Biosynthesis of unsaturated fatty acids(ko01040);;Biosynthesis of plant secondary metabolites(ko01060);;Metabolic pathways(ko01100);;Fatty acid metabolism(ko01212)	LMFA01010001	Fatty Acyls [FA]	Fatty Acids and Conjugates [FA01]	Straight chain fatty acids [FA0101]	HMDB0000220	1957/10/3	Organic compounds	Lipids and lipid-like molecules	Fatty Acyls	Fatty acids and conjugates
pos_5720	D-Biotin	1113.41804	859.1972621	1063.01694	860.0759628	1163.002728	846.7023524	893.5282533	892.1624521	864.2730101	579.0334509	883.9005564	872.4077631	-0.081056356	0.692466693	0.379875922	unchanged	-0.196024417	0.238699015	1.011778413	unchanged	-0.378363324	0.142919638	1.033725667	unchanged	15.49708229	C10H16N2O3S	245.0992225	2.99065	C00120	Biotin metabolism(ko00780);;Metabolic pathways(ko01100);;Biosynthesis of cofactors(ko01240);;ABC transporters(ko02010);;Vitamin digestion and absorption(ko04977)	--	--	--	--	HMDB0000030	58-85-5	Organic compounds	Organoheterocyclic compounds	Biotin and derivatives	--
pos_6715	N10-Formyl-THF	5919.370947	3888.737188	5814.04964	4463.100186	5243.179446	4916.286913	6585.337416	5372.969834	5172.537679	4359.2938	4607.175348	4736.818206	-0.095397182	0.672056781	0.408418406	unchanged	0.133002574	0.565581788	0.479742512	unchanged	-0.189071706	0.435429035	0.653435399	unchanged	-8.430938961	C20H23N7O7	515.1957324	3.54605	--	--	--	--	--	--	HMDB0000972	2800-34-2	Organic compounds	Organoheterocyclic compounds	Pteridines and derivatives	Pterins and derivatives
pos_12512	beta-vatirenene	248.9685522	262.6870128	209.8089535	270.2179176	132.6058528	135.7482486	336.8726856	401.4798505	252.6282095	364.4594127	376.3454981	395.2576456	-0.421789167	0.310458439	0.87951274	unchanged	0.457928581	0.162113138	1.113332482	unchanged	0.655041928	0.003937605	1.464491635	up	3.312944852	C15H22	203.1800969	6.744166667	--	--	--	--	--	--	HMDB0059676	--	Organic compounds	Lipids and lipid-like molecules	Prenol lipids	Sesquiterpenoids
pos_10441	Cinnamylideneacetone	203.6538932	150.7090375	127.7144581	137.6911829	126.8933445	93.1774397	100.8271506	140.7289269	127.521216	95.50646556	128.3028198	150.8115475	-0.430264738	0.204287857	1.052163297	unchanged	-0.385341782	0.233746949	0.949221569	unchanged	-0.363833633	0.271298858	0.830740857	unchanged	-4.617690089	C12H12O	173.0952968	5.17725	--	--	--	--	--	--	HMDB0031621	4173-44-8	Organic compounds	Benzenoids	Benzene and substituted derivatives	Styrenes
neg_6377	5-Hydroxyferulate	2288.775105	2384.21397	2198.636279	2724.964082	3176.482783	2147.40678	2826.720033	2450.968626	2556.837837	2792.349684	3172.840265	2846.651678	0.22813194	0.317398402	0.882001691	unchanged	0.189194702	0.084916391	1.260557669	unchanged	0.358792184	0.018762773	1.405475494	up	-5.555777979	C10H10O5	209.04438	3.74545	C05619	Phenylpropanoid biosynthesis(ko00940);;Biosynthesis of phenylpropanoids(ko01061);;Metabolic pathways(ko01100);;Biosynthesis of secondary metabolites(ko01110)	--	--	--	--	HMDB0035484	110642-42-7	Organic compounds	Phenylpropanoids and polyketides	Cinnamic acids and derivatives	Hydroxycinnamic acids and derivatives
pos_12996	Kessane	207.6635809	138.7465259	60.24269325	164.7979086	75.75091323	44.59115601	22.94867637	41.61180943	191.1363714	96.90786662	397.1905929	115.6945361	-0.512127222	0.508965931	0.581691221	unchanged	-0.669363119	0.503215616	0.54916984	unchanged	0.584522031	0.57242314	0.460130654	unchanged	2.964658996	C15H26O	223.2061159	7.164633333	--	--	--	--	--	--	--	--	--	--	--	--
pos_13827	Methyl octanoate	228.8680284	230.4434405	231.5904566	113.6660476	108.5921644	81.88936348	121.1099319	110.2755567	129.1181994	128.7793742	161.2186371	120.6146674	-1.183709429	0.005550848	1.637142798	down	-0.938466914	0.002057264	1.585832809	down	-0.750702757	0.01684644	1.465064361	down	8.146774938	C9H18O2	123.1181151	8.0905	--	--	LMFA07010446	Fatty Acyls [FA]	Fatty esters [FA07]	Short fatty esters [FA0710]	HMDB0031291	111-11-5	Organic compounds	Lipids and lipid-like molecules	Fatty Acyls	Fatty acid esters
pos_13568	pregn-4-en-3-one	651.9122133	796.0587113	488.5757566	762.9722154	284.5648165	485.0085586	716.8321646	559.9534759	552.0582619	594.2311833	817.4534784	601.1071442	-0.337556286	0.46691366	0.610632077	unchanged	-0.082554337	0.750335852	0.272223416	unchanged	0.055711676	0.836498414	0.164085552	unchanged	1.858667924	C21H32O	283.2425855	7.677883333	--	--	LMST02030150	Sterol Lipids [ST]	Steroids [ST02]	C21 steroids (gluco/mineralocorticoids, progestogins) and derivatives [ST0203]	--	--	--	--	--	--
pos_1651	7-Methylguanine	5338.42732	5045.920639	5679.764259	4178.200896	8184.525525	6634.75012	5285.55619	6315.841948	8016.414139	6452.797398	5940.358034	4109.801436	0.241966544	0.49110699	0.615621634	unchanged	0.288322913	0.272792213	0.937821791	unchanged	0.038883286	0.858590974	0.162224193	unchanged	9.193334878	C6H7N5O	166.0738538	1.081066667	C02242	--	--	--	--	--	HMDB0000897	578-76-7	Organic compounds	Organoheterocyclic compounds	Imidazopyrimidines	Purines and purine derivatives
pos_3709	xanthosine	31.60242093	36.03705373	33.3645505	32.14600471	131.7884132	36.84274966	71.04148272	244.1150039	905.086722	79.58210149	147.306635	173.2332926	0.991182427	0.41331642	0.732190751	unchanged	3.594684029	0.279804523	0.945651863	unchanged	1.986027272	0.069936747	1.316787613	unchanged	-1.576661747	C10H12N4O6	285.0825127	2.0569	C01762	Purine metabolism(ko00230);;Caffeine metabolism(ko00232);;Biosynthesis of alkaloids derived from histidine and purine(ko01065);;Metabolic pathways(ko01100);;Biosynthesis of secondary metabolites(ko01110);;Nucleotide metabolism(ko01232);;ABC transporters(ko02010)	--	--	--	--	HMDB0000299	146-80-5	Organic compounds	Nucleosides, nucleotides, and analogues	Purine nucleosides	--
pos_2295	4-hydroxy-3-methoxy-Cinnamic acid	3862.076117	2913.289055	4761.113454	5672.692259	9896.643306	8190.544504	6526.095812	5160.537003	3507.369918	6502.338321	3669.833642	5117.561342	1.042324629	0.062828676	1.373037298	unchanged	0.397299061	0.311662635	0.813488445	unchanged	0.406360317	0.279587852	0.823781572	unchanged	8.188732044	C11H12O4	209.0825392	1.807766667	--	--	--	--	--	--	--	--	--	--	--	--
pos_14548	PE(21:0/0:0)	3737.096323	2662.37439	1516.335487	1312.475355	909.354419	567.0193842	639.0738466	746.1114806	487.6124273	554.5939011	585.9359468	639.0191043	-1.505066387	0.104677009	1.314203602	unchanged	-2.079541182	0.086186936	1.341619732	unchanged	-2.153224673	0.085591123	1.284983072	unchanged	-0.638321743	C26H54NO7P	524.3707321	9.066333333	--	--	LMGP02050026	Glycerophospholipids [GP]	Glycerophosphoethanolamines [GP02]	Monoacylglycerophosphoethanolamines [GP0205]	--	--	--	--	--	--
neg_2575	NORETHINDRONE ACETATE	20652.48328	39803.24635	23905.34379	23278.01581	9342.482087	5438.8702	15031.33802	24827.48248	4993.782529	21634.73216	11350.08001	14303.09111	-1.148325844	0.127178843	1.13269389	unchanged	-0.911385737	0.185025229	0.996662407	unchanged	-0.835106277	0.16062031	1.030060816	unchanged	6.492371091	C22H28O3	339.1987771	12.20143333	C08152	--	--	--	--	--	HMDB0255731	--	Organic compounds	Lipids and lipid-like molecules	Steroids and steroid derivatives	Steroid esters
pos_7947	CDP-DG(16:0/22:3(10Z,13Z,16Z))	1364.44263	449.4973194	929.9259213	1691.631802	2718.825794	14975.87	173.8157176	832.5779183	1447.853193	1085.466892	1055.684346	278.8361973	2.820757671	0.32310228	0.910283597	unchanged	-0.160929609	0.842637419	0.166449711	unchanged	-0.181210403	0.786936421	0.207772683	unchanged	3.413074287	C50H87N3O15P2	1014.561475	4.1157	--	--	LMGP13010010	Glycerophospholipids [GP]	CDP-Glycerols [GP13]	CDP-diacylglycerols [GP1301]	HMDB0006975	--	Organic compounds	Lipids and lipid-like molecules	Glycerophospholipids	CDP-glycerols
pos_3021	dcSAM	1515.12073	2961.464628	2565.5034	1985.772659	634.6793378	567.7706161	1254.010762	1564.935965	655.4047974	985.2070259	989.9550676	1187.616197	-1.143251044	0.112255659	1.158665948	unchanged	-1.019259682	0.092106419	1.213599818	unchanged	-1.154810984	0.09234168	1.258610954	unchanged	-2.123432789	C14H24N6O3S+2	339.1590151	10.79743333	--	--	--	--	--	--	--	--	--	--	--	--
neg_1139	4-oxo-N-acetylneuraminate	529.1578601	436.6963572	583.3676175	767.1677939	797.6594511	754.7969408	810.1650056	793.0683478	811.2176543	659.7984423	506.8808764	451.4889707	0.582347346	0.019715906	1.558594517	up	0.64015145	0.019743563	1.526716892	up	0.062817916	0.778090581	0.239270176	unchanged	4.504348387	C11H16NO9-	611.1604932	0.767783333	--	--	--	--	--	--	--	--	--	--	--	--
pos_10342	3beta-hydroxy-4beta-methyl-5alpha-cholest-7-ene-4alpha-carbaldehyde	254.2192657	457.8672797	183.8298684	594.674462	260.9831908	271.4970602	609.6475945	492.3864108	401.5940729	253.0560984	992.2898845	1019.954046	0.331249508	0.605725971	0.463483511	unchanged	0.747011716	0.124036516	1.122916139	unchanged	1.338266097	0.20386059	0.982556614	unchanged	-25.42818717	C29H48O2	428.3539382	5.134433333	C11509	--	LMST01010204	Sterol Lipids [ST]	Sterols [ST01]	Cholesterol and derivatives [ST0101]	HMDB0304158	--	Organic compounds	Lipids and lipid-like molecules	Steroids and steroid derivatives	Cholestane steroids
pos_6830	Tetralin	4942.457637	4452.781328	3904.919433	4177.211289	3124.00545	3202.209378	2161.995639	4488.896681	3559.328304	2269.303162	3527.902545	3187.894356	-0.34058343	0.109357074	1.193884417	unchanged	-0.381429387	0.265480729	0.909643274	unchanged	-0.565836952	0.042819063	1.264855596	down	7.483076444	C10H12	133.1021653	3.6103	C14114	Naphthalene degradation(ko00626);;Microbial metabolism in diverse environments(ko01120)	--	--	--	--	HMDB0244120	--	Organic compounds	Benzenoids	Tetralins	--
pos_12140	decanamide	289.5364075	2526.755363	857.3643063	376.3233963	137.3310756	161.1114497	208.1966022	513.8551614	568.0122131	1221.318925	1882.658132	1829.422383	-2.444757551	0.274186112	0.963436681	unchanged	-1.509773956	0.358019808	0.803027066	unchanged	0.425365533	0.602493415	0.428022718	unchanged	5.985682835	C10H21NO	172.1706153	6.367233333	--	--	LMFA08010005	Fatty Acyls [FA]	Fatty amides [FA08]	Primary amides [FA0801]	--	--	--	--	--	--
pos_7564	cellobiose-6-phosphate	277.9685828	161.6901628	247.0726677	206.468735	260.3453429	145.8980415	259.476571	269.7642799	206.3417879	156.9372195	208.4166501	247.7035987	-0.164536571	0.634248671	0.444851463	unchanged	0.099141471	0.709571544	0.316958426	unchanged	-0.16372364	0.605343386	0.416610848	unchanged	0.11028132	C12H23O14P	423.089865	3.95935	--	--	--	--	--	--	--	--	--	--	--	--
neg_3725	pyrimidin-2-one-ribonucleoside	272.8295978	376.6127812	263.5448938	445.1904623	781.8558874	416.4765226	666.5745038	1034.282427	2252.273269	853.2421368	1112.911936	846.0209422	0.84812488	0.165103628	1.151089226	unchanged	2.114328818	0.168030721	1.158650027	unchanged	1.623019729	0.009897682	1.45221542	up	-2.618579202	C9H12N2O5	227.0667478	2.456116667	--	--	--	--	--	--	--	--	--	--	--	--
neg_1102	D-Cysteine	716.7937324	657.5209051	1011.677112	732.2627851	1614.997851	616.148787	2341.307859	637.4603788	642.3659752	521.0644852	542.6017754	525.8405052	0.312668908	0.612434232	0.43821108	unchanged	0.601852595	0.545415151	0.532954847	unchanged	-0.586009897	0.135742476	1.167941893	unchanged	-1.589690267	C3H7NO2S	166.01776	0.760633333	C00793	Cysteine and methionine metabolism(ko00270);;D-Amino acid metabolism(ko00470);;Metabolic pathways(ko01100)	--	--	--	--	HMDB0003417	921-01-7	Organic compounds	Organic acids and derivatives	Carboxylic acids and derivatives	Amino acids, peptides, and analogues
pos_3173	PA(P-16:0/18:4(6Z,9Z,12Z,15Z))	5028.116464	32880.29803	4848.095801	32235.5495	1031.034257	387.9335432	1793.835993	1677.697051	382.4036955	459.6956207	559.3126635	558.8469541	-0.345343943	0.839670197	0.158003941	unchanged	-3.471739312	0.29833512	0.909804633	unchanged	-4.760107353	0.278483507	0.901701532	unchanged	-17.21006805	C37H65O7P	675.4252651	12.51423333	--	--	LMGP10030015	Glycerophospholipids [GP]	Glycerophosphates [GP10]	1-(1Z-alkenyl),2-acylglycerophosphates [GP1003]	--	--	--	--	--	--
neg_1934	Glutathionylspermidine	4.776169579	28.7975737	11.03881397	4.185091784	16.12453542	9.682257648	53.56144822	17.40730359	39.80902385	72.16320333	145.7639566	41.6049894	-0.572877656	0.586227325	0.471234721	unchanged	1.312146723	0.168328581	1.042146455	unchanged	2.54039151	0.140132356	1.136717782	unchanged	3.947995484	C17H34N6O5S	455.2075214	1.70085	C05730	Glutathione metabolism(ko00480);;Metabolic pathways(ko01100)	--	--	--	--	--	--	--	--	--	--
pos_10753	2E,7-Octadienal	313.5023938	296.0940196	294.2431979	274.0403699	265.6143185	226.8148631	333.5424479	397.2964672	183.5479125	207.0546212	241.6664435	257.6169201	-0.237838304	0.071225948	1.375613443	unchanged	0.016737835	0.960891645	0.041474784	unchanged	-0.355708103	0.033383539	1.366593377	down	7.292569967	C8H12O	125.0969964	5.348566667	--	--	LMFA06000128	Fatty Acyls [FA]	Fatty aldehydes [FA06]	--	--	--	--	--	--	--
neg_9500	Isorhamnetin	727.6011798	943.2475604	692.6627185	2330.261949	2752.034548	1996.698237	971.814623	10080.85385	1876.38523	1332.332154	1754.15495	2622.731832	1.582612643	0.011376956	1.582037488	up	2.451612922	0.348157799	0.827180927	unchanged	1.272361528	0.093465833	1.237824651	unchanged	-1.623503118	C16H12O7	315.0505132	5.220566667	C10084	--	LMPK12110002	Polyketides [PK]	Flavonoids [PK12]	Flavones and Flavonols [PK1211]	HMDB0002655	480-19-3	Organic compounds	Phenylpropanoids and polyketides	Flavonoids	Flavones
pos_7741	Serinyl-Isoleucine	368.6625573	330.7903212	392.0767681	398.1447128	238.0635859	282.0314622	376.8286954	326.6533776	298.5456408	279.607259	359.9158801	389.3179851	-0.249408506	0.352449223	0.803823213	unchanged	-0.123428905	0.365435201	0.730700735	unchanged	-0.0853311	0.613692859	0.417913492	unchanged	7.655363274	C9H18N2O4	183.114474	4.044316667	--	--	--	--	--	--	HMDB0029042	91086-51-0	Organic compounds	Organic acids and derivatives	Carboxylic acids and derivatives	Amino acids, peptides, and analogues
neg_7794	S-adenosyl-L-ethionine	1222.474109	1367.760146	1647.334823	1212.148893	1743.550983	1137.552705	2188.848005	1916.743092	1915.055685	1538.266351	1362.657026	1465.007462	-0.049989193	0.844714405	0.18186628	unchanged	0.506681594	0.021571629	1.41361787	up	0.043052391	0.774064454	0.240619551	unchanged	3.728525519	C16H25N6O5S+	458.1604573	4.365966667	--	--	--	--	--	--	--	--	--	--	--	--
pos_1859	2,3-pentane-dione	29.67730446	37.59994936	22.58099808	26.86053736	32.99781103	32.94637036	29.52696168	50.64139674	58.27216869	42.8089918	36.24552174	26.42264093	0.046547167	0.851412656	0.1662612	unchanged	0.623543439	0.192550656	1.027889847	unchanged	0.231207655	0.464615426	0.575272186	unchanged	12.08283323	C5H8O2	65.03978547	1.522933333	--	--	--	--	--	--	HMDB0031598	600-14-6	Organic compounds	Organic oxygen compounds	Organooxygen compounds	Carbonyl compounds
neg_12423	TXB1	236.055973	210.7668544	261.8859324	118.880299	100.9150914	133.8334775	116.9702431	155.9069335	200.497583	423.1788336	287.5356711	358.8894734	-1.002956829	0.004359233	1.583156022	down	-0.582210098	0.062022515	1.291567529	unchanged	0.59381195	0.077223883	1.248589448	unchanged	-3.985575225	C20H36O6	371.2424288	7.7634	--	--	LMFA03030008	Fatty Acyls [FA]	Eicosanoids [FA03]	Thromboxanes [FA0303]	--	--	--	--	--	--
neg_6059	DIHYDROJASMONIC ACID	893.7474491	733.3358293	816.209756	970.4229486	653.3586739	1096.620733	480.0903599	679.3016347	1041.526595	407.6989334	821.9405645	743.3822396	0.154993143	0.564669102	0.532766437	unchanged	-0.150721121	0.67698836	0.364091509	unchanged	-0.308420052	0.344214011	0.767930275	unchanged	-6.243811088	C12H20O3	211.1326435	3.60335	--	--	--	--	--	--	HMDB0033601	98674-52-3	Organic compounds	Lipids and lipid-like molecules	Fatty Acyls	Lineolic acids and derivatives
pos_5648	Guanine	1771.048198	1197.836923	862.5244081	1677.398824	1162.835883	2335.317408	1324.561681	2326.647279	683.3260082	1576.510969	1229.930541	1339.445664	0.433837534	0.360102085	0.762709056	unchanged	0.178001982	0.778385974	0.240379864	unchanged	0.113805616	0.740441305	0.27823308	unchanged	11.88545188	C5H5N5O	152.0584815	2.954966667	C00242	Purine metabolism(ko00230);;Metabolic pathways(ko01100);;Nucleotide metabolism(ko01232)	--	--	--	--	HMDB0000132	73-40-5	Organic compounds	Organoheterocyclic compounds	Imidazopyrimidines	Purines and purine derivatives
neg_3318	Precorrin-2	181.9245068	426.4064132	234.4247989	709.164051	893.7762719	1722.350153	843.7436729	734.179418	788.293152	1130.555977	705.3292339	543.4295741	1.980293953	0.110264312	1.318458989	unchanged	1.489395507	0.011011247	1.518911282	up	1.497359737	0.083251181	1.223624626	unchanged	25.63581297	C42H48N4O16	909.3268915	2.264066667	--	--	--	--	--	--	HMDB0304471	--	Organic compounds	Organoheterocyclic compounds	Tetrapyrroles and derivatives	--
pos_1857	Simvastatin	478.1398685	424.3101035	536.0539144	413.5555208	508.2507514	1048.382096	1120.242455	549.0304551	995.8456782	816.5450851	640.4251245	538.1719308	0.453764453	0.465588328	0.679862004	unchanged	0.88963061	0.138158189	1.206811024	unchanged	0.471922414	0.137246602	1.111968822	unchanged	-6.029467997	C25H38O5	383.2555494	1.522933333	--	--	--	--	--	--	HMDB0005007	79902-63-9	Organic compounds	Organoheterocyclic compounds	Lactones	Delta valerolactones
pos_13741	Aplotaxene	140.2278118	98.99134504	57.02757655	78.730749	22.24338823	14.51884197	45.81347481	49.95441199	60.32906669	70.84181372	237.1389089	67.56337107	-1.358994093	0.129565856	1.157204859	unchanged	-0.924356865	0.187904075	1.101147104	unchanged	0.342183062	0.696542715	0.32121642	unchanged	-1.630681892	C17H28	233.2259987	7.977	C17535	--	--	--	--	--	HMDB0302293	--	Organic compounds	Hydrocarbons	Unsaturated hydrocarbons	Olefins
neg_1748	3-Hydroxyisobutyric acid	552.1634643	505.3996748	476.3974999	431.5209875	674.4369477	411.7804999	500.3767308	390.6082598	501.1873873	645.041877	402.5768262	876.5073524	-0.015338284	0.95563214	0.083986357	unchanged	-0.139923608	0.344331476	0.7687928	unchanged	0.326941854	0.442868933	0.639068332	unchanged	-8.114584001	C4H8O3	103.0392234	1.508816667	C01188	--	--	--	--	--	HMDB0000023	26543-05-5	Organic compounds	Organic acids and derivatives	Hydroxy acids and derivatives	Beta hydroxy acids and derivatives
pos_12675	RETUSOQUINONE	79.78527494	313.0271816	121.3569452	80.06352083	55.38356551	57.2548456	809.1449997	961.8902227	131.2521642	65.53612433	84.77903879	82.1857111	-1.415872722	0.27352371	0.966502389	unchanged	1.887419554	0.205755405	1.045910083	unchanged	-1.145007617	0.320990933	0.830443065	unchanged	7.615823558	C11H12O	161.0973106	6.90835	--	--	--	--	--	--	--	--	--	--	--	--
neg_10756	PC(18:2(9Z,12Z)/P-16:0)	402.3232934	316.9968671	384.7057012	223.7625048	122.049554	272.7052778	165.0162439	203.8950447	239.0280047	298.1670883	292.3596972	313.9571556	-0.835888029	0.046485205	1.391330701	down	-0.860774794	0.008759492	1.475610165	down	-0.287607174	0.117476497	1.180655012	unchanged	-7.76169209	C42H80NO7P	776.530886	5.983016667	--	--	--	--	--	--	HMDB0008159	--	Organic compounds	Lipids and lipid-like molecules	Glycerophospholipids	Glycerophosphocholines
neg_9527	Hexan-2,3-dione	1847.069574	1244.268136	1455.961909	748.8177599	836.1555198	905.6418161	1032.678738	866.0886722	914.6431815	1013.629477	1004.986845	1001.186263	-0.868507983	0.052640145	1.475622711	unchanged	-0.692689949	0.072602495	1.345919852	unchanged	-0.590555827	0.10209087	1.244848047	unchanged	-3.083070705	C6H10O2	227.1281793	5.241966667	--	--	--	--	--	--	--	--	--	--	--	--
pos_14416	PI(16:0/18:1(9Z))	50343.74329	97266.52057	51380.27742	70341.20241	30960.7305	21242.97814	36770.79669	48022.51942	22163.23721	28444.16457	25938.47125	31155.06652	-0.699389282	0.302692633	0.826662507	unchanged	-0.895674976	0.175814474	1.061913959	unchanged	-1.218067496	0.133127721	1.173491184	unchanged	10.56853465	C43H81O13P	854.5841458	8.874316667	--	--	LMGP06010001	Glycerophospholipids [GP]	Glycerophosphoinositols [GP06]	Diacylglycerophosphoinositols [GP0601]	HMDB0009783	--	Organic compounds	Lipids and lipid-like molecules	Glycerophospholipids	Glycerophosphoinositols
neg_8834	Citrulline	308.5980584	268.5124082	270.0771545	288.6476429	272.4380428	232.3741391	379.990012	334.0466376	276.6147929	241.2466053	301.7713702	323.6707694	-0.094524332	0.449303609	0.667707623	unchanged	0.22569603	0.247390094	0.939737256	unchanged	0.03283246	0.830652761	0.165204746	unchanged	-0.465119844	C6H13N3O3	387.1606197	4.864283333	C00327	Arginine biosynthesis(ko00220);;Metabolic pathways(ko01100);;Biosynthesis of secondary metabolites(ko01110);;Biosynthesis of amino acids(ko01230)	--	--	--	--	HMDB0000904	372-75-8	Organic compounds	Organic acids and derivatives	Carboxylic acids and derivatives	Amino acids, peptides, and analogues
neg_1209	dIDP	164.9069889	145.6516622	105.5481976	271.5572716	148.0517153	252.9292387	96.12814997	170.6420118	166.3879753	138.2112873	96.64721622	145.8043777	0.692662236	0.142848875	1.186301568	unchanged	0.057939785	0.858991626	0.153405533	unchanged	-0.128440135	0.638104749	0.375285647	unchanged	3.178832064	C10H14N4O10P2	411.0125492	0.8106	C01344	Purine metabolism(ko00230);;Nucleotide metabolism(ko01232)	--	--	--	--	HMDB0003536	26575-15-5	Organic compounds	Nucleosides, nucleotides, and analogues	Purine nucleotides	Purine deoxyribonucleotides
neg_1640	Dimethylglycine	663.7772271	478.2454232	666.7511854	648.9459846	610.8828567	431.048257	777.0735565	576.5138384	738.4180097	438.7235	693.5266155	577.3806969	-0.097240228	0.690311028	0.36658835	unchanged	0.20987455	0.341460512	0.756589204	unchanged	-0.081327214	0.74967627	0.259732232	unchanged	-9.703409017	C4H9NO2	102.055052	1.345333333	C01026	Glycine, serine and threonine metabolism(ko00260);;Metabolic pathways(ko01100)	--	--	--	--	HMDB0000092	1118-68-9	Organic compounds	Organic acids and derivatives	Carboxylic acids and derivatives	Amino acids, peptides, and analogues
neg_2532	fumagillin	2980.538201	12021.78724	4383.282322	7993.998647	430.0426952	213.7662279	1360.076779	1067.886334	254.7711317	794.5632941	378.8794855	614.0650774	-1.166248884	0.399547029	0.684650412	unchanged	-2.853209915	0.184446106	1.118183173	unchanged	-3.438964478	0.171800195	1.096280191	unchanged	5.814813926	C26H34O7	457.2258415	10.91935	C09668	--	LMPR0103060003	Prenol Lipids [PR]	Isoprenoids [PR01]	C15 isoprenoids (sesquiterpenes) [PR0103]	HMDB0242599	--	Organic compounds	Lipids and lipid-like molecules	Fatty Acyls	Fatty acids and conjugates
pos_1389	Stachyose	2289.666676	1058.755267	1691.325074	1302.580424	1306.494066	1683.809259	1546.72812	1340.953566	1300.479209	1352.236411	850.7265321	1208.817068	-0.23140421	0.564941841	0.540416306	unchanged	-0.267034449	0.51054261	0.580118836	unchanged	-0.56282669	0.263838622	0.870129451	unchanged	2.455038269	C24H42O21	705.186652	0.839066667	C01613	Galactose metabolism(ko00052);;Metabolic pathways(ko01100)	--	--	--	--	HMDB0003553	470-55-3	Organic compounds	Organic oxygen compounds	Organooxygen compounds	Carbohydrates and carbohydrate conjugates
pos_4734	Putrescine	35.41800597	38.54937073	14.8336243	8.219992026	60.79399497	26.36123349	43.00990727	22.25254951	33.99405978	21.69177158	6.445699841	6.278759798	0.103038548	0.906540793	0.079448082	unchanged	0.160585884	0.734737084	0.286101225	unchanged	-1.367486817	0.123985733	1.071213801	unchanged	11.92973218	C4H12N2	89.10837584	2.498766667	C00134	Arginine and proline metabolism(ko00330);;D-Amino acid metabolism(ko00470);;Glutathione metabolism(ko00480);;Tropane, piperidine and pyridine alkaloid biosynthesis(ko00960);;Biosynthesis of plant secondary metabolites(ko01060);;Biosynthesis of alkaloids derived from ornithine, lysine and nicotinic acid(ko01064);;Metabolic pathways(ko01100);;Biosynthesis of secondary metabolites(ko01110);;ABC tran…	--	--	--	--	HMDB0001414	110-60-1	Organic compounds	Organic nitrogen compounds	Organonitrogen compounds	Amines
pos_14340	PE(16:0/16:0)	3209.37071	4819.97917	4547.207007	3499.393252	1271.114773	1054.146774	1544.254007	3385.432555	680.2133938	1657.504023	1320.969466	1449.882946	-1.110492551	0.083464755	1.261336493	unchanged	-1.164690059	0.081173119	1.239807279	unchanged	-1.505893753	0.028145266	1.420616117	down	-9.570631144	C37H74NO8P	674.5052985	8.774383333	--	--	LMGP02010037	Glycerophospholipids [GP]	Glycerophosphoethanolamines [GP02]	Diacylglycerophosphoethanolamines [GP0201]	HMDB0008923	923-61-5	Organic compounds	Lipids and lipid-like molecules	Glycerophospholipids	Glycerophosphoethanolamines
pos_1197	4-Ethyl-2,5-dimethyloxazole	973.4118686	703.7209826	1110.457339	1196.644965	1681.219432	1632.030291	1094.32171	1085.915417	1266.00113	1544.381358	1049.743692	1300.564196	0.694075262	0.045400549	1.36065345	up	0.306003963	0.200370902	1.014736838	unchanged	0.482489738	0.12071783	1.072219882	unchanged	11.1396452	C7H11NO	126.0927338	0.79625	--	--	--	--	--	--	HMDB0037866	30408-61-8	Organic compounds	Organoheterocyclic compounds	Azoles	Oxazoles
pos_13191	Podecdysone B	4517.604607	2804.400456	3708.27275	751.0162544	997.0818151	647.4803644	457.5358402	488.5169827	355.757982	665.3292146	2177.47054	1884.565518	-2.203023173	0.024284039	1.57259178	down	-3.082877429	0.021907538	1.524135704	down	-1.22236088	0.03642384	1.277138516	down	-3.57172672	C27H42O6	463.3037643	7.3645	C08832	--	--	--	--	--	--	--	--	--	--	--
pos_12440	Dehydroabietic acid	183.5833478	114.4552584	142.5022999	142.7384037	51.24075208	74.52259514	93.10130717	172.5634532	132.3576289	61.91779945	154.2948253	123.5437817	-0.714344489	0.17357703	1.070679569	unchanged	-0.146426399	0.666548364	0.360190775	unchanged	-0.374775231	0.380638291	0.680469892	unchanged	-4.242816491	C20H28O2	301.2149328	6.673483333	C12078	--	LMPR0104050005	Prenol Lipids [PR]	Isoprenoids [PR01]	C20 isoprenoids (diterpenes) [PR0104]	HMDB0061925	1740-19-8	Organic compounds	Lipids and lipid-like molecules	Prenol lipids	Diterpenoids
neg_3298	Pteridine	1104.396868	2526.386713	1053.609155	2419.153082	8555.255587	1814.015992	1594.404199	10861.32304	15000.88726	7875.443032	5280.568591	6900.081452	1.448904617	0.335749918	0.845575139	unchanged	2.551219806	0.193968681	1.100179561	unchanged	2.098106656	0.007542046	1.432179543	up	1.319215553	C6H4N4	153.0184382	2.264066667	C07581	--	--	--	--	--	HMDB0256912	--	Organic compounds	Organoheterocyclic compounds	Pteridines and derivatives	--
neg_7487	Didox	254.4726028	418.6601275	411.525858	67.64426589	367.2489686	149.7341174	919.1565506	252.1549483	894.6512629	59.41536049	105.3419229	111.5807299	-0.891651773	0.200470608	1.036379149	unchanged	0.929573245	0.270181565	0.938068371	unchanged	-1.972735066	0.028680974	1.401937392	down	-6.961781098	C7H7NO4	168.0290545	4.237383333	--	--	--	--	--	--	HMDB0251226	--	Organic compounds	Benzenoids	Benzene and substituted derivatives	Benzoic acids and derivatives
pos_1769	Abu-TyrMe-OH	1180.529028	449.9832783	193.2676774	466.323175	146.9698853	566.0134961	297.4746779	186.8984709	159.7902311	251.6673924	149.1516315	92.25021536	-0.628992907	0.556658782	0.542688498	unchanged	-1.501433145	0.314336152	0.87595141	unchanged	-1.887069541	0.270998151	0.900743408	unchanged	-9.852739972	C19H20N2O7	389.1305033	1.423	--	--	--	--	--	--	--	--	--	--	--	--
neg_7350	Ethyl 3-hexenoate	84944.46067	61158.48564	101256.688	53513.51626	57759.2513	63233.22498	56304.44525	56606.43466	61308.65486	68862.07964	77852.33322	82495.45016	-0.503333512	0.166347777	1.180979377	unchanged	-0.505703693	0.169008159	1.147564816	unchanged	-0.109940966	0.663454437	0.363551863	unchanged	-5.526031155	C8H14O2	343.2110399	4.180283333	--	--	--	--	--	--	--	--	--	--	--	--
pos_13621	7Z,10Z,13Z-hexadecatrienoic acid	1782.710448	1802.557149	1483.063849	1481.941877	1006.140366	892.8522972	1188.306161	1089.035035	1180.374941	1568.021152	2535.238145	1269.183251	-0.58408879	0.068881595	1.331272641	unchanged	-0.551691439	0.026646674	1.478088481	down	0.084067276	0.819064297	0.194503134	unchanged	3.445561696	C16H26O2	251.2014186	7.777116667	--	--	LMFA01030138	Fatty Acyls [FA]	Fatty Acids and Conjugates [FA01]	Unsaturated fatty acids [FA0103]	--	--	--	--	--	--
pos_1926	N-Succinyl-L,L-2,6-diaminopimelate	231.9463645	216.4063719	240.6513683	171.7808348	526.7263714	347.1190653	227.7117343	337.543922	1120.977946	264.2316476	262.3951593	380.1630352	0.601782812	0.365706739	0.810001733	unchanged	1.291219931	0.358710074	0.813355364	unchanged	0.396255652	0.200259297	1.017480209	unchanged	-8.831995698	C11H18N2O7	290.1082387	1.58005	--	--	--	--	--	--	HMDB0012267	26605-36-7	Organic compounds	Organic acids and derivatives	Carboxylic acids and derivatives	Amino acids, peptides, and analogues
neg_5250	6,7-Dimethyl-8-(1-D-ribityl)lumazine	1921.094089	2083.607928	1953.843117	3299.099057	3701.050754	2935.331726	2243.896801	3535.324913	3416.582782	2758.103292	1899.475031	1940.743916	0.737629773	0.022318568	1.560044213	up	0.626015676	0.118117057	1.264545599	unchanged	0.147139117	0.526915043	0.542700215	unchanged	20.03519005	C13H18N4O6	347.1038361	3.232866667	--	--	--	--	--	--	HMDB0003826	2535-20-8	Organic compounds	Organoheterocyclic compounds	Pteridines and derivatives	--
neg_13112	PC(16:1(9Z)/18:2(9Z,12Z))	9332.984588	10460.54374	6649.762056	26337.92947	49437.43042	9864.228401	4737.669466	4166.816938	3193.389267	2934.582801	2372.169041	2307.818172	1.695376155	0.22683602	1.056896617	unchanged	-1.128147966	0.037371206	1.420723543	down	-1.796067228	0.027855815	1.424251314	down	-6.674068453	C42H78NO8P	800.5396654	9.266766667	--	--	LMGP01010690	Glycerophospholipids [GP]	Glycerophosphocholines [GP01]	Diacylglycerophosphocholines [GP0101]	HMDB0008006	182820-31-1	Organic compounds	Lipids and lipid-like molecules	Glycerophospholipids	Glycerophosphocholines
pos_12943	trans-2-Nonenal	780.9563548	565.9210679	569.4887968	242.6495933	329.8812009	307.9125385	201.6313877	333.1563474	521.5715537	524.1523865	536.1411805	400.3136809	-1.122071231	0.028263121	1.530354168	down	-0.85927268	0.074636262	1.233322714	unchanged	-0.391804993	0.157027155	1.017218782	unchanged	8.492947684	C9H16O	123.1180169	7.1218	--	--	--	--	--	--	HMDB0031269	2463-53-8	Organic compounds	Organic oxygen compounds	Organooxygen compounds	Carbonyl compounds
pos_1150	Triphenyl phosphate	6.767037359	1.29E-09	1.42E-09	19.70843576	21.72163905	34.53901581	23.89897654	36.20826904	19.17041466	8.522026615	5.745001374	19.3947153	3.488816293	0.022538066	1.508877756	up	3.550318125	0.026578789	1.447718665	up	2.314513635	0.152337158	1.036929757	unchanged	0.150522963	C18H15O4P	327.0781211	0.76055	C14235	--	--	--	--	--	HMDB0259262	--	Organic compounds	Organic acids and derivatives	Organic phosphoric acids and derivatives	Phosphate esters
pos_4004	1,2,5-Trimethyl-1H-pyrrole	36.88517649	9.358212726	23.6690414	76.71340421	21.4615563	109.74227	43.42351314	32.21294561	23.28282645	57.80392013	49.45607455	49.59989552	1.572388424	0.209724927	1.085709738	unchanged	0.500702821	0.386743025	0.700576659	unchanged	1.165855597	0.054994682	1.314330629	unchanged	9.574986025	C7H11N	110.0974703	2.185383333	--	--	--	--	--	--	HMDB0029722	930-87-0	Organic compounds	Organoheterocyclic compounds	Pyrroles	Substituted pyrroles
neg_3336	Glycogen	455.4639118	466.1418247	640.6908799	598.2841771	949.9544039	856.2641094	958.9176971	799.0699125	1103.473239	552.4061916	627.5311579	605.6176205	0.622070152	0.098280352	1.249136451	unchanged	0.873083479	0.019537299	1.430951619	up	0.192704161	0.342708373	0.760169544	unchanged	-1.872655486	C24H42O21	665.2133343	2.278333333	C00182	Glucagon signaling pathway(ko04922)	--	--	--	--	HMDB0000757	9005-79-2	Organic compounds	Organic oxygen compounds	Organooxygen compounds	Carbohydrates and carbohydrate conjugates
pos_13864	Alpha-Pyrrolidinopropiophenone	867.119289	1061.193673	840.3351755	921.4871001	884.6425993	633.1999772	744.6049381	859.7871409	784.4145353	807.7309006	842.3014957	878.4272608	-0.182696964	0.394310752	0.717311869	unchanged	-0.212891651	0.203518593	1.009187303	unchanged	-0.130922956	0.370010228	0.738157747	unchanged	7.325221164	C13H17NO	204.1397786	8.1262	--	--	--	--	--	--	--	--	--	--	--	--
neg_1120	Maltopentaose	708.3347261	831.8544056	640.7861553	846.8319223	370.7411803	596.1831407	590.9278981	488.8387447	570.9488228	585.4910538	295.6925141	474.5953041	-0.265992842	0.477363972	0.61050631	unchanged	-0.401881959	0.066801544	1.290125853	unchanged	-0.685851529	0.06203056	1.219413275	unchanged	-0.522824585	C30H52O26	863.24365	0.760633333	--	--	--	--	--	--	HMDB0012254	34620-76-3	Organic compounds	Organic oxygen compounds	Organooxygen compounds	Carbohydrates and carbohydrate conjugates
pos_13852	2-phenylethanol	939.6306838	1588.525249	699.2513956	630.1796125	94.06845829	159.804523	414.228116	364.238624	158.5520003	274.5984933	304.525879	408.7258423	-1.868171565	0.07939312	1.278727833	unchanged	-1.784225864	0.09256501	1.290508227	unchanged	-1.70801146	0.103458604	1.233318715	unchanged	5.274317026	C8H10O	245.154894	8.111916667	C05853	Phenylalanine metabolism(ko00360)	--	--	--	--	HMDB0033944	1960/12/8	Organic compounds	Benzenoids	Benzene and substituted derivatives	--
neg_8314	ANHYDROBRAZILIC ACID	46.88923369	168.1371444	59.06462	227.4646695	219.3666338	107.5111048	52.06262982	540.8661824	1905.743233	623.6396174	757.1718718	1365.640465	1.016122434	0.162419329	1.079278204	unchanged	3.188434706	0.312847155	0.886870099	unchanged	3.324842202	0.065148207	1.316211728	unchanged	-3.405820713	C12H10O5	233.0447498	4.6223	--	--	--	--	--	--	--	--	--	--	--	--
neg_12543	PC(16:0/0:0)	3186.055593	2633.641573	1504.90658	1258.870834	977.8946803	666.4494805	701.252595	891.8875449	560.0906013	713.0941763	863.2220156	896.9934667	-1.3350993	0.083740115	1.362974025	unchanged	-1.766247786	0.068456829	1.375713936	unchanged	-1.566307837	0.080365044	1.292356054	unchanged	-0.162023406	C24H50NO7P	540.3306122	8.020366667	--	--	LMGP01050018	Glycerophospholipids [GP]	Glycerophosphocholines [GP01]	Monoacylglycerophosphocholines [GP0105]	HMDB0010382	17364-16-8	Organic compounds	Lipids and lipid-like molecules	Glycerophospholipids	Glycerophosphocholines
pos_9260	(7R,E)-8-((1S,Z)-1-hydroxy-1-methylhexahydro-2H-quinolizin-3(4H)-ylidene)-4,7-dimethyloct-4-ene-2,3-diol	39003.09384	28792.56883	32759.05269	23701.66443	12913.96341	20203.65248	14964.5277	19128.06961	29167.70611	13323.71649	26689.60237	21369.03134	-0.823528273	0.028742563	1.423157522	down	-0.668608356	0.080778328	1.224937814	unchanged	-0.712084947	0.059858649	1.216712324	unchanged	2.230585955	C20H35NO3	338.2697227	4.607616667	--	--	--	--	--	--	--	--	--	--	--	--
neg_12106	(2-trans,6-trans)-Farnesol	3272.763783	2854.349282	2752.209182	1780.337658	1881.87535	1806.697272	1821.062919	1866.76846	2434.871043	3000.712965	3934.663955	2913.802887	-0.699196167	0.016320691	1.601500666	down	-0.536280994	0.024038582	1.394059581	down	0.149554028	0.441388136	0.61687256	unchanged	-6.371075905	C15H26O	267.1951527	7.322233333	--	--	--	--	--	--	--	--	--	--	--	--
pos_12717	17-octadecen-9-ynoic acid	56461.77674	36435.3571	37647.62094	20872.67397	37574.93679	30997.01918	19345.68995	27957.97552	47235.99513	44374.28674	48072.12303	39571.7986	-0.545477718	0.17167372	1.097930779	unchanged	-0.465552902	0.319612315	0.789152506	unchanged	0.016192432	0.948684299	0.057215313	unchanged	4.834919852	C18H30O2	279.2332728	6.944033333	--	--	LMFA01030562	Fatty Acyls [FA]	Fatty Acids and Conjugates [FA01]	Unsaturated fatty acids [FA0103]	--	--	--	--	--	--
pos_12007	3-dehydro-4-methylzymosterol	69.30433053	372.5229161	93.65333161	141.9954247	194.324972	519.8123628	196.927091	393.7425489	418.4489624	328.3779117	253.821666	278.6466942	0.677000281	0.524799929	0.566242079	unchanged	0.914189591	0.264740516	0.877887232	unchanged	0.684921378	0.381302647	0.724010706	unchanged	-2.921255142	C28H44O	414.3718838	6.23875	--	--	LMST01010167	Sterol Lipids [ST]	Sterols [ST01]	Cholesterol and derivatives [ST0101]	HMDB0006838	--	Organic compounds	Lipids and lipid-like molecules	Steroids and steroid derivatives	Cholestane steroids
pos_10996	17beta-Hydroxy-A-norandrost-3(5)-en-2-one propionate	1119.387157	720.6830439	1041.443986	882.790132	824.1759303	550.6399219	679.5513941	576.9125978	542.9600579	769.8907909	962.5935492	936.4433302	-0.352033406	0.263579594	0.925466383	unchanged	-0.679291913	0.08550349	1.29792803	unchanged	-0.110566915	0.639490297	0.384261233	unchanged	-24.25881332	C21H30O3	331.2187605	5.490633333	C15409	--	--	--	--	--	--	--	--	--	--	--
pos_11335	Nicotinamide riboside	1.41E-09	70.54281102	18.95114449	144.1475773	24.29368111	19.24622461	135.8447292	66.60459663	85.90873251	33.19832639	72.58968303	74.42799521	1.068470289	0.527645938	0.574622129	unchanged	1.68799919	0.087914532	1.190095995	unchanged	1.00986499	0.303863334	0.777805224	unchanged	1.787028295	C11H15N2O5+	273.132378	5.7255	--	--	--	--	--	--	HMDB0000855	1341-23-7	Organic compounds	Organic oxygen compounds	Organooxygen compounds	Carbohydrates and carbohydrate conjugates
neg_11515	1-Heptanol	136.8936313	73.53644951	122.1953354	87.16267154	72.956009	116.91906	93.12785385	61.98491287	65.73153583	74.37446192	46.962972	88.89611914	-0.263815884	0.473469909	0.623251039	unchanged	-0.590868797	0.182238547	1.044127588	unchanged	-0.66190547	0.159713358	1.012324355	unchanged	3.908485141	C7H16O	269.210538	6.674016667	--	--	LMFA05000122	Fatty Acyls [FA]	Fatty alcohols [FA05]	--	HMDB0031479	111-70-6	Organic compounds	Lipids and lipid-like molecules	Fatty Acyls	Fatty alcohols
neg_1602	Pyrrolidonecarboxylic acid	2154.178279	1606.455323	1152.440433	986.3244772	676.4160714	1127.529345	730.2524126	771.471311	525.9078383	986.9974598	920.9908752	998.2664405	-0.816221303	0.119075776	1.240191736	unchanged	-1.276830453	0.071511992	1.353089352	unchanged	-0.757464797	0.146225925	1.144882727	unchanged	-8.464020387	C5H7NO3	128.0342244	1.18115	--	--	--	--	--	--	HMDB0000267	98-79-3	Organic compounds	Organic acids and derivatives	Carboxylic acids and derivatives	Amino acids, peptides, and analogues
pos_8233	Solanine	409.0776297	289.3009266	449.6740639	322.2032351	439.8173461	605.8818277	636.896282	580.5164217	983.958277	601.4660961	651.0784134	580.3798148	0.252776538	0.494446784	0.592461621	unchanged	0.939213524	0.094120222	1.265010294	unchanged	0.674958454	0.027152642	1.379266779	up	-3.212754625	C45H73NO15	909.5290591	4.20135	C10820	Biosynthesis of various alkaloids(ko00996);;Biosynthesis of alkaloids derived from terpenoid and polyketide(ko01066)	--	--	--	--	HMDB0034202	20562-02-1	Organic compounds	Phenylpropanoids and polyketides	Depsides and depsidones	--
neg_7099	10-hydroxy-2E-decenoic acid	325.4046071	288.8224666	410.3834851	317.1778548	360.8962702	277.5115155	423.2897787	206.9194836	183.2582189	385.692099	353.383188	441.2622654	-0.100618584	0.627278036	0.432675778	unchanged	-0.332919084	0.468668573	0.615482193	unchanged	0.204123836	0.311898704	0.765363396	unchanged	-7.924571072	C10H18O3	185.116843	4.08035	--	--	LMFA01050157	Fatty Acyls [FA]	Fatty Acids and Conjugates [FA01]	Hydroxy fatty acids [FA0105]	--	--	--	--	--	--
pos_13966	2-Isopropyl-1,4-hexadiene	54.79980498	105.5684146	69.52260639	36.54515024	66.137925	58.33761536	63.86543058	98.94302358	214.4277704	95.21047981	65.77240928	75.30660905	-0.513702813	0.274700959	0.89686947	unchanged	0.714519325	0.396253059	0.729581781	unchanged	0.039606616	0.9097333	0.095002945	unchanged	11.17449609	C9H16	125.133864	8.3332	--	--	--	--	--	--	HMDB0037777	--	Organic compounds	Hydrocarbons	Unsaturated hydrocarbons	Branched unsaturated hydrocarbons
pos_8558	Echinone	2811.074937	2590.866459	1845.167203	2055.096222	1778.594162	871.8641007	2807.005602	3861.586781	2891.833555	1499.979789	2892.022176	2164.422517	-0.623040779	0.1432035	1.134421489	unchanged	0.399669381	0.161140605	1.041150244	unchanged	-0.144496252	0.669437464	0.347769181	unchanged	4.405966387	C19H20O6	345.134781	4.3156	C10338	--	--	--	--	--	--	--	--	--	--	--
neg_3805	Aspirin	536.7309847	436.6968967	456.7545467	432.2648051	1574.153339	373.627227	662.7884206	437.9623086	413.9490006	364.606889	471.3393133	530.4589723	0.734789893	0.503129853	0.593429594	unchanged	0.082832643	0.765178468	0.258804773	unchanged	-0.065813839	0.732955094	0.285926107	unchanged	-4.734790184	C9H8O4	179.0341298	2.49895	C01405	Bile secretion(ko04976)	--	--	--	--	HMDB0001879	50-78-2	Organic compounds	Benzenoids	Benzene and substituted derivatives	Benzoic acids and derivatives
neg_9573	2,3-dinor Prostaglandin E1	10374.72227	7611.692748	12185.52691	6183.950303	7496.58809	8404.389681	7375.67004	8493.025256	7030.687656	9945.007205	8423.710106	10307.77085	-0.45014542	0.16911748	1.119024306	unchanged	-0.39789883	0.202832365	1.043616752	unchanged	-0.073339198	0.755731135	0.255465159	unchanged	-4.724371875	C18H30O5	325.2005065	5.263383333	--	--	--	--	--	--	--	--	--	--	--	--
neg_11767	(±)12,13-DiHOME	341892.7451	260472.0622	263908.3513	148583.1865	305042.7018	245268.8337	153441.4611	191092.5308	343739.2417	352030.8493	306741.2928	252734.9157	-0.309746865	0.363171818	0.802977239	unchanged	-0.33184061	0.426454712	0.667872713	unchanged	0.073431811	0.71966481	0.296772943	unchanged	-3.988188571	C18H34O4	313.2371799	6.944616667	--	--	--	--	--	--	--	--	--	--	--	--
pos_14605	1α,25-dihydroxy-26,27-dimethyl-22,22,23,23-tetradehydrovitamin D3 / 1α,25-dihydroxy-26,27-dimethyl-22,22,23,23-tetradehydro-cholecalciferol	5107.521778	6339.067696	6921.056893	4170.613727	830.1171218	1240.351279	1211.955229	1540.294758	1329.455568	856.5153114	1362.17128	1659.848773	-1.55729867	0.04233466	1.41590671	down	-2.169922753	0.010491058	1.554198362	down	-2.24358291	0.005127169	1.475305273	down	0.162016906	C29H44O3	441.336393	9.201966667	--	--	--	--	--	--	--	--	--	--	--	--
neg_6606	N6-(1,2-Dicarboxyethyl)-AMP	108.7183023	71.52529549	82.41793398	164.2965008	29.17325584	45.73227646	48.80192188	33.86995053	0.707056298	40.68038651	79.54431884	77.14522254	-0.134975273	0.873455809	0.141641044	unchanged	-1.655450184	0.032093087	1.366554798	down	-0.412302734	0.264316743	0.83260355	unchanged	-8.834126029	C14H18N5O11P	925.132628	3.845416667	C03794	Purine metabolism(ko00230);;Alanine, aspartate and glutamate metabolism(ko00250);;Metabolic pathways(ko01100);;Nucleotide metabolism(ko01232);;Biosynthesis of cofactors(ko01240)	--	--	--	--	--	--	--	--	--	--
pos_1196	maltoheptaose	1446.137197	478.7874536	1746.499911	1110.16713	382.2698811	812.1351408	464.9285958	326.8038476	387.6638453	667.2081432	184.5386811	499.0298877	-0.67184102	0.371103839	0.764026551	unchanged	-1.638291397	0.16063027	1.170016528	unchanged	-1.442550745	0.170644633	1.040681985	unchanged	2.135496258	C42H72O36	1191.345948	0.803383333	--	--	--	--	--	--	HMDB0013000	137767-17-0	Organic compounds	Organic oxygen compounds	Organooxygen compounds	Carbohydrates and carbohydrate conjugates
pos_6043	Scytalone	10067.49104	7567.019714	8109.323494	9883.37646	9716.902304	9315.654949	12102.87662	8726.113709	7717.062428	7509.568546	8593.518295	8681.024748	0.167637746	0.296769329	0.902031727	unchanged	0.149064326	0.58193376	0.463937674	unchanged	-0.054811398	0.731585036	0.284791273	unchanged	6.572471731	C10H10O4	177.055896	3.196983333	C00779	--	--	--	--	--	--	--	--	--	--	--
pos_12334	18-methyl-5Z,8Z,11Z,14Z-nonadecatetraenoic acid	467.9494097	320.5304619	302.0382687	192.4583475	197.4027418	324.9938066	176.7268288	309.8051216	277.86635	280.1758339	298.1453188	252.9329395	-0.609291436	0.142321898	1.132346362	unchanged	-0.512617293	0.180110363	1.011529578	unchanged	-0.391652326	0.237571067	0.944256498	unchanged	4.967387281	C20H32O2	305.249018	6.566416667	--	--	LMFA01020222	Fatty Acyls [FA]	Fatty Acids and Conjugates [FA01]	Branched fatty acids [FA0102]	--	--	--	--	--	--
neg_6254	Methylisocitric acid	531.6641721	443.7452844	516.3375982	694.873577	666.0937892	731.4555307	1014.380651	921.6459337	769.5940411	813.5112872	875.8618712	790.5699888	0.488171534	0.005357856	1.569725675	up	0.858956635	0.019241103	1.490317222	up	0.733304119	0.000915052	1.480060208	up	12.23095501	C7H10O7	457.0885484	3.6819	C04593	Propanoate metabolism(ko00640);;Metabolic pathways(ko01100)	--	--	--	--	HMDB0006471	--	Organic compounds	Organic acids and derivatives	Carboxylic acids and derivatives	Tricarboxylic acids and derivatives
pos_1312	Nor-psi-tropine	2360.686291	2210.570146	2135.848962	2391.363365	2235.480831	2228.75144	1960.70402	2058.673405	2092.824887	2236.838	2193.111001	2051.159346	0.031591744	0.592153174	0.446363048	unchanged	-0.133997977	0.075404659	1.257274278	unchanged	-0.049449721	0.435013337	0.597205787	unchanged	8.53252323	C7H13NO	128.108075	0.831933333	--	--	--	--	--	--	HMDB0031667	501-33-7	Organic compounds	Alkaloids and derivatives	Tropane alkaloids	--
pos_6995	2-Methyl-2-phenyl-undecane	1.41E-09	28.44523383	2.891674897	123.4307581	58.02721618	83.01171642	120.8888987	139.0686914	196.6666494	111.4907816	188.2653897	147.1495492	3.077167618	0.037599143	1.466915682	up	3.86507267	0.014981356	1.507040511	up	3.834035736	0.014397461	1.431030937	up	8.008154265	C14H22	191.1809501	3.688816667	--	--	--	--	--	--	HMDB0013820	27854-40-6	Organic compounds	Benzenoids	Benzene and substituted derivatives	Phenylpropanes
neg_5271	4-Hydroxybenzaldehyde	5679.944931	9451.015374	15673.48201	5508.742376	15851.07143	3448.062793	12514.74393	10376.74893	13453.0763	3913.755344	3539.392087	3847.254701	-0.312340163	0.70097828	0.341182799	unchanged	0.238601387	0.597771383	0.461116925	unchanged	-1.446764304	0.155152737	1.128447682	unchanged	-7.829311654	C7H6O2	121.0285475	3.240016667	C00633	Bisphenol degradation(ko00363);;Toluene degradation(ko00623);;Aminobenzoate degradation(ko00627);;Biosynthesis of phenylpropanoids(ko01061);;Metabolic pathways(ko01100);;Microbial metabolism in diverse environments(ko01120)	--	--	--	--	HMDB0011718	123-08-0	Organic compounds	Organic oxygen compounds	Organooxygen compounds	Carbonyl compounds
neg_12476	13(S)-HpODE	48119.77227	59520.37756	40568.83579	24412.35531	32982.78529	33388.84761	35001.93045	82450.95888	92692.57679	47822.32498	48607.73228	42987.78346	-0.707123145	0.053536773	1.386432119	unchanged	0.503755413	0.366553828	0.775571864	unchanged	-0.088217729	0.655030492	0.371935413	unchanged	-3.609464985	C18H32O4	311.2216561	7.913283333	C04717	Linoleic acid metabolism(ko00591);;Metabolic pathways(ko01100)	--	--	--	--	HMDB0003871	33964-75-9	Organic compounds	Lipids and lipid-like molecules	Fatty Acyls	Lineolic acids and derivatives
pos_10378	Toluene	671.9010949	665.2045887	933.6295518	770.070957	605.1974984	229.6395036	185.7358326	645.3126946	624.3407613	2951.394615	3002.442146	1833.505619	-0.500668938	0.308397911	0.858769665	unchanged	-0.641754402	0.209403757	0.980255831	unchanged	1.777971558	0.034771292	1.399364779	up	13.12077686	C7H8	93.07108462	5.141566667	C01455	Toluene degradation(ko00623);;Metabolic pathways(ko01100);;Microbial metabolism in diverse environments(ko01120);;Degradation of aromatic compounds(ko01220)	--	--	--	--	HMDB0034168	108-88-3	Organic compounds	Benzenoids	Benzene and substituted derivatives	Toluenes
pos_7353	1-Naphthol	384.9817583	354.117415	378.0502509	445.0138795	423.9505287	389.4522874	432.3333516	417.5387917	411.4790136	339.6255759	362.653055	395.4453787	0.17178755	0.081078444	1.285461375	unchanged	0.175147808	0.017283519	1.443768474	up	-0.025306789	0.750683271	0.268087634	unchanged	2.190932859	C10H8O	145.0651069	3.8737	C11714	Metabolism of xenobiotics by cytochrome P450(ko00980);;Naphthalene family(ko07114)	--	--	--	--	HMDB0012138	90-15-3	Organic compounds	Benzenoids	Naphthalenes	Naphthols and derivatives
pos_1643	4-Trimethylammoniobutanal	470.142941	536.9406821	598.2840291	1742.130756	1805.330689	1696.615618	1898.524263	1627.979548	1738.901162	2336.035608	2632.451881	1481.364901	1.707785153	1.89E-05	1.650102051	up	1.713640763	0.001022284	1.577865854	up	2.006362411	0.041371776	1.396662963	up	8.019895453	C7H15NO	130.123676	1.05965	C01149	Lysine degradation(ko00310);;Metabolic pathways(ko01100)	--	--	--	--	HMDB0001345	64595-66-0	Organic compounds	Organic oxygen compounds	Organooxygen compounds	Carbonyl compounds
neg_8514	N2-Succinyl-L-arginine	21.34586683	10.12205169	14.87459265	11.31412232	88.27258842	38.56269026	309.3669927	15.52510565	52.9218336	1.49E-09	1.55E-09	1.54E-09	1.57582118	0.306483527	0.900291482	unchanged	3.027267775	0.354090207	0.816313702	unchanged	-33.23608197	0.041590428	1.396857967	down	8.368959431	C10H18N4O5	273.1227374	4.714383333	C03296	Arginine and proline metabolism(ko00330);;Metabolic pathways(ko01100)	--	--	--	--	--	--	--	--	--	--
pos_14621	RHODINYL ACETATE	510.1662174	755.9447498	552.1236589	229.6227436	311.5707895	226.4758942	320.8628067	846.4776256	542.0674802	424.1501394	229.073899	282.9287403	-1.243981279	0.031894092	1.497386007	down	-0.089041672	0.845186242	0.168358072	unchanged	-0.957722478	0.040498851	1.269299076	down	5.153692463	C12H22O2	199.1729437	9.223383333	--	--	LMFA07011010	Fatty Acyls [FA]	Fatty esters [FA07]	Short fatty esters [FA0710]	HMDB0037186	141-11-7	Organic compounds	Lipids and lipid-like molecules	Fatty Acyls	Fatty alcohol esters
pos_9764	3-Methyl-2-phenylbutanal	611.6732048	378.899078	295.73489	726.4912176	248.4674431	615.4365988	372.4303161	293.9460063	270.495727	444.4131442	815.6570697	1113.868206	0.306150159	0.593354715	0.469153219	unchanged	-0.457311268	0.343836817	0.805546311	unchanged	0.884047309	0.194131238	0.967773216	unchanged	6.543653044	C11H14O	163.1128023	4.8282	--	--	--	--	--	--	HMDB0033562	2439-44-3	Organic compounds	Benzenoids	Benzene and substituted derivatives	Phenylacetaldehydes
pos_13936	2-Pentadecenal	149.4922149	453.8922057	248.1845794	75.69623207	138.1052227	134.6797063	187.7040233	686.8243621	697.4286829	201.3971602	123.9190233	154.8716985	-1.289042766	0.197847598	1.098404951	unchanged	0.88436648	0.295397489	0.851280206	unchanged	-0.826524435	0.299707656	0.844041049	unchanged	1.056914488	C15H28O	225.2219704	8.254683333	--	--	--	--	--	--	--	--	--	--	--	--
neg_11737	1-(4-hydroxyphenyl)ethanol	11.80502361	63.85425232	10.74667996	19.53840079	4.461536118	19.68633945	245.5018446	135.8907193	151.3337823	200.2000637	201.7709617	270.7814583	-0.983950618	0.506519448	0.579316391	unchanged	2.624191967	0.030965105	1.41505996	up	2.960873147	0.003327423	1.450408379	up	-1.217440669	C8H10O2	275.1285465	6.901783333	--	--	--	--	--	--	--	--	--	--	--	--
neg_7469	Sinapyl alcohol	791.942742	830.0437532	1040.867078	1225.391364	985.6043941	912.666577	1241.319374	1067.126174	884.2161043	1074.618744	1118.049242	866.5999288	0.230265409	0.279352048	0.895106855	unchanged	0.26178657	0.247760532	0.898281044	unchanged	0.200213357	0.294423266	0.789291439	unchanged	-5.455370131	C11H14O4	209.0807864	4.23025	C02325	Phenylpropanoid biosynthesis(ko00940);;Biosynthesis of phenylpropanoids(ko01061);;Metabolic pathways(ko01100);;Biosynthesis of secondary metabolites(ko01110)	--	--	--	--	HMDB0013070	537-33-7	Organic compounds	Benzenoids	Phenols	Methoxyphenols
pos_8023	Decenoylcarnitine	189.3528351	110.465168	179.4594416	1918.948566	585.2641881	1280.784425	140.0599076	537.0055487	665.9365723	639.216929	1070.965535	1058.03842	2.981359273	0.102923053	1.367073159	unchanged	1.486528532	0.208154549	1.067358897	unchanged	2.530026112	0.029725216	1.415197542	up	3.559004227	C17H31NO4	314.2336997	4.14425	--	--	--	--	--	--	HMDB0250918	--	Organic compounds	Lipids and lipid-like molecules	Fatty Acyls	Fatty acids and conjugates
neg_12591	(±)9-HODE	27271.01039	32759.9092	29426.94995	8385.869158	10516.43799	8372.6783	10066.04534	13452.89209	19456.30531	19147.43861	11716.41478	10096.86679	-1.713629973	0.001878725	1.629396509	down	-1.057702612	0.014001696	1.473839544	down	-1.126967319	0.01306173	1.40595257	down	-4.436101159	C18H32O3	295.2265543	8.091066667	--	--	--	--	--	--	--	--	--	--	--	--
pos_12367	1-H-Inden-1-one,2,3-dihydro-3,3,5,6-tetramethyl	124.0544	157.4023465	107.906687	331.5647243	40.81097398	74.72635293	103.1142821	69.7015836	47.6824869	76.61471166	62.8500219	93.9501622	0.199486763	0.854294438	0.184950274	unchanged	-0.820349525	0.061237629	1.262791684	unchanged	-0.73822077	0.048957636	1.26939428	down	3.919742158	C13H16O	189.1281289	6.587816667	--	--	--	--	--	--	HMDB0059683	--	Organic compounds	Benzenoids	Indanes	Indanones
pos_6669	Leu Ala Ala Lys	107.7291318	27.52687898	65.98419166	75.37242141	1.35E-09	124.6690191	62.36283146	124.2273164	54.7326402	5.972763552	3.062099711	39.25984017	-0.008619647	0.993107261	0.003202505	unchanged	0.262045609	0.697301224	0.325682841	unchanged	-2.058981667	0.145427351	1.065521332	unchanged	-7.280833713	C18H35N5O5	402.2681741	3.538916667	--	--	--	--	--	--	--	--	--	--	--	--
neg_6842	Pantetheine 4'-phosphate	15677.68915	11858.63155	10014.93223	16420.96386	13232.8213	12778.44168	17112.67379	17326.00527	12976.30718	13504.21592	13209.31886	16321.7946	0.176299348	0.471777229	0.597753402	unchanged	0.336482072	0.209065747	0.956622797	unchanged	0.196660465	0.410591649	0.641886898	unchanged	21.65438062	C11H23N2O7PS	357.0968366	3.966833333	C01134	Carbapenem biosynthesis(ko00332);;Pantothenate and CoA biosynthesis(ko00770);;Metabolic pathways(ko01100);;Biosynthesis of secondary metabolites(ko01110);;Biosynthesis of cofactors(ko01240)	--	--	--	--	HMDB0001416	2226-71-3	Organic compounds	Organic acids and derivatives	Carboxylic acids and derivatives	Amino acids, peptides, and analogues
pos_9054	1-Indanone	367.500078	388.1529825	308.6392553	467.2283378	348.7634497	285.4505633	453.0685848	468.0580684	410.9582075	316.3351258	459.0674629	483.4524868	0.049499534	0.84659797	0.173677416	unchanged	0.32379154	0.043437523	1.331760242	up	0.242217752	0.34526813	0.736836227	unchanged	7.583615601	C9H8O	133.0657928	4.5291	C01504	Polycyclic aromatic hydrocarbon degradation(ko00624);;Microbial metabolism in diverse environments(ko01120)	--	--	--	--	HMDB0059602	--	Organic compounds	Benzenoids	Indanes	Indanones
pos_5291	3-hydroxydocosanoyl-CoA	186.5884421	15.74501703	111.6817314	122.2659696	269.4097123	461.1045598	636.016621	314.9012983	652.0139757	470.3034574	375.2353118	417.1518355	1.441339661	0.20198881	1.040214374	unchanged	2.351806873	0.042512286	1.390836855	up	2.007594924	0.010093362	1.429714445	up	9.318953858	C43H78N7O18P3S	1144.407149	2.7836	--	--	LMFA07050215	Fatty Acyls [FA]	Fatty esters [FA07]	Fatty acyl CoAs [FA0705]	HMDB0060216	1072942-17-6	Organic compounds	Lipids and lipid-like molecules	Fatty Acyls	Fatty acyl thioesters
neg_5575	2-Methylbutyl acetate	35647.19309	32918.48419	32728.5985	29747.22996	27373.90274	29552.28408	38041.26842	30068.87778	28008.41474	41534.07196	41994.37538	33935.1154	-0.224891165	0.017253996	1.486306064	down	-0.075665695	0.636224602	0.416877967	unchanged	0.213660653	0.165277422	1.063118699	unchanged	-6.908543083	C7H14O2	175.0966622	3.382066667	--	--	--	--	--	--	HMDB0034166	624-41-9	Organic compounds	Organic acids and derivatives	Carboxylic acids and derivatives	Carboxylic acid derivatives
pos_7500	Urodiolenone	1647.854889	2113.323409	1891.115379	2992.486467	1871.230933	2569.564437	3468.524418	2860.923077	3187.327651	2999.90421	3028.149935	4012.928566	0.395162883	0.203243574	1.089434794	unchanged	0.751636359	0.005291023	1.507381394	up	0.828992142	0.034048567	1.356498202	up	3.734989743	C15H24O3	235.1701982	3.9308	--	--	--	--	--	--	HMDB0037969	--	Organic compounds	Lipids and lipid-like molecules	Prenol lipids	Sesquiterpenoids
neg_1611	Urocanic acid	1078.645346	722.7781962	942.2322346	552.2487073	535.1065636	1154.8148	456.0195559	1183.325289	344.8925437	630.6781004	535.6541535	534.6428671	-0.291203778	0.518095609	0.567132784	unchanged	-0.467514854	0.445319268	0.652460883	unchanged	-0.689737451	0.067780682	1.283673018	unchanged	-8.984274754	C6H6N2O2	137.0344108	1.23825	C00785	Histidine metabolism(ko00340);;Metabolic pathways(ko01100)	--	--	--	--	HMDB0000301	3465-72-3	Organic compounds	Organoheterocyclic compounds	Azoles	Imidazoles
neg_1124	Succinic acid	164.4830699	43.11901912	186.4235223	83.90683392	126.4083351	146.439392	278.3187154	37.51067315	46.71466349	19.57320013	12.0680136	23.29317908	-0.143357533	0.81529356	0.225314693	unchanged	-0.120133102	0.914676843	0.094269816	unchanged	-2.842507841	0.125818974	1.188152802	unchanged	-6.743747768	C4H6O4	117.0185363	0.767783333	C00042	Citrate cycle (TCA cycle)(ko00020);;Oxidative phosphorylation(ko00190);;Alanine, aspartate and glutamate metabolism(ko00250);;Lysine degradation(ko00310);;Tyrosine metabolism(ko00350);;Phenylalanine metabolism(ko00360);;Chlorocyclohexane and chlorobenzene degradation(ko00361);;Pyruvate metabolism(ko00620);;Glyoxylate and dicarboxylate metabolism(ko00630);;Propanoate metabolism(ko00640);;Butanoate…	LMFA01170043	Fatty Acyls [FA]	Fatty Acids and Conjugates [FA01]	Dicarboxylic acids [FA0117]	HMDB0000254	110-15-6	Organic compounds	Organic acids and derivatives	Carboxylic acids and derivatives	Dicarboxylic acids and derivatives
pos_1042	Hexyl acetate	1233.065218	884.3477016	305.0229864	278.4653278	364.4250422	374.2985828	281.2141455	294.294384	123.4727276	303.9571455	378.6120929	295.9409018	-1.251870796	0.224504586	1.098947626	unchanged	-1.793132819	0.163244556	1.148820343	unchanged	-1.307799788	0.216405959	1.005419057	unchanged	10.75352257	C8H16O2	186.150405	0.710583333	--	--	LMFA07010184	Fatty Acyls [FA]	Fatty esters [FA07]	Short fatty esters [FA0710]	HMDB0029980	142-92-7	Organic compounds	Organic acids and derivatives	Carboxylic acids and derivatives	Carboxylic acid derivatives
neg_3013	Butyric acid	45.97799364	20.20669813	143.4470809	13.61353513	28.48828254	23.19736077	91.00571955	16.04355146	5.794328026	10.61386494	9.321878665	12.31239941	-1.682720649	0.327998214	0.882861894	unchanged	-0.893532809	0.526764662	0.527924	unchanged	-2.700569403	0.255788937	0.93694761	unchanged	-8.669823322	C4H8O2	87.04438966	2.042783333	C00246	Butanoate metabolism(ko00650);;Metabolic pathways(ko01100);;Carbohydrate digestion and absorption(ko04973);;Protein digestion and absorption(ko04974)	LMFA01010004	Fatty Acyls [FA]	Fatty Acids and Conjugates [FA01]	Straight chain fatty acids [FA0101]	HMDB0000039	107-92-6	Organic compounds	Lipids and lipid-like molecules	Fatty Acyls	Fatty acids and conjugates
pos_4603	DL-p-Hydroxyphenyllactic acid	3655.01206	2875.406191	3603.041155	3050.915363	5034.363483	4451.913855	4353.643349	3022.730847	2696.700302	4265.156449	2738.709137	3133.608826	0.307087567	0.307925608	0.857894016	unchanged	-0.008622683	0.973907318	0.030720128	unchanged	0.000571501	0.998110339	0.011307686	unchanged	7.751544063	C9H10O4	147.0454671	2.455933333	--	--	--	--	--	--	HMDB0000755	306-23-0	Organic compounds	Phenylpropanoids and polyketides	Phenylpropanoic acids	--
neg_13136	Oleyl alcohol	249.8158892	335.6014287	317.8839484	192.8887918	238.940364	275.9226694	445.5081506	244.7116429	583.3344842	444.7276259	381.487899	287.9248225	-0.351963667	0.140770464	1.100860233	unchanged	0.495581311	0.335662121	0.828163505	unchanged	0.302651843	0.26824885	0.85163483	unchanged	-4.900197495	C18H36O	313.273504	9.3667	--	--	LMFA05000684	Fatty Acyls [FA]	Fatty alcohols [FA05]	--	HMDB0029632	143-28-2	Organic compounds	Lipids and lipid-like molecules	Fatty Acyls	Fatty alcohols
pos_12960	9,10-epoxy-12-octadecenoic acid	42827.30408	30056.05149	32366.10201	10280.90456	25267.20636	16586.18467	8437.690761	17229.22467	27576.79264	33729.67167	24933.31366	23275.95549	-1.013508158	0.039568811	1.401695675	down	-0.983129844	0.069608847	1.253480828	unchanged	-0.361191649	0.204438514	0.91262195	unchanged	4.423372705	C18H32O3	297.2437317	7.1218	--	--	LMFA02000280	Fatty Acyls [FA]	Octadecanoids [FA02]	Other Octadecanoids [FA0200]	HMDB0247616	--	Organic compounds	Lipids and lipid-like molecules	Fatty Acyls	Fatty acids and conjugates
pos_13249	5alpha-androst-16-en-3-one	3082.404302	4414.194766	3225.392107	3468.015169	2613.615497	2445.683311	4215.023474	3976.306556	3742.882181	3352.218601	4047.208222	3655.017874	-0.33040957	0.243090328	0.925617557	unchanged	0.154530483	0.443983133	0.660049914	unchanged	0.044053702	0.828598752	0.173659113	unchanged	2.842289587	C19H28O	273.2220657	7.435183333	--	--	LMST02020079	Sterol Lipids [ST]	Steroids [ST02]	C19 steroids (androgens) and derivatives [ST0202]	HMDB0034406	18339-16-7	Organic compounds	Lipids and lipid-like molecules	Steroids and steroid derivatives	Androstane steroids
neg_2364	2-aceto-2-hydroxy-butyrate	318.1108272	205.1002319	374.0984466	224.0012437	324.5819181	254.8344096	279.6724521	223.4042497	206.4968658	275.6272461	248.7703941	289.0382935	-0.15945568	0.623641707	0.450028529	unchanged	-0.338653426	0.339801081	0.796061768	unchanged	-0.141576971	0.63417762	0.398678407	unchanged	-7.592694155	C6H10O4	145.0495234	1.986366667	--	--	--	--	--	--	--	--	--	--	--	--
pos_1815	Clasto-Lactacystin β-lactone	798.1556555	487.641903	669.8379161	395.7048786	563.2211387	570.6679262	674.7225838	517.2913589	536.5301613	557.4166545	491.7425411	473.7956362	-0.354488765	0.26565522	0.941324985	unchanged	-0.178080066	0.513250436	0.551360973	unchanged	-0.360764326	0.246481865	0.921203196	unchanged	9.956270767	C10H15NO4	214.1095061	1.48725	--	--	--	--	--	--	--	--	--	--	--	--
pos_5400	Phenacetine	3310.839622	3643.192159	3495.892146	3176.639359	3352.798799	2636.919115	4457.393701	5213.674156	3420.206751	2812.679358	3453.19165	3604.419037	-0.189072017	0.174992171	1.115672966	unchanged	0.32511313	0.229756798	1.018164208	unchanged	-0.082328055	0.520018244	0.537515856	unchanged	6.120802051	C10H13NO2	180.1030013	2.833566667	--	--	--	--	--	--	HMDB0256387	--	Organic compounds	Benzenoids	Benzene and substituted derivatives	Anilides
pos_11105	.alpha.-Linolenoyl ethanolamide	564.7239699	550.14227	655.5772677	449.0035422	333.9540074	315.1841039	501.9927777	305.0981427	314.2439684	394.8850993	328.93078	296.8456202	-0.689046645	0.015221284	1.488858088	down	-0.658893604	0.057999416	1.327384273	unchanged	-0.794606332	0.004927863	1.427925783	down	11.89598736	C20H35NO2	363.3044267	5.5763	--	--	--	--	--	--	--	--	--	--	--	--
pos_11686	8,11,14-Octadecatriynoic acid	951.3618406	769.1017186	831.2082454	749.6909455	632.6895689	709.5620591	726.1149761	901.7251729	738.9921915	714.7631992	814.5487845	870.8547055	-0.286599534	0.084636552	1.282822491	unchanged	-0.108485269	0.472927813	0.586900399	unchanged	-0.088308179	0.513281772	0.518814525	unchanged	6.286240094	C18H24O2	273.1866174	5.9682	--	--	LMFA01030555	Fatty Acyls [FA]	Fatty Acids and Conjugates [FA01]	Unsaturated fatty acids [FA0103]	--	--	--	--	--	--
pos_4401	2,4,8-Trihydroxy-1-tetralone	766.8232152	332.8724267	417.9054577	552.1641842	276.4270803	328.2859676	2370.472408	464.9260227	219.1685017	211.7557412	231.1513065	266.1189483	-0.391556856	0.494610312	0.609045587	unchanged	1.009175224	0.53178601	0.550756158	unchanged	-1.0978822	0.177822473	1.07646185	unchanged	9.744244273	C10H10O4	195.0670762	2.3567	C09974	--	--	--	--	--	--	--	--	--	--	--
pos_10891	1,2-dihydrostilbene	350.5430597	256.4678698	419.3130473	322.0053631	306.7790913	297.2368563	306.9374613	274.4549362	268.8722455	328.3147878	344.5031703	379.4011214	-0.148368914	0.553432514	0.550885218	unchanged	-0.271502363	0.339240487	0.824075423	unchanged	0.035948901	0.875297292	0.130206776	unchanged	7.669054809	C14H14	183.1182235	5.41925	C14685	--	LMPK13090043	Polyketides [PK]	Aromatic polyketides [PK13]	Diphenyl ethers, biphenyls, dibenzyls and stilbenes [PK1309]	HMDB0244093	--	Organic compounds	Phenylpropanoids and polyketides	Stilbenes	--
pos_10783	1,3-Dipalmitin	3445.255997	992.1525786	2867.121041	635.0958786	912.8514857	1360.768821	681.7603852	739.0443739	1050.097076	1595.555247	2115.287964	2107.831977	-1.328408838	0.179339894	1.156354061	unchanged	-1.563753676	0.158639018	1.166968022	unchanged	-0.328100658	0.575784535	0.469849925	unchanged	-24.33590704	C35H68O5	607.4559982	5.348566667	--	--	--	--	--	--	HMDB0031011	502-52-3	Organic compounds	Lipids and lipid-like molecules	Glycerolipids	Diradylglycerols
pos_8402	Ethyl vanillin	387.9423003	248.4576713	260.2901547	356.1732712	179.172494	214.9788646	516.4097576	397.7283136	297.4901804	245.2827482	280.2491695	315.9415643	-0.257094596	0.526004757	0.552975073	unchanged	0.434265706	0.254095571	0.892606796	unchanged	-0.091691704	0.734300121	0.283376058	unchanged	8.02741417	C9H10O3	131.0504743	4.272766667	--	--	--	--	--	--	HMDB0029665	121-32-4	Organic compounds	Organic oxygen compounds	Organooxygen compounds	Carbonyl compounds
pos_4741	N-Butylscopolamine metabolite	2057.937549	1327.299256	515.9450407	21.68161031	47.31116562	90.92539875	175.0080773	30.53269841	52.04447798	152.8628094	131.9774017	97.24384626	-4.608505433	0.107070791	1.362198439	unchanged	-3.920789339	0.110805878	1.282649187	unchanged	-3.351949281	0.118764203	1.207398042	unchanged	1.721739591	C12H21NO2	212.1648689	2.51305	--	--	--	--	--	--	--	--	--	--	--	--
pos_9645	12-hydroxy-3Z,6Z-dodecadienoic acid	1590.941474	1350.770796	1619.478948	1125.568503	1088.034759	959.3209775	1638.786957	781.4475516	589.492017	892.6239902	1203.613942	1367.483683	-0.523597579	0.015492361	1.528687	down	-0.599778249	0.246270672	0.978430113	unchanged	-0.397087671	0.102449956	1.137554537	unchanged	5.483260425	C12H20O3	213.1499085	4.771083333	--	--	LMFA01050171	Fatty Acyls [FA]	Fatty Acids and Conjugates [FA01]	Hydroxy fatty acids [FA0105]	--	--	--	--	--	--
pos_10883	1α,25-dihydroxy-24a-homo-22-oxavitamin D3 / 1α,25-dihydroxy-24a-homo-22-oxacholecalciferol	4456.394102	4870.453975	3555.219317	2957.526642	2720.72772	1709.783132	4275.387327	5269.420028	5455.218821	3043.14146	4775.57545	3406.130023	-0.802101052	0.028322932	1.427885669	down	0.219600874	0.256713871	0.881168075	unchanged	-0.198668373	0.45038534	0.592558771	unchanged	0.846482261	C27H44O4	433.3316023	5.412116667	--	--	LMST03020283	Sterol Lipids [ST]	Secosteroids [ST03]	Vitamin D3 and derivatives [ST0302]	--	--	--	--	--	--
neg_8757	2,6-Dimethyl-1,7-octadien-3,6-diol	74.65894474	41.74525141	54.59007436	42.63419199	22.09714477	43.56402959	27.61647709	33.96946937	55.3469859	21.34996742	51.2705291	44.63651592	-0.65897647	0.159528502	1.101342961	unchanged	-0.548266686	0.231032641	0.918986318	unchanged	-0.544273781	0.246263648	0.856108887	unchanged	-5.441333822	C10H18O2	169.1224776	4.8286	--	--	--	--	--	--	--	--	--	--	--	--
pos_6180	Tyrosyl-Isoleucine	2227.484609	2109.304144	3957.291276	2503.022693	6093.482126	4401.871272	7047.575282	2612.726313	3212.203762	3822.428553	2006.092916	2430.886048	0.648177523	0.276328814	0.897583048	unchanged	0.634138998	0.394173944	0.716241395	unchanged	-0.006043673	0.989316121	0.003224011	unchanged	3.223515564	C15H22N2O4	277.1556172	3.282633333	--	--	--	--	--	--	HMDB0029108	--	Organic compounds	Organic acids and derivatives	Carboxylic acids and derivatives	Amino acids, peptides, and analogues
pos_14552	octyl 2-acetamido-2-deoxy-alpha-D-glucopyranoside	1069.756366	2345.875135	1224.458157	1680.06413	687.2990144	521.5174479	813.4410066	768.3364183	483.1619336	859.5591494	764.8806756	779.5432064	-0.683642109	0.341814981	0.767502151	unchanged	-1.168053268	0.159573589	1.146060307	unchanged	-0.948725969	0.204379324	1.0307522	unchanged	1.200717251	C16H31NO6	375.2493633	9.080616667	--	--	--	--	--	--	--	--	--	--	--	--
neg_5145	5-Amino-6-(5'-phosphoribitylamino)uracil	4432.265659	2242.443282	2506.638281	7573.742061	4052.90282	4977.624245	4995.062883	3037.217246	3097.424072	4617.566222	4422.630652	6035.104669	0.854776453	0.132224329	1.15639555	unchanged	0.277637482	0.52910558	0.517932893	unchanged	0.715409092	0.08947855	1.139639768	unchanged	14.75322702	C9H17N4O9P	391.0479693	3.175766667	--	--	--	--	--	--	HMDB0003841	71491-01-5	Organic compounds	Organic oxygen compounds	Organooxygen compounds	Carbohydrates and carbohydrate conjugates
pos_9539	L-Arogenate	136.3604303	166.7051375	103.2369838	290.748644	398.2085761	200.9317688	562.4489091	491.4582793	318.1652426	260.933163	272.2579621	246.3435536	1.13107095	0.094179961	1.314774786	unchanged	1.755730313	0.040252764	1.444218485	up	0.94005878	0.011635213	1.445175543	up	0.683381674	C10H13NO5	472.1928809	4.72825	C00826	Phenylalanine, tyrosine and tryptophan biosynthesis(ko00400);;Metabolic pathways(ko01100);;Biosynthesis of secondary metabolites(ko01110);;Biosynthesis of amino acids(ko01230)	--	--	--	--	HMDB0304400	--	Organic compounds	Organic acids and derivatives	Carboxylic acids and derivatives	Amino acids, peptides, and analogues
pos_3051	Leukotriene E4	4544.901891	5671.838909	4684.67449	5864.767061	6243.742097	4413.2598	4694.411705	5824.189446	5296.334529	5342.290839	5906.446357	5992.795222	0.148918802	0.467381119	0.621829077	unchanged	0.085838328	0.562052117	0.480855272	unchanged	0.210438646	0.147063672	1.040574514	unchanged	12.93834928	C23H37NO5S	457.2787528	11.1465	C05952	Arachidonic acid metabolism(ko00590);;Metabolic pathways(ko01100);;Neuroactive ligand-receptor interaction(ko04080);;Fc epsilon RI signaling pathway(ko04664)	LMFA03020002	Fatty Acyls [FA]	Eicosanoids [FA03]	Leukotrienes [FA0302]	HMDB0002200	75715-89-8	Organic compounds	Lipids and lipid-like molecules	Fatty Acyls	Eicosanoids
neg_10229	Deoxyadenosine monophosphate	125.239531	78.12821886	128.6255495	156.3038081	70.3376013	117.8649755	3891.004882	662.919548	225.0289657	109.9597563	148.0932164	144.6169517	0.053376597	0.896216544	0.125351751	unchanged	3.84746867	0.328267833	0.858270296	unchanged	0.278443597	0.316021692	0.756271583	unchanged	0.555640249	C10H14N5O6P	352.0430216	5.63395	C00360	Purine metabolism(ko00230);;Metabolic pathways(ko01100);;Nucleotide metabolism(ko01232)	--	--	--	--	HMDB0000905	653-63-4	Organic compounds	Nucleosides, nucleotides, and analogues	Purine nucleotides	Purine deoxyribonucleotides
pos_11460	Isovaleric acid	221.7738626	125.7789885	199.0432105	118.7530497	129.0141837	139.1158511	105.0702166	105.8545482	117.4117777	150.452174	171.984311	196.8622554	-0.498577412	0.203753974	1.124738737	unchanged	-0.73529974	0.126049189	1.24221377	unchanged	-0.073910338	0.795218737	0.216994612	unchanged	10.76755122	C5H10O2	67.05532564	5.78975	C08262	Biosynthesis of alkaloids derived from histidine and purine(ko01065);;Biosynthesis of secondary metabolites(ko01110);;Protein digestion and absorption(ko04974)	LMFA01020181	Fatty Acyls [FA]	Fatty Acids and Conjugates [FA01]	Branched fatty acids [FA0102]	HMDB0000718	503-74-2	Organic compounds	Lipids and lipid-like molecules	Fatty Acyls	Fatty acids and conjugates
pos_14037	10-Hexadecynoic acid	1886.306371	2009.09612	1056.402932	1394.906607	656.7920903	499.7917302	795.0727245	1211.348711	1087.521621	1348.010431	2362.909456	871.867649	-0.956614397	0.121222931	1.162829256	unchanged	-0.678507981	0.163206931	1.100886919	unchanged	-0.111729224	0.829885856	0.172295491	unchanged	3.987546532	C16H28O2	253.2172123	8.411016667	--	--	LMFA01030497	Fatty Acyls [FA]	Fatty Acids and Conjugates [FA01]	Unsaturated fatty acids [FA0103]	--	--	--	--	--	--
neg_8722	3-alpha,12-alpha-dihydroxy-7-oxo-5-beta-cholanate	730.6859492	505.120868	751.9208279	416.2409248	369.2234698	528.2136878	397.0652579	395.1698114	427.6358536	419.4088099	557.5541563	530.9336792	-0.597508309	0.085319145	1.28252177	unchanged	-0.704391594	0.080952123	1.353186971	unchanged	-0.398582548	0.170360787	1.011658738	unchanged	2.1049514	C24H37O5-	426.2396202	4.814316667	--	--	--	--	--	--	--	--	--	--	--	--
pos_4080	Mexiletine	27.91257507	21.80792857	44.25263596	23.68063268	0.113531003	18.38545483	33.49168156	3.213435734	44.84879329	175.509469	107.9713374	79.04892563	-1.155702403	0.1528959	1.07728775	unchanged	-0.204494392	0.788033154	0.230278838	unchanged	1.947778965	0.081564573	1.274946905	unchanged	5.336704093	C11H17NO	180.1392466	2.228216667	C07220	--	--	--	--	--	HMDB0014523	31828-71-4	Organic compounds	Benzenoids	Phenol ethers	--
neg_1566	Cyclotene	98.60726899	4.306736387	32.01907287	82.61302417	52.96966189	122.1607489	121.9710207	25.50702381	1.631996523	2.801069006	8.514849247	35.72798497	0.933691619	0.306339358	0.834333967	unchanged	0.14413335	0.923814836	0.079608998	unchanged	-1.520164392	0.409948441	0.671614965	unchanged	-9.338364744	C6H8O2	111.0441067	1.109766667	--	--	--	--	--	--	HMDB0031543	765-70-8	Organic compounds	Organic oxygen compounds	Organooxygen compounds	Carbonyl compounds
neg_10954	E-2-Hexen-1-ol	101.0958924	59.88588892	64.13629305	103.6331416	79.65719402	75.91813264	105.5367329	102.8458028	94.51263218	84.21435251	152.2167358	124.8794031	0.203430958	0.514999114	0.540923393	unchanged	0.42813667	0.180130799	1.103831056	unchanged	0.682557253	0.138656421	1.044853835	unchanged	-8.412335435	C6H12O	199.1686696	6.189316667	--	--	--	--	--	--	--	--	--	--	--	--
pos_11288	Butyl cinnamate	3463.041543	5239.654503	6597.74062	6121.926538	4888.062918	3469.857032	5857.745107	3293.973529	2731.43894	4006.001424	2607.907874	3171.722837	-0.07952652	0.829467109	0.168865247	unchanged	-0.364654589	0.437842203	0.632619113	unchanged	-0.644835873	0.16920793	1.027079515	unchanged	4.292329675	C13H16O2	205.1231823	5.690516667	--	--	--	--	--	--	HMDB0037702	538-65-8	Organic compounds	Phenylpropanoids and polyketides	Cinnamic acids and derivatives	Cinnamic acid esters
pos_2255	Glucosan	8872.500579	7006.238817	11086.41204	10771.92909	13321.65533	10379.65769	11184.4577	12355.15583	9479.318965	11625.42824	11389.68784	12473.8784	0.35438085	0.174027751	1.049191073	unchanged	0.292197343	0.242424369	0.91093557	unchanged	0.396275563	0.128976821	1.148597815	unchanged	7.977238643	C6H10O5	342.1420578	1.78635	--	--	--	--	--	--	HMDB0000640	498-07-7	Organic compounds	Organoheterocyclic compounds	Oxepanes	--
pos_14614	β-nonylenic acid	69.99616185	107.4108193	82.87451539	21.46506328	40.56379644	25.47914283	48.9253197	115.6777413	72.17119446	57.41530932	27.8460659	41.4550155	-1.572585892	0.018341113	1.514910125	down	-0.136560529	0.748934423	0.274036201	unchanged	-1.038469605	0.035700142	1.284781433	down	6.740401849	C9H16O2	157.1233585	9.223383333	--	--	LMFA01030027	Fatty Acyls [FA]	Fatty Acids and Conjugates [FA01]	Unsaturated fatty acids [FA0103]	--	--	--	--	--	--
neg_5162	m-CRESYL ACETATE	330.1960904	275.2334306	294.679478	362.8668193	364.0326213	319.5168826	527.1493747	367.4223456	331.3892112	402.8871075	442.4345454	462.1318608	0.21728533	0.089087163	1.212191094	unchanged	0.445741384	0.207337043	1.045936629	unchanged	0.538588032	0.004693978	1.429101746	up	-7.676112468	C9H10O2	149.0596512	3.19005	--	--	--	--	--	--	--	--	--	--	--	--
pos_1098	L-Arginine	216.4393724	168.0952164	207.5128987	403.2612651	229.0677406	511.8236364	369.4356416	262.9624579	423.5771988	366.3301121	245.828483	236.6360812	0.950494733	0.151102037	1.237968508	unchanged	0.834791284	0.070546217	1.343603803	unchanged	0.51970271	0.167394338	1.061413099	unchanged	3.310849959	C6H14N4O2	157.1089639	0.746283333	C00062	Arginine biosynthesis(ko00220);;Monobactam biosynthesis(ko00261);;Arginine and proline metabolism(ko00330);;Clavulanic acid biosynthesis(ko00331);;D-Amino acid metabolism(ko00470);;Aminoacyl-tRNA biosynthesis(ko00970);;Biosynthesis of various antibiotics(ko00998);;Biosynthesis of plant secondary metabolites(ko01060);;Biosynthesis of alkaloids derived from ornithine, lysine and nicotinic acid(ko01…	--	--	--	--	HMDB0000517	74-79-3	Organic compounds	Organic acids and derivatives	Carboxylic acids and derivatives	Amino acids, peptides, and analogues
pos_12318	Compactin diol lactone	2518.910711	1723.932468	1617.815066	1757.156717	1303.559968	1211.673232	1388.964294	1348.63238	1910.389812	1824.700119	3470.246942	2134.686449	-0.456019391	0.200547118	1.053828903	unchanged	-0.334456837	0.307390356	0.817966984	unchanged	0.342228336	0.430310029	0.622101364	unchanged	-1.608921461	C18H26O4	307.1898931	6.552133333	C14183	--	--	--	--	--	--	--	--	--	--	--
neg_1265	3-Dehydroshikimic acid	507.5750639	529.532511	328.7670677	842.9041256	497.6311175	652.653984	383.2299452	459.1109556	376.0476672	810.6616141	136.4145086	329.4850726	0.5452536	0.164741958	1.10344867	unchanged	-0.164850772	0.53267891	0.535131372	unchanged	-0.097562383	0.898452586	0.098991828	unchanged	-1.554684264	C7H8O5	171.0296295	0.832016667	--	--	--	--	--	--	HMDB0304122	--	Organic compounds	Organic oxygen compounds	Organooxygen compounds	Carbonyl compounds
pos_7810	Hydrocinnamic acid	2806.509871	2205.425664	2326.294472	3016.511559	1963.648585	2408.047528	3053.116331	2827.449607	2490.38994	1928.712036	2343.941418	2359.975145	0.009792294	0.965393521	0.038607304	unchanged	0.189960249	0.234892839	0.912876618	unchanged	-0.145851382	0.370711333	0.691724746	unchanged	6.875963799	C9H10O2	115.0552585	4.072866667	--	--	--	--	--	--	HMDB0000764	501-52-0	Organic compounds	Phenylpropanoids and polyketides	Phenylpropanoic acids	--
pos_10281	Pseudoionone	86.51965482	94.52723268	92.49688983	111.0026662	84.3313214	50.71524363	80.69546771	234.1070657	51.23609898	46.91607877	63.96427072	82.20404537	-0.152824729	0.652907042	0.416178922	unchanged	0.420224184	0.641159767	0.416708205	unchanged	-0.502540167	0.112182713	1.203142891	unchanged	-1.410322711	C13H20O	193.1584207	5.0916	--	--	--	--	--	--	HMDB0032498	3548-78-5	Organic compounds	Lipids and lipid-like molecules	Prenol lipids	Monoterpenoids
pos_12671	Delta 8,14 -Sterol	1879.714087	2630.738477	1687.638442	1568.81369	1014.99479	988.0667039	2783.89622	2089.738934	1524.061025	1576.781596	1898.17629	1893.528842	-0.79514227	0.073539401	1.290796806	unchanged	0.045728544	0.893320722	0.11194478	unchanged	-0.20730846	0.444631328	0.628818958	unchanged	-19.79715509	C29H46O	433.3359629	6.901216667	--	--	LMST01031020	Sterol Lipids [ST]	Sterols [ST01]	Ergosterols and C24-methyl derivatives [ST0103]	HMDB0006928	74635-33-9	Organic compounds	Lipids and lipid-like molecules	Steroids and steroid derivatives	Ergostane steroids
pos_13903	Strobilurin A	1054.453063	1886.135034	655.3580859	794.2651737	111.4995032	134.8111386	470.3836625	332.7116623	158.7306736	272.4230771	316.4620125	434.3079906	-1.788989347	0.130273301	1.160713839	unchanged	-1.902523601	0.129236421	1.214041986	unchanged	-1.813293017	0.13936616	1.156447088	unchanged	7.072267575	C16H18O3	259.1346964	8.176166667	--	--	--	--	--	--	HMDB0030420	52110-55-1	Organic compounds	Benzenoids	Benzene and substituted derivatives	Styrenes
pos_2210	N-Hydroxy-L-tyrosine	274.3377982	243.4843774	523.7564539	401.3316882	622.2581125	419.7079082	290.2521582	441.1220719	409.4430235	376.5175355	518.2059086	542.4757634	0.470597161	0.306442618	0.835430197	unchanged	0.131295953	0.762358327	0.260296279	unchanged	0.464488291	0.283796862	0.815426888	unchanged	8.675755462	C9H11NO4	198.077794	1.764933333	C03004	Cyanoamino acid metabolism(ko00460);;Metabolic pathways(ko01100);;Biosynthesis of secondary metabolites(ko01110)	--	--	--	--	HMDB0038750	64448-49-3	Organic compounds	Organic acids and derivatives	Carboxylic acids and derivatives	Amino acids, peptides, and analogues
pos_13224	Neoabietic acid	1051.152448	815.5717868	700.3862732	581.8104076	367.2622313	379.857304	389.695376	652.3446607	642.7446826	462.6062739	1072.298882	908.6699934	-0.94988035	0.035913695	1.427015395	down	-0.607581145	0.096008045	1.175440894	unchanged	-0.071151928	0.856061474	0.15619538	unchanged	4.547595705	C20H30O2	303.233231	7.406633333	C11889	Diterpenoid biosynthesis(ko00904);;Biosynthesis of secondary metabolites(ko01110)	LMPR0104050004	Prenol Lipids [PR]	Isoprenoids [PR01]	C20 isoprenoids (diterpenes) [PR0104]	--	--	--	--	--	--
pos_13339	Nerolidol	75.92824435	139.4401029	60.1952686	89.32524918	68.03416828	47.59553869	103.2152802	255.8608941	353.4715055	76.08387347	162.2113573	122.5294609	-0.427078536	0.44965415	0.650670359	unchanged	1.370601141	0.174801963	1.099278162	unchanged	0.388912654	0.459148526	0.567894269	unchanged	2.357838636	C15H26O	223.2061658	7.499433333	C09704	Sesquiterpenoid and triterpenoid biosynthesis(ko00909);;Biosynthesis of terpenoids and steroids(ko01062);;Metabolic pathways(ko01100)	LMPR0103010005	Prenol Lipids [PR]	Isoprenoids [PR01]	C15 isoprenoids (sesquiterpenes) [PR0103]	HMDB0035662	7212-44-4	Organic compounds	Lipids and lipid-like molecules	Prenol lipids	Sesquiterpenoids
neg_4288	dihydroisopteroate	134.531177	153.1416269	145.6175899	171.2758096	179.3271317	124.3211595	166.0228275	233.1073079	382.15111	215.7986493	220.8963429	223.2565121	0.132362718	0.509212184	0.588944547	unchanged	0.850507731	0.210271355	1.071709803	unchanged	0.607025762	0.001820642	1.497744991	up	2.731758654	C14H13N6O3-	334.0804365	2.798066667	--	--	--	--	--	--	--	--	--	--	--	--
pos_11238	Longicamphenylone	56.91360367	53.02415302	48.22451702	175.3621739	47.03423753	116.2394085	63.92804066	112.5600057	152.5864829	92.25002573	258.579953	165.5385292	1.098329069	0.245846058	1.05664717	unchanged	1.057008848	0.155088942	1.184305511	unchanged	1.706995501	0.130852475	1.176287072	unchanged	-6.654886677	C14H22O	207.1729697	5.66195	--	--	--	--	--	--	--	--	--	--	--	--
pos_14526	Methyl linolenate	173.6268848	387.3435169	216.2995871	307.2226842	215.8838466	353.3305915	544.9886727	373.0887779	322.9700434	306.4025368	281.5614245	262.6509738	0.173234779	0.6931421	0.380359343	unchanged	0.675070609	0.174451482	1.012822126	unchanged	0.130090373	0.746260395	0.274044275	unchanged	-2.330773688	C19H32O2	257.2256962	9.017083333	--	--	--	--	--	--	HMDB0254600	--	Organic compounds	Lipids and lipid-like molecules	Fatty Acyls	Lineolic acids and derivatives
pos_12921	p-Isopropylphenol	84.15089817	55.86386101	57.81964199	24.45318083	29.37784477	26.82973936	22.77725796	38.26143215	39.71395886	47.57253742	35.08775668	40.69632653	-1.294354323	0.047435656	1.511787141	down	-0.973475546	0.049804407	1.332037617	down	-0.681458168	0.097811549	1.187456202	unchanged	9.607583432	C9H12O	137.0973989	7.107516667	--	--	--	--	--	--	HMDB0031446	99-89-8	Organic compounds	Benzenoids	Benzene and substituted derivatives	Cumenes
pos_14259	6-Hydroxydopamine hydrochloride	116.5432677	156.9963283	114.3354031	153.4002973	103.1210936	78.8408756	85.98707793	110.2776434	93.86380228	91.94714631	95.13767155	101.2113065	-0.209871416	0.543557495	0.517677419	unchanged	-0.418899649	0.128183224	1.150838155	unchanged	-0.428040346	0.134276237	1.157852549	unchanged	8.148236764	C8H11NO3	134.0614179	8.738683333	--	--	--	--	--	--	--	--	--	--	--	--
pos_7343	cis-1,2-Dihydroxy-1,2-dihydro-8-methylnaphthalene	42.07030308	39.58503962	46.35422151	96.76178269	52.3735209	93.90116202	218.8417756	147.3351303	125.7450057	77.20239571	92.29486191	80.24130978	0.92492119	0.113447557	1.336212273	unchanged	1.942177713	0.049164536	1.444231536	up	0.96416703	0.005652044	1.471783973	up	10.20293923	C11H12O2	177.0928026	3.859416667	C14083	Naphthalene degradation(ko00626);;Microbial metabolism in diverse environments(ko01120);;Degradation of aromatic compounds(ko01220)	--	--	--	--	--	--	--	--	--	--
pos_7350	Diethylstilbestrol diglucuronide	1138.17553	1003.991917	1339.77772	1067.588694	1350.549881	1183.42025	1619.970022	1535.069195	1644.237431	1259.121716	1520.670308	1471.906156	0.048727985	0.770630991	0.242909588	unchanged	0.462923494	0.035043452	1.442824342	up	0.288145703	0.114763442	1.077160508	unchanged	-5.657777066	C30H36O14	621.2142732	3.859416667	--	--	--	--	--	--	--	--	--	--	--	--
pos_14345	22,24,25-trihydroxyvitamin D3 / 22,24,25-trihydroxycholecalciferol	2554.711001	4796.563412	3267.973129	3100.627648	2351.69057	2156.105145	6417.137945	3131.237081	2788.049078	2894.088057	2494.813514	2697.292176	-0.481012113	0.266559634	0.923575027	unchanged	0.216242725	0.694945255	0.332753662	unchanged	-0.393148867	0.329172077	0.808423799	unchanged	-3.005011901	C27H44O4	433.3299372	8.78865	--	--	LMST03020297	Sterol Lipids [ST]	Secosteroids [ST03]	Vitamin D3 and derivatives [ST0302]	--	--	--	--	--	--
pos_12036	4-Acetyl-6-tert-butyl-1,1-dimethylindane	144.2852675	170.5979511	130.7706277	215.1664231	86.68261521	139.0828657	162.3889502	175.3697568	157.2972843	109.7042695	159.5578534	144.8574685	-0.015367689	0.970999638	0.012336878	unchanged	0.151668147	0.296174886	0.85880616	unchanged	-0.105876102	0.60838805	0.415462453	unchanged	-5.017154739	C17H24O	245.1887667	6.27445	--	--	--	--	--	--	HMDB0031867	13171-00-1	Organic compounds	Benzenoids	Indanes	--
pos_7225	3-Phenylpropyl isovalerate	1386.620591	1328.646881	1247.398791	1665.923466	1517.115274	1671.307264	1637.186651	1567.863979	1590.147287	1491.374718	1834.150213	1799.182121	0.292805475	0.011250979	1.51891691	up	0.275118895	0.009053519	1.515464262	up	0.370998069	0.056779689	1.29543837	unchanged	1.854291328	C14H20O2	221.1540145	3.795183333	--	--	--	--	--	--	HMDB0036389	5452/7/3	Organic compounds	Lipids and lipid-like molecules	Fatty Acyls	Fatty acid esters
pos_6659	Acetyllysine	234.4660272	207.5518631	163.2450821	270.0381985	132.0659552	212.4407186	160.6899895	176.4860737	185.3856397	170.0726257	155.1821185	141.7135974	0.021956261	0.949590464	0.06506275	unchanged	-0.211960698	0.315162347	0.845224848	unchanged	-0.374237351	0.144400713	1.086580782	unchanged	-6.956884589	C8H16N2O3	153.1009307	3.538916667	--	--	--	--	--	--	HMDB0000446	1946-82-3	Organic compounds	Organic acids and derivatives	Carboxylic acids and derivatives	Amino acids, peptides, and analogues
neg_1822	N,N'-Diacetylchitobiose	1487.140383	1750.013477	1052.818458	433.6172921	538.2765647	1016.301273	642.4610448	525.8288399	885.8716049	1800.97991	1828.516957	1808.962836	-1.109508982	0.048183609	1.348731006	down	-1.062418733	0.047167279	1.356560956	down	0.342229767	0.200186053	1.037501965	unchanged	-0.640341286	C16H28N2O11	885.3074762	1.565916667	C01674	Amino sugar and nucleotide sugar metabolism(ko00520);;Metabolic pathways(ko01100);;ABC transporters(ko02010);;Phosphotransferase system (PTS)(ko02060)	--	--	--	--	HMDB0062702	35061-50-8	Organic compounds	Organic oxygen compounds	Organooxygen compounds	Carbohydrates and carbohydrate conjugates
pos_1266	2-Aminoheptanedioic acid	2318.304485	1954.766287	2640.911905	3328.433779	4241.311226	3812.084365	2333.001689	2372.408491	2497.111053	3535.892011	1961.732179	2941.130562	0.719143563	0.012688541	1.5057262	up	0.058985019	0.679532786	0.365340924	unchanged	0.287513137	0.39100374	0.69226753	unchanged	8.70435969	C7H13NO4	176.0932583	0.8248	--	--	--	--	--	--	HMDB0034252	3721-85-5	Organic compounds	Organic acids and derivatives	Carboxylic acids and derivatives	Amino acids, peptides, and analogues
pos_2750	(S)-(-)-Perillyl alcohol	101.2258216	440.2093507	123.5281939	190.0997203	40.15050551	21.147613	77.20934667	129.449095	15.70590343	53.14052255	33.59901502	29.12735338	-1.403302615	0.342541086	0.796312792	unchanged	-1.580349384	0.308800533	0.864700547	unchanged	-2.520806488	0.236090206	0.972741732	unchanged	12.17564862	C10H16O	170.1554944	10.07073333	--	--	--	--	--	--	HMDB0003634	536-59-4	Organic compounds	Lipids and lipid-like molecules	Prenol lipids	Monoterpenoids
neg_9472	3-Methylglutaric acid	131.9759868	75.6921736	112.4469197	66.17759998	54.78043616	119.0774711	66.7621092	34.48791166	35.57975754	66.76031535	77.88243655	97.96147686	-0.41534281	0.360724883	0.763657206	unchanged	-1.226208402	0.044300204	1.342141206	down	-0.399985944	0.260917478	0.860297237	unchanged	-5.347504643	C6H10O4	145.0498513	5.206283333	--	--	--	--	--	--	HMDB0000752	626-51-7	Organic compounds	Lipids and lipid-like molecules	Fatty Acyls	Fatty acids and conjugates
neg_5536	L-prolyl-L-phenylalanine	3009.329836	2804.459532	2678.507303	3627.897782	4205.366801	2799.637082	4128.152644	6147.854016	3528.004503	3021.360878	3478.518035	3294.348465	0.324308678	0.21817564	1.0508267	unchanged	0.700860869	0.153156013	1.182888228	unchanged	0.205776918	0.063002669	1.205814472	unchanged	0.240785328	C14H18N2O3	297.1012069	3.347083333	--	--	--	--	--	--	HMDB0011179	13589-02-1	Organic compounds	Organic acids and derivatives	Carboxylic acids and derivatives	Amino acids, peptides, and analogues
neg_7116	Carvacrol	1767.416695	1406.30466	1652.154236	1530.75364	1035.59497	1343.02473	743.7630731	1316.006429	1762.22217	889.5555026	1392.279212	1219.571821	-0.303853358	0.16991625	1.070586254	unchanged	-0.336466089	0.377336233	0.74828002	unchanged	-0.462856146	0.078525814	1.173813831	unchanged	-6.969913653	C10H14O	149.0961424	4.087483333	C09840	--	LMPR0102090017	Prenol Lipids [PR]	Isoprenoids [PR01]	C10 isoprenoids (monoterpenes) [PR0102]	HMDB0035770	499-75-2	Organic compounds	Lipids and lipid-like molecules	Prenol lipids	Monoterpenoids
neg_10424	OLEASIDE A	4118.844375	3349.064674	3829.959364	3429.223593	2064.50741	2231.636213	4684.648917	3995.579443	4043.299035	4161.849479	5787.440883	4440.854981	-0.548375186	0.09074466	1.283598331	unchanged	0.171448087	0.206886319	0.957129526	unchanged	0.349030561	0.165105405	1.036200464	unchanged	-0.731222826	C30H44O7	515.3010498	5.761733333	--	--	--	--	--	--	--	--	--	--	--	--
pos_12590	(R)-3-Hydroxy-5-phenylpentanoic acid	453.8132772	565.2120575	401.4542607	523.6639239	357.221533	523.8954452	752.492606	868.2090671	786.7489353	560.0268566	600.9147626	586.8502305	-0.016032971	0.946779345	0.033891256	unchanged	0.761128092	0.006925331	1.499843791	up	0.299155272	0.145545179	1.117473709	unchanged	12.35980726	C11H14O3	195.1039697	6.829833333	--	--	--	--	--	--	HMDB0031517	21080-41-1	Organic compounds	Organic acids and derivatives	Hydroxy acids and derivatives	Medium-chain hydroxy acids and derivatives
neg_1254	Tetrahydropteroyltri-L-glutamate	195.9238355	144.8975431	218.4501835	487.6405398	412.0884603	451.4636578	331.7723905	348.6922366	368.3112904	298.680305	251.562536	235.6550656	1.272612515	0.001019364	1.613649565	up	0.907085584	0.007457368	1.52845454	up	0.490792935	0.05995908	1.211407747	unchanged	7.912019077	C29H37N9O12	738.2311331	0.824883333	C04144	--	--	--	--	--	HMDB0012290	88903-89-3	Organic compounds	Organoheterocyclic compounds	Pteridines and derivatives	Pterins and derivatives
pos_11339	Phytosphingosine	477.6448446	199.0852102	617.2846146	272.1066238	153.8531626	161.8785904	234.2551736	191.424853	79.28439044	140.4752689	164.2886615	1406.335057	-1.138362519	0.188217874	1.119552409	unchanged	-1.357600337	0.154736976	1.129046505	unchanged	0.40306925	0.775924709	0.229429145	unchanged	2.031542564	C18H39NO3	318.3009151	5.732633333	C12144	Sphingolipid metabolism(ko00600);;Metabolic pathways(ko01100)	LMSP01030001	Sphingolipids [SP]	Sphingoid bases [SP01]	4-Hydroxysphinganines (Phytosphingosines) [SP0103]	HMDB0004610	554-62-1	Organic compounds	Organic nitrogen compounds	Organonitrogen compounds	Amines
pos_1846	3-Methyl-1-phenyl-1-butanone	210.0076699	161.0857663	211.965112	261.3291707	192.1300485	393.8675014	316.1207301	235.0628566	321.3960567	310.0924839	268.8611028	221.8491892	0.539277606	0.272139649	0.976510206	unchanged	0.581646057	0.053319211	1.322145274	unchanged	0.457806215	0.086124135	1.169482014	unchanged	-12.33947453	C11H14O	163.1097412	1.522933333	--	--	--	--	--	--	--	--	--	--	--	--
pos_8151	3-Indoleacetic Acid	16553.73446	14485.82281	14240.4188	17352.47993	18152.47264	18738.15879	17157.02327	17107.7849	24306.15809	17806.99724	16367.89749	18301.28574	0.260566737	0.035554582	1.429713987	up	0.371312499	0.198340552	1.059044437	unchanged	0.21278952	0.06555056	1.195369373	unchanged	7.845262657	C10H9NO2	176.0719784	4.179933333	--	--	--	--	--	--	HMDB0000197	87-51-4	Organic compounds	Organoheterocyclic compounds	Indoles and derivatives	Indolyl carboxylic acids and derivatives
pos_7576	Idarubicinol aglycone	6451.110805	5057.151717	4597.136628	6887.28791	6140.763799	6103.304967	9558.761458	7585.41838	5893.620625	5264.865929	6231.149801	6577.463095	0.248394768	0.204765974	1.03195801	unchanged	0.516458565	0.148165433	1.10549316	unchanged	0.16632981	0.396161866	0.651478854	unchanged	17.10243714	C20H18O7	371.118859	3.9665	--	--	--	--	--	--	--	--	--	--	--	--
pos_11553	Limonene-1,2-epoxide	652.9620006	460.2016874	455.7314736	315.1796827	690.2456979	297.864727	373.1491102	256.106393	488.5787416	421.4172636	363.963073	787.9639822	-0.267590692	0.581528687	0.524171436	unchanged	-0.489042673	0.182934192	0.997646614	unchanged	0.004085482	0.992645609	0.000648244	unchanged	6.602805912	C10H16O	153.128396	5.861133333	C07271	Limonene and pinene degradation(ko00903);;Biosynthesis of secondary metabolites(ko01110)	LMPR0102090015	Prenol Lipids [PR]	Isoprenoids [PR01]	C10 isoprenoids (monoterpenes) [PR0102]	HMDB0035158	1195-92-2	Organic compounds	Organoheterocyclic compounds	Oxepanes	--
pos_10959	CAY10580	744.976611	607.8519299	775.3036833	669.2328891	392.2586034	472.747136	194.5488173	321.2044552	506.9086803	276.799608	506.8877785	410.0110147	-0.4720649	0.124268482	1.176241242	unchanged	-1.057258458	0.035341661	1.385888255	down	-0.834149418	0.023308795	1.335881492	down	2.525091124	C19H35NO4	342.2647467	5.462083333	--	--	--	--	--	--	--	--	--	--	--	--
pos_5922	Histidinyl-Tryptophan	0.321200512	48.90890422	1.42E-09	71.27330024	165.8719112	34.15755222	271.003379	258.2972245	248.1088184	205.7175055	164.0664668	158.6571632	2.46229103	0.190811374	1.07511367	unchanged	3.981061879	0.001527956	1.577434305	up	3.424130061	0.001977491	1.463528386	up	-7.564506439	C17H19N5O3	324.1429206	3.11845	--	--	--	--	--	--	HMDB0304782	--	Organic compounds	Organic acids and derivatives	Carboxylic acids and derivatives	Amino acids, peptides, and analogues
pos_12952	Carvyl propionate	816.9991967	551.3811124	539.8170726	255.0740625	318.3712094	267.7958199	164.9482789	252.8041729	388.4270676	400.9383297	430.8886205	377.8814625	-1.181619182	0.053507506	1.485443207	unchanged	-1.243037372	0.034700342	1.361515933	down	-0.657551067	0.119926511	1.189561771	unchanged	7.267780506	C13H20O2	209.1551191	7.1218	--	--	--	--	--	--	HMDB0038047	97-45-0	Organic compounds	Lipids and lipid-like molecules	Prenol lipids	Monoterpenoids
neg_9045	2-Acetolactate	276.1537824	237.8630156	274.1899338	281.5805303	258.9600177	272.1385274	498.4251882	449.4031192	375.723915	252.8374704	297.7034055	320.5436028	0.044111678	0.60239349	0.454396934	unchanged	0.747769143	0.02717949	1.46671022	up	0.144238569	0.315653061	0.761497769	unchanged	-1.444994637	C5H8O4	263.0768594	4.957083333	C00900	--	LMFA01050472	Fatty Acyls [FA]	Fatty Acids and Conjugates [FA01]	Hydroxy fatty acids [FA0105]	HMDB0006833	--	Organic compounds	Organic acids and derivatives	Keto acids and derivatives	Short-chain keto acids and derivatives
pos_9812	Pro Asp Tyr	411.1090675	140.7292001	443.9241213	130.094298	144.81391	301.0889282	51.94266384	264.5468807	511.6902762	81.81211795	187.3344195	93.01073921	-0.789739885	0.290555292	0.890658618	unchanged	-0.265857474	0.752028796	0.265544115	unchanged	-1.459185161	0.148377627	1.090874249	unchanged	-6.791034084	C18H23N3O7	394.1582066	4.8496	--	--	--	--	--	--	--	--	--	--	--	--
pos_13923	Stearidonic Acid ethyl ester	255.8071517	227.4363657	226.321671	365.7852247	335.0765351	249.5683738	332.5949617	399.884507	318.1711415	239.5377934	365.0495028	310.9704842	0.421645346	0.138986807	1.219097416	unchanged	0.566275849	0.032783762	1.439733848	up	0.367715705	0.193608186	1.017326705	unchanged	2.751355705	C20H32O2	305.2483438	8.233266667	--	--	--	--	--	--	--	--	--	--	--	--
pos_6781	5-methylaminomethyl-2-thiouridine	1048.37573	1687.464808	970.5556497	865.4615202	1037.36306	818.5812469	3014.545677	2502.488905	3246.036757	2293.621362	2932.025119	3630.386708	-0.44566499	0.282647965	0.937234676	unchanged	1.2414195	0.005965814	1.493010376	up	1.256643525	0.027350973	1.338864292	up	7.688742623	C11H17N3O5S	268.0773691	3.588883333	--	--	--	--	--	--	--	--	--	--	--	--
neg_9213	2-Methoxy-3-isobutylpyrazine	2724.821679	3952.888073	2709.424531	3002.493144	3989.36504	2996.56669	3061.263386	2209.213176	2090.412738	3410.466774	3290.618354	3472.60795	0.089572393	0.724302927	0.306470494	unchanged	-0.350804722	0.263785397	0.877408395	unchanged	0.116086774	0.590598069	0.453498396	unchanged	-7.776886971	C9H14N2O	369.1880425	5.063516667	--	--	--	--	--	--	HMDB0031860	24683-00-9	Organic compounds	Organoheterocyclic compounds	Diazines	Pyrazines
neg_11688	ethylglyoxalbis(guanylhydrazone)	60305.72543	75257.20486	71805.80758	85672.45977	63338.78757	74695.50863	92776.79346	77066.53556	65074.83632	84552.93066	75845.98101	78864.54505	0.109410411	0.531336486	0.575395898	unchanged	0.179959861	0.388799366	0.708929987	unchanged	0.206401652	0.128423402	1.0869325	unchanged	-6.889311484	C6H16N8+2	445.2950302	6.83755	--	--	--	--	--	--	--	--	--	--	--	--
pos_740	5-Acetamidovalerate	3846.140487	3625.037947	2892.265824	7429.526521	3283.761391	4895.924009	2607.918417	4490.756088	3617.196096	5250.484315	4618.025452	4732.062085	0.590894143	0.282082639	0.964519514	unchanged	0.048245507	0.860701137	0.152626306	unchanged	0.494521318	0.0198918	1.36256975	up	8.151864208	C7H13NO3	160.0981166	0.632766667	--	--	LMFA01030987	Fatty Acyls [FA]	Fatty Acids and Conjugates [FA01]	Unsaturated fatty acids [FA0103]	HMDB0012175	--	Organic compounds	Lipids and lipid-like molecules	Fatty Acyls	Fatty acids and conjugates
neg_4068	Glucose 1-phosphate	4965.473796	2179.491893	2271.911556	10663.15559	4082.034167	5172.616306	5048.656057	3267.913526	2913.598669	5138.807762	5580.570822	7801.878941	1.080738115	0.222063974	1.020779006	unchanged	0.254058914	0.622935053	0.411767641	unchanged	0.975861427	0.069861017	1.173649208	unchanged	17.41735127	C6H13O9P	305.0324505	2.66315	--	--	--	--	--	--	HMDB0001586	59-56-3	Organic compounds	Organic oxygen compounds	Organooxygen compounds	Carbohydrates and carbohydrate conjugates
pos_8381	(R)-Bitalin A	34054.19256	15901.91881	18720.0969	25489.14013	3457.092819	9622.353127	31190.22749	20071.57906	9412.155617	6609.945142	4357.698791	8785.791892	-0.83238413	0.311987999	0.83788555	unchanged	-0.178732861	0.768114433	0.250440059	unchanged	-1.797706777	0.095084727	1.236894291	unchanged	8.008589429	C13H14O3	219.1030216	4.2585	--	--	--	--	--	--	HMDB0040358	35844-67-8	Organic compounds	Benzenoids	Benzene and substituted derivatives	Acetophenones
pos_848	Betaine-1	175.6820982	213.6032922	193.9411153	157.3320199	226.9144715	198.6711381	215.4509297	188.3641668	154.0685507	115.0417789	137.762344	125.0305069	-0.000764252	0.996699703	0.00687104	unchanged	-0.064092023	0.71019837	0.318862816	unchanged	-0.626301351	0.010099406	1.422558878	down	-29.46968613	C5H12NO2+	101.0800354	0.654183333	--	--	--	--	--	--	--	--	--	--	--	--
neg_7178	Sinapic acid	2217.957919	1852.479275	1836.916404	2777.272224	3211.074884	2833.144192	4242.756724	4290.54479	3697.716357	2911.894896	2985.884176	3305.052647	0.578510598	0.006382159	1.532301159	up	1.049960595	0.001476529	1.557700587	up	0.639565877	0.0031863	1.443977196	up	6.854535241	C11H12O5	223.0610527	4.116033333	C00482	Phenylpropanoid biosynthesis(ko00940);;Biosynthesis of phenylpropanoids(ko01061);;Metabolic pathways(ko01100);;Biosynthesis of secondary metabolites(ko01110)	--	--	--	--	HMDB0032616	7362-37-0	Organic compounds	Phenylpropanoids and polyketides	Cinnamic acids and derivatives	Hydroxycinnamic acids and derivatives
pos_13684	2,6-Diethylaniline	67.85647148	55.37433991	62.05066699	3.872286952	20.61461828	13.71289293	21.50886504	37.87472217	39.14890684	31.05970058	24.80461865	24.180191	-2.27808175	0.001761715	1.614648767	down	-0.91104719	0.018048586	1.444305366	down	-1.210844304	0.002523645	1.472546524	down	13.86028188	C10H15N	150.1297928	7.91275	C11001	--	--	--	--	--	HMDB0032782	579-66-8	Organic compounds	Benzenoids	Benzene and substituted derivatives	Aniline and substituted anilines
neg_7229	N1-(alpha-D-ribosyl)-5,6-dimethyl-benzimidazole	531.7007871	573.2071998	537.4756443	999.2145981	1691.912506	1099.17507	828.5004584	900.7669206	658.7022383	1076.733529	823.6036477	1028.166793	1.206521715	0.079807634	1.403566568	unchanged	0.539993327	0.069821795	1.373510386	unchanged	0.834372696	0.028394443	1.424506394	up	0.361840034	C14H18N2O4	277.1194813	4.144583333	--	--	--	--	--	--	HMDB0011112	--	Organic compounds	Nucleosides, nucleotides, and analogues	Benzimidazole ribonucleosides and ribonucleotides	--
pos_8015	Pyriculol	25253.84051	12666.28895	14575.56813	24527.65925	11286.59342	23152.35382	50374.77905	31471.00392	22904.98231	14060.42345	9907.214309	20319.73218	0.167698982	0.726484696	0.301266589	unchanged	0.996689691	0.152404643	1.106163404	unchanged	-0.245303864	0.611603729	0.40711182	unchanged	3.654047981	C14H16O4	249.1136519	4.14425	C16788	--	--	--	--	--	--	--	--	--	--	--
pos_13934	(+)-Vulgraon B	106.8154283	296.0710529	162.7800212	26.21794472	79.1611418	80.6724317	120.1967244	448.208107	469.7026448	127.2523317	75.18850124	92.63794757	-1.604249577	0.143100682	1.196729423	unchanged	0.87593217	0.302705265	0.845234921	unchanged	-0.938851562	0.24537478	0.929145701	unchanged	6.13549475	C16H24	217.1964036	8.24755	--	--	LMPR0103490003	Prenol Lipids [PR]	Isoprenoids [PR01]	C15 isoprenoids (sesquiterpenes) [PR0103]	--	--	--	--	--	--
neg_8934	2-n-heptyl-4-hydroxyquinoline-N-oxide	5675.680075	4934.810985	5634.246615	4567.277642	4074.36787	4241.85682	4787.033154	4831.136118	4580.327666	4739.062526	5919.071783	5712.853476	-0.334447609	0.023769245	1.482974834	down	-0.194234234	0.093454013	1.281751419	unchanged	0.011168926	0.928436915	0.066185232	unchanged	5.683602798	C16H21NO2	563.3156066	4.899983333	--	--	--	--	--	--	--	--	--	--	--	--
pos_13072	Boschnialactone	278.5937596	224.0473648	326.4089094	94.78848037	172.1373372	108.2119732	113.6343514	148.3603768	159.8312273	211.6933565	131.2528714	173.0707133	-1.144038567	0.017830551	1.486899549	down	-0.974811303	0.028149232	1.4360178	down	-0.684040741	0.053238973	1.226866734	unchanged	5.281313842	C9H14O2	155.10747	7.257433333	C09772	--	--	--	--	--	--	--	--	--	--	--
neg_3636	Glycerylphosphorylethanolamine	603.4577127	476.9954493	574.534871	589.2273063	604.1943662	510.7518294	594.0679505	659.2696313	651.4348811	563.9488577	719.1107075	746.326261	0.042251439	0.751017374	0.249350729	unchanged	0.202797884	0.149068986	1.103633001	unchanged	0.294222391	0.152538656	1.015176243	unchanged	-1.174546087	C5H14NO6P	429.103966	2.413283333	--	--	--	--	--	--	HMDB0000114	1190-00-7	Organic compounds	Lipids and lipid-like molecules	Glycerophospholipids	Glycerophosphoethanolamines
neg_5919	N-Hexanal	13004.59923	18976.77974	35767.80454	31344.6472	26135.06349	19222.25108	4170.348227	25592.28137	12797.28285	110101.1215	100652.5525	100889.4978	0.179059918	0.723097321	0.333947598	unchanged	-0.670708376	0.414743962	0.660420346	unchanged	2.201619638	0.002270583	1.492370609	up	13.96179007	C6H12O	121.0648802	3.54625	--	--	--	--	--	--	HMDB0005994	66-25-1	Organic compounds	Organic oxygen compounds	Organooxygen compounds	Carbonyl compounds
neg_5996	tunicamycin	3736.230964	3528.402288	2756.583168	2821.282839	2739.413955	3730.530194	2696.534943	4228.789016	4420.548603	3164.797548	4160.673083	3461.164903	-0.109116605	0.606278757	0.447736657	unchanged	0.179109925	0.527279618	0.535854116	unchanged	0.106187303	0.575893003	0.437812532	unchanged	16.18925988	C30H46N4O16	739.2771778	3.560516667	C12063	--	--	--	--	--	--	--	--	--	--	--
pos_12498	3,4,7-Trimethyl-2E,6-octadien-1-ol	67.0749661	58.35694633	99.86709529	102.4947364	171.7109378	88.69100819	45.34237484	46.50855404	68.60391146	145.7797638	114.5401701	97.79133502	0.687717908	0.210030068	1.019822045	unchanged	-0.489673648	0.231248905	0.942306722	unchanged	0.668566958	0.079976077	1.15996548	unchanged	5.652934536	C11H20O	169.1596422	6.729883333	--	--	LMFA05000125	Fatty Acyls [FA]	Fatty alcohols [FA05]	--	--	--	--	--	--	--
pos_9400	8,11-Octadecadiynoic acid	1036.380009	840.7022795	1268.262719	1099.350024	865.2505754	929.780714	909.7290109	859.8071988	812.0782427	945.0823561	1426.781568	1357.732989	-0.119963274	0.595102494	0.459727917	unchanged	-0.284944713	0.265120631	0.950310687	unchanged	0.245801443	0.375638068	0.672736173	unchanged	0.429920507	C18H28O2	277.2163253	4.67185	--	--	LMFA01030537	Fatty Acyls [FA]	Fatty Acids and Conjugates [FA01]	Unsaturated fatty acids [FA0103]	--	--	--	--	--	--
pos_13028	Farnesyl acetone	460.4053369	2417.441625	1127.492671	782.4845068	2814.256071	2793.686511	3749.280288	4148.153637	4620.887851	3493.692127	3272.082773	2489.828347	0.673987772	0.42119431	0.685662227	unchanged	1.644044679	0.024429135	1.458337681	up	1.208402441	0.073190834	1.219363285	unchanged	4.303899604	C18H30O	263.2380706	7.193183333	--	--	--	--	--	--	--	--	--	--	--	--
neg_12758	capric acid	210.0689824	240.7392589	287.8080955	153.9828078	175.725961	212.7484837	202.3760719	222.6168121	293.4480991	357.4258023	452.5389346	275.4735312	-0.44531572	0.087359087	1.233859613	unchanged	-0.039955522	0.860028108	0.147763439	unchanged	0.555380601	0.138780648	1.093392663	unchanged	-7.628612405	C10H20O2	343.2827569	8.425883333	--	--	LMFA01010010	Fatty Acyls [FA]	Fatty Acids and Conjugates [FA01]	Straight chain fatty acids [FA0101]	HMDB0000511	334-48-5	Organic compounds	Lipids and lipid-like molecules	Fatty Acyls	Fatty acids and conjugates
pos_3153	PC(o-22:1(13Z)/22:2(13Z,16Z))	1380.327269	1822.584369	1242.44734	1608.103936	940.9633855	643.5067131	622.1499425	801.5502967	620.4339115	672.9007845	603.731074	640.4442896	-0.477579851	0.292806897	0.868650046	unchanged	-1.120810047	0.033593901	1.446739999	down	-1.213392283	0.038980491	1.399916599	down	-20.62250151	C52H100NO7P	904.6947785	12.14375	--	--	LMGP01020275	Glycerophospholipids [GP]	Glycerophosphocholines [GP01]	1-alkyl,2-acylglycerophosphocholines [GP0102]	HMDB0013452	--	Organic compounds	Lipids and lipid-like molecules	Glycerophospholipids	Glycerophosphocholines
pos_8848	Methuyl tanshinonate	10945.20731	9372.899762	8402.674042	14698.14273	7589.141667	9708.218158	13853.68501	14077.75231	9159.03907	8447.817454	10099.12033	9874.859085	0.155774141	0.664835827	0.398917614	unchanged	0.368953812	0.218161203	0.986068965	unchanged	-0.015097219	0.918070248	0.089254656	unchanged	-5.785084768	C20H18O5	339.1210413	4.443433333	--	--	--	--	--	--	HMDB0036636	18887-19-9	Organic compounds	Lipids and lipid-like molecules	Prenol lipids	Diterpenoids
pos_14620	2E,8E-dodecadienoic acid	533.71277	802.116745	571.2610246	127.7543485	210.4135463	211.290244	293.403595	906.0955914	564.9616896	414.0146774	175.8359644	252.0340866	-1.795291861	0.023640106	1.535304647	down	-0.112145897	0.824815316	0.191202867	unchanged	-1.179678721	0.032952889	1.289091209	down	6.9019965	C12H20O2	179.1443954	9.223383333	--	--	LMFA01030232	Fatty Acyls [FA]	Fatty Acids and Conjugates [FA01]	Unsaturated fatty acids [FA0103]	--	--	--	--	--	--
neg_11325	Menaquinone 4	1251.908688	1373.558055	1438.428149	2098.111658	1846.994735	1693.720253	2187.216926	1417.23603	1818.789681	1469.892272	1420.424674	1627.936901	0.472531902	0.030575399	1.489517036	up	0.416292629	0.172513906	1.120492082	unchanged	0.152902239	0.143724673	1.016451595	unchanged	-5.494062539	C31H40O2	479.2697908	6.509833333	--	--	--	--	--	--	HMDB0030017	863-61-6	Organic compounds	Lipids and lipid-like molecules	Prenol lipids	Quinone and hydroquinone lipids
neg_3833	(N(omega)-L-arginino)succinic acid	235.2907161	150.0054024	266.9332091	145.5647026	164.7564767	162.5684201	220.273121	215.2077967	201.3595928	137.8912554	206.1391305	154.5095559	-0.463875901	0.226585672	1.07624112	unchanged	-0.034447202	0.897403216	0.11627823	unchanged	-0.387670219	0.289441198	0.810000209	unchanged	6.493215585	C10H18N4O6	289.1172417	2.51325	--	--	--	--	--	--	--	--	--	--	--	--
neg_12674	Linoleic acid	40.50396815	48.86722564	40.09379676	13.47630922	0.050976923	22.80266705	158.2230044	75.6963586	61.72708528	34.67341367	63.18530167	75.29825626	-1.83333061	0.027825833	1.489178414	down	1.191310923	0.206242728	1.074750603	unchanged	0.419518452	0.349813807	0.758199768	unchanged	-2.797120736	C18H32O2	325.2376493	8.283816667	C01595	Linoleic acid metabolism(ko00591);;Biosynthesis of unsaturated fatty acids(ko01040);;Biosynthesis of plant secondary metabolites(ko01060);;Metabolic pathways(ko01100)	LMFA01030120	Fatty Acyls [FA]	Fatty Acids and Conjugates [FA01]	Unsaturated fatty acids [FA0103]	HMDB0000673	60-33-3	Organic compounds	Lipids and lipid-like molecules	Fatty Acyls	Lineolic acids and derivatives
pos_13062	HECOGENIN ACETATE	814.9732363	892.6313956	937.2648043	607.5824891	542.604081	431.8370865	825.3081587	1302.007048	958.3277282	759.7156459	1796.236912	1581.846183	-0.741425333	0.006687381	1.55634411	down	0.22237462	0.411099852	0.714545433	unchanged	0.64566697	0.254948368	0.9270617	unchanged	1.487067296	C29H44O5	473.3268533	7.24315	--	--	--	--	--	--	--	--	--	--	--	--
neg_11790	sulcatone	1370.878598	981.7159877	2767.906936	406.8974361	2261.346815	994.1590025	739.8663181	522.640913	1049.356311	1392.374007	461.3305192	1195.77692	-0.483494471	0.562369215	0.50800721	unchanged	-1.147228875	0.221276447	1.018755969	unchanged	-0.747721182	0.340886601	0.742499216	unchanged	-9.286730242	C8H14O	171.1014968	6.95175	C07287	--	--	--	--	--	HMDB0035915	110-93-0	Organic compounds	Organic oxygen compounds	Organooxygen compounds	Carbonyl compounds
pos_8027	Enalaprilat	1499.358597	2122.870858	1455.517569	4911.633542	6668.313956	4064.790949	2385.231701	3415.814694	2908.596279	3625.888014	3351.501421	3788.256734	1.623417113	0.036154755	1.499738372	up	0.778425011	0.034488309	1.363081253	up	1.084174489	0.003610312	1.46511984	up	6.85059218	C18H24N2O5	371.1601277	4.14425	C11720	--	--	--	--	--	HMDB0041886	76420-72-9	Organic compounds	Organic acids and derivatives	Carboxylic acids and derivatives	Amino acids, peptides, and analogues
neg_12432	α-CEHC	5644.045005	3054.840663	2215.762321	2019.543835	1730.718473	1398.044404	1573.563863	2345.61427	1464.195767	2446.646813	1874.460047	2083.487469	-1.084095692	0.200603129	1.142756828	unchanged	-1.019683067	0.210547691	1.040967161	unchanged	-0.769086505	0.281081301	0.883922889	unchanged	-3.655649486	C16H22O4	277.1435159	7.7848	--	--	--	--	--	--	HMDB0001518	4072-32-6	Organic compounds	Organoheterocyclic compounds	Benzopyrans	1-benzopyrans
neg_3495	L-rhamnitol	5084.626033	2539.087321	4450.588721	3307.609411	2114.71419	2432.715046	15059.56734	2609.222203	1983.368536	1789.825211	1800.012509	2053.598809	-0.620249521	0.199698684	1.070771462	unchanged	0.702747949	0.61523855	0.444524019	unchanged	-1.097293946	0.105461536	1.230965059	unchanged	7.559956982	C6H14O5	211.0598205	2.34975	--	--	--	--	--	--	--	--	--	--	--	--
neg_5574	epsilon-Captrolactone	627.9661472	532.4178045	590.5980493	519.6598915	522.464685	578.7107813	803.8294129	545.5985114	556.5718639	790.1811966	756.396574	608.7897896	-0.111426703	0.276586097	0.90622189	unchanged	0.122383705	0.610030631	0.443547103	unchanged	0.299769663	0.120841281	1.121829728	unchanged	-9.594219435	C6H10O2	113.0597087	3.382066667	--	--	--	--	--	--	--	--	--	--	--	--
pos_12475	(2S,3S,4R)-2-aminoicosane-1,3,4-triol	2163.321957	2953.604862	2587.52135	4201.20052	2906.435941	2731.342195	4352.640485	2163.7789	1479.739523	2084.115918	1857.03118	2588.343057	0.352816936	0.264693425	0.955766417	unchanged	0.053615516	0.922405524	0.083794145	unchanged	-0.238721282	0.281029823	0.807797668	unchanged	3.234919547	C20H43NO3	346.3326878	6.702033333	--	--	--	--	--	--	--	--	--	--	--	--
pos_7547	Isoliensinine	42275.38938	34984.40445	45042.90364	35007.50729	38314.72212	30636.64228	39038.84931	40506.20089	38573.78867	32814.35605	33904.39836	35131.86835	-0.234443343	0.182852641	1.064884096	unchanged	-0.050217144	0.690105727	0.355378974	unchanged	-0.264001422	0.145250573	1.126415975	unchanged	-7.833117607	C37H42N2O6	611.289104	3.945083333	--	--	--	--	--	--	HMDB0033749	6817-41-0	Organic compounds	Organoheterocyclic compounds	Isoquinolines and derivatives	Benzylisoquinolines
pos_741	L-Carnitine	2347.664895	1754.075879	1679.947786	1816.073109	1188.603617	1470.235801	1385.780123	1602.671859	1300.597182	923.1305853	1112.947827	1157.062225	-0.369631416	0.194479569	1.028816981	unchanged	-0.430833045	0.128722586	1.171217885	unchanged	-0.856514802	0.043387078	1.348366665	down	6.530206026	C7H15NO3	162.1135218	0.632766667	C00318	Thermogenesis(ko04714);;Bile secretion(ko04976);;Diabetic cardiomyopathy(ko05415)	--	--	--	--	HMDB0000062	541-15-1	Organic compounds	Organic nitrogen compounds	Organonitrogen compounds	Quaternary ammonium salts
pos_1851	cerulenin	37890.95738	26909.0251	37721.02103	30813.79709	32234.83878	33715.39378	27981.54947	35735.05154	38147.28543	30787.7184	32978.48686	31682.20921	-0.08337675	0.653589476	0.429372192	unchanged	-0.009276839	0.965518298	0.035256099	unchanged	-0.103126368	0.584773633	0.460198485	unchanged	5.952235086	C12H17NO3	241.155997	1.5158	C12058	--	LMFA08010013	Fatty Acyls [FA]	Fatty amides [FA08]	Primary amides [FA0801]	HMDB0015168	17397-89-6	Organic compounds	Organoheterocyclic compounds	Epoxides	Oxirane carboxylic acids and derivatives
neg_4888	Phenyl acetate	557.5274527	510.3592278	544.9301607	604.9057852	650.639346	485.8904778	658.4525362	815.5340124	944.3843051	698.9029848	945.0496413	878.5332497	0.11069452	0.47871388	0.616345974	unchanged	0.584452888	0.079184852	1.3533775	unchanged	0.645263583	0.049556328	1.356022054	up	-8.418256153	C8H8O2	135.0440077	3.040116667	C00548	--	--	--	--	--	HMDB0040733	122-79-2	Organic compounds	Benzenoids	Phenol esters	--
pos_4299	3',5'-cyclic CMP	231.1219473	212.2593341	256.0290229	241.7194217	311.7545296	173.1685226	188.9530963	148.0266909	111.0032958	167.684395	110.059088	184.0603965	0.055106646	0.845802639	0.156016042	unchanged	-0.642694798	0.044457222	1.358356687	down	-0.598858758	0.05086873	1.271473017	unchanged	0.371318628	C9H12N3O7P	347.0752252	2.321016667	C00941	--	--	--	--	--	--	--	--	--	--	--
neg_9763	Octanal	682.6286883	441.4258335	660.1158579	404.3107835	401.3271505	470.6465627	374.2301914	380.4098612	454.198346	627.0498354	693.7978204	677.4713521	-0.483303436	0.150181767	1.211894794	unchanged	-0.561631999	0.118791838	1.216555754	unchanged	0.163533518	0.454098007	0.621178194	unchanged	1.535408862	C8H16O	293.2100237	5.34905	C01545	--	LMFA06000028	Fatty Acyls [FA]	Fatty aldehydes [FA06]	--	HMDB0001140	124-13-0	Organic compounds	Organic oxygen compounds	Organooxygen compounds	Carbonyl compounds
pos_14240	Isoleucyl-Glutamine	251.3071819	291.5273183	190.922	225.0078882	197.8173176	135.9234759	157.8905416	182.9035191	155.2656415	171.5740957	159.0172058	168.8585116	-0.393101857	0.213219144	0.990836412	unchanged	-0.564787616	0.10313354	1.262212357	unchanged	-0.554961662	0.113837348	1.211365449	unchanged	11.93846106	C11H21N3O4	259.1557001	8.717966667	--	--	--	--	--	--	HMDB0028905	--	Organic compounds	Organic acids and derivatives	Carboxylic acids and derivatives	Amino acids, peptides, and analogues
pos_10638	(6alpha,7alpha,10alpha)-1(5),3-Aromadendradiene	275.8176627	212.027626	231.8270811	237.2350514	164.7253546	185.4825879	237.5862615	240.153465	152.7634072	171.7419433	238.3177902	284.0409347	-0.292891413	0.199871496	1.015952031	unchanged	-0.190836729	0.442775545	0.635038727	unchanged	-0.052195353	0.834627025	0.180414303	unchanged	2.71386544	C15H22	203.1799758	5.312883333	--	--	--	--	--	--	HMDB0035707	111778-06-4	Organic compounds	Hydrocarbons	Unsaturated hydrocarbons	Olefins
pos_8847	Neoraunone	25005.32167	19210.91692	17964.26051	25099.6121	17504.80407	17134.79428	32124.87948	25701.3	20113.22331	16077.71345	18231.32283	19629.09139	-0.057784026	0.822069298	0.210864761	unchanged	0.32589068	0.280747123	0.859160223	unchanged	-0.205156754	0.339380701	0.756822694	unchanged	4.204155419	C19H16O5	325.1084126	4.4363	--	--	LMPK12050453	Polyketides [PK]	Flavonoids [PK12]	Isoflavonoids [PK1205]	--	--	--	--	--	--
neg_2519	16-phenoxy tetranor Prostaglandin A2	297.9835961	423.5598794	443.8215039	425.2447075	215.3773028	218.840041	409.2255442	282.1188637	183.1830857	253.000833	232.7205569	241.1856917	-0.439276016	0.296446142	0.842323451	unchanged	-0.414206216	0.298312233	0.830249661	unchanged	-0.680938996	0.082800118	1.283403086	unchanged	7.406354181	C22H26O5	369.1734892	10.81941667	--	--	--	--	--	--	--	--	--	--	--	--
pos_4690	Dictagymnin	1.037614962	0.431446921	5.868889928	54.82563429	0.015272747	63.71521846	13.98086777	20.90810738	35.82350999	15.18084547	50.04200411	33.01306184	4.014048965	0.202981795	1.144873773	unchanged	3.268515627	0.073107982	1.349175558	unchanged	3.742801182	0.090891837	1.253967013	unchanged	0.200224578	C14H18O	203.1430821	2.491633333	--	--	--	--	--	--	HMDB0039274	56045-79-5	Organic compounds	Benzenoids	Phenol ethers	--
neg_11278	Terpinen-4-ol	64.54296599	40.69212288	63.66267978	46.61037346	64.09497275	50.64664117	58.58688397	37.13301832	56.58344817	84.30572445	136.6822609	57.49418492	-0.065938921	0.804549652	0.24811813	unchanged	-0.149202589	0.622836611	0.410189506	unchanged	0.721434694	0.252653734	0.909193336	unchanged	-6.465421397	C10H18O	199.1329715	6.481283333	C17073	--	--	--	--	--	HMDB0035833	562-74-3	Organic compounds	Lipids and lipid-like molecules	Prenol lipids	Monoterpenoids
neg_8573	cyclogutamate	95.95521335	79.47993528	135.0765906	243.8185316	184.7804558	171.1570452	936.7215438	322.6499011	139.159298	401.820914	718.2130543	602.0861987	0.949727952	0.029028238	1.439026143	up	2.171192251	0.271208323	0.954409155	unchanged	2.471466098	0.033069667	1.405687105	up	2.234023229	C8H12NO4-	417.1523	4.7358	--	--	--	--	--	--	--	--	--	--	--	--
neg_3166	Chitobiose	26027.24103	17903.54918	27417.19115	20347.68722	20384.65724	37031.38882	58545.05139	44760.8364	16784.12358	15707.61129	3846.767178	4723.796122	0.124224869	0.756179477	0.283292417	unchanged	0.751171641	0.315770484	0.859284648	unchanged	-1.555212659	0.034300037	1.285870494	down	-22.09771033	C15H26N2O12	447.1138252	2.156983333	C01674	Amino sugar and nucleotide sugar metabolism(ko00520);;Metabolic pathways(ko01100);;ABC transporters(ko02010);;Phosphotransferase system (PTS)(ko02060)	--	--	--	--	HMDB0003556	577-76-4	Organic compounds	Organic oxygen compounds	Organooxygen compounds	Carbohydrates and carbohydrate conjugates
neg_1734	S(8)-aminomethyldihydrolipoamide	516.7291848	525.2820659	773.1603872	598.6750764	1474.383485	1198.674731	1134.069712	1163.001486	1443.246415	723.5629214	795.073992	699.7866092	0.849949174	0.193698166	1.093504108	unchanged	1.043054811	0.008255799	1.478609926	up	0.289428847	0.246499364	0.916718508	unchanged	-4.726969559	C9H20N2OS2	257.075257	1.4874	--	--	--	--	--	--	--	--	--	--	--	--
pos_5678	Guaiacol	976.0191148	515.2524313	642.2747979	903.4386705	274.5624556	876.2113058	2657.518667	731.2547281	290.3613186	312.0967319	266.3903421	311.2634138	-0.054668066	0.920595162	0.085310706	unchanged	0.786113054	0.553946705	0.521971913	unchanged	-1.261780725	0.092788552	1.260752197	unchanged	8.882331691	C7H8O2	125.0608078	2.969233333	C01502	Aminobenzoate degradation(ko00627);;Microbial metabolism in diverse environments(ko01120)	--	--	--	--	HMDB0001398	1990/5/1	Organic compounds	Benzenoids	Phenols	Methoxyphenols
pos_11321	2-N-Undecyltetrahydrothiophene	248.7865589	180.002255	203.5399278	223.8696186	130.7083778	212.9110686	112.5701161	302.3211537	201.4142648	169.6313001	315.9095728	255.615512	-0.156082204	0.581114735	0.477276875	unchanged	-0.03702905	0.933881648	0.072044353	unchanged	0.229103188	0.49891848	0.540264234	unchanged	-23.9878325	C15H30S	243.2082884	5.718366667	C11082	--	--	--	--	--	--	--	--	--	--	--
pos_6183	trans-Isohumulone	3499.198545	2469.754868	3123.522799	3133.445509	4359.342241	3196.498988	5105.017401	4118.974901	4254.145208	2642.288103	2826.527619	3029.710182	0.233420439	0.350643074	0.745941095	unchanged	0.567875999	0.027500313	1.372415469	up	-0.097460623	0.58803293	0.449103553	unchanged	-21.32966931	C21H30O5	401.1647563	3.2755	--	--	--	--	--	--	--	--	--	--	--	--
neg_7050	1-Hexanol	148.1081029	95.34660929	107.5005316	111.6204518	68.12328815	91.55025348	55.76833077	85.01464523	117.2496639	63.99606192	113.4500818	93.75599305	-0.371429954	0.264672352	0.915927316	unchanged	-0.443733489	0.264905162	0.865486739	unchanged	-0.371918515	0.284076754	0.801651771	unchanged	14.88957321	C6H14O	123.0806532	4.066066667	--	--	--	--	--	--	HMDB0012971	111-27-3	Organic compounds	Lipids and lipid-like molecules	Fatty Acyls	Fatty alcohols
pos_11984	Undecanol	291.7268622	170.1067655	272.2670591	181.6816591	98.11108637	167.1700632	99.59047118	124.0600796	213.9736244	246.718183	340.6633427	181.9208381	-0.715823161	0.113365036	1.199817881	unchanged	-0.746285514	0.126810715	1.104355042	unchanged	0.067572789	0.853756089	0.153881233	unchanged	18.79331231	C11H24O	195.175172	6.2102	--	--	--	--	--	--	--	--	--	--	--	--
pos_6198	(17E)-1α,25-dihydroxy-26,27-dimethyl-17,20,22,22,23,23-hexadehydro-24a-homovitamin D3 / (17E)-1α,25-dihydroxy-26,27-dimethyl-17,20,22,22,23,23-hexadehydro-24a-homocholecalciferol	9009.322245	8389.110999	8766.811257	6687.856837	6617.147165	6323.852336	6401.04814	6964.195944	6681.82186	10878.416	8643.810108	12085.87185	-0.414675623	0.001230708	1.629969756	down	-0.384260639	0.001153713	1.550442948	down	0.272642482	0.210913479	1.002868609	unchanged	17.88792085	C30H44O3	475.3263572	3.289783333	--	--	--	--	--	--	--	--	--	--	--	--
pos_7012	Heptanoic acid	764.3303267	606.1224064	616.9899586	569.1897733	385.8011449	433.4259103	329.8419652	446.8612723	519.7111332	347.5658933	569.123881	492.5531699	-0.517472504	0.056525335	1.329728425	unchanged	-0.616386342	0.037931698	1.33306397	down	-0.495992916	0.083659155	1.155188771	unchanged	8.837197169	C7H14O2	95.08667646	3.688816667	C17714	--	LMFA01010007	Fatty Acyls [FA]	Fatty Acids and Conjugates [FA01]	Straight chain fatty acids [FA0101]	HMDB0000666	111-14-8	Organic compounds	Lipids and lipid-like molecules	Fatty Acyls	Fatty acids and conjugates
pos_12748	Duryl aldehyde	108.2125413	80.84457733	67.0648283	78.66288388	63.79340823	61.63051265	55.70008252	54.67640384	81.15748649	92.07152496	117.0134923	112.5058759	-0.327647974	0.288249071	0.928596209	unchanged	-0.419230573	0.228374743	0.932579754	unchanged	0.328395671	0.214735752	0.915023678	unchanged	2.305456478	C10H12O	149.0964328	6.951183333	--	--	--	--	--	--	HMDB0032015	5779-72-6	Organic compounds	Benzenoids	Benzene and substituted derivatives	Benzoyl derivatives
pos_14118	3-NOR-3-OXOPANASINSAN-6-OL	1934.051009	896.5146052	911.456378	806.8996377	427.4288093	720.059511	619.2756748	591.8025276	610.5464894	708.559828	1141.46486	1108.139073	-0.937101158	0.218651028	1.070082882	unchanged	-1.038592285	0.203247662	1.086204369	unchanged	-0.339116117	0.537769968	0.507096684	unchanged	3.869495077	C14H22O2	223.1707881	8.5181	--	--	--	--	--	--	--	--	--	--	--	--
pos_6292	Asn Pro Asp	1770.816485	1613.9863	1521.394612	1177.175246	1585.438589	1326.902963	1749.711586	1907.785096	1562.782297	1087.872146	1622.321511	1367.198029	-0.262674891	0.137853312	1.180532819	unchanged	0.089521628	0.448299716	0.621006168	unchanged	-0.266958728	0.208679737	0.958990511	unchanged	-0.040649048	C13H20N4O7	345.1404614	3.3326	--	--	--	--	--	--	--	--	--	--	--	--
pos_12953	lauric acid	989.2994003	743.3419225	820.8801958	477.7129263	497.6065362	419.5224064	484.8329627	471.5439989	606.8501144	715.5597856	742.3178799	600.2066767	-0.872386642	0.024683952	1.552690241	down	-0.707960856	0.025637403	1.41832267	down	-0.31118611	0.138465087	1.054184713	unchanged	18.86809467	C12H24O2	223.1706277	7.1218	C02679	Fatty acid biosynthesis(ko00061);;Prodigiosin biosynthesis(ko00333);;Metabolic pathways(ko01100);;Biosynthesis of secondary metabolites(ko01110)	LMFA01010012	Fatty Acyls [FA]	Fatty Acids and Conjugates [FA01]	Straight chain fatty acids [FA0101]	HMDB0000638	143-07-7	Organic compounds	Lipids and lipid-like molecules	Fatty Acyls	Fatty acids and conjugates
pos_13179	2,4,6-Trimethylbenzaldehyde	76.44335659	80.37898759	51.04411557	74.35401853	44.28060269	61.65981236	80.50050249	64.4017227	40.67647238	60.24996334	87.70304189	75.51098507	-0.205302136	0.508430232	0.557719204	unchanged	-0.163625877	0.642770205	0.390416324	unchanged	0.104385378	0.691140443	0.311383003	unchanged	7.722508353	C10H12O	149.0972351	7.3645	--	--	--	--	--	--	HMDB0032016	487-68-3	Organic compounds	Benzenoids	Benzene and substituted derivatives	Benzoyl derivatives
pos_10965	indolmycin	43.42492034	348.3819115	114.0732017	686.1532198	251.6462562	231.9761953	471.4375246	510.2804082	524.169586	292.842016	522.416556	345.5405511	1.209364686	0.285887314	0.90400732	unchanged	1.573746809	0.064779874	1.390395651	unchanged	1.198251131	0.136868557	1.039329966	unchanged	-9.24510566	C14H15N3O2	275.1478752	5.469216667	C21444	--	--	--	--	--	--	--	--	--	--	--
pos_8567	Nodularin	2454.981394	1310.531236	2867.038228	1308.427901	1605.368006	1976.205952	2051.254997	1287.526973	1520.687721	1880.447956	1656.66869	2006.001311	-0.43972882	0.341910952	0.833090312	unchanged	-0.448764951	0.339116415	0.791305995	unchanged	-0.258866125	0.519623831	0.538296855	unchanged	-12.7823155	C41H60N8O10	789.4188489	4.3156	C15713	--	--	--	--	--	HMDB0255692	--	Organic compounds	Organic acids and derivatives	Carboxylic acids and derivatives	Amino acids, peptides, and analogues
pos_8564	beta1-Chaconine	105668.19	91500.05384	55231.1572	118538.494	82417.83966	527613.9166	56428.48418	80616.76246	133504.1737	36166.14345	35464.01791	29100.67898	1.5293596	0.381926146	0.812775856	unchanged	0.100183664	0.836859184	0.17881071	unchanged	-1.325203032	0.074974148	1.299531684	unchanged	0.329277346	C39H63NO10	706.4527059	4.3156	--	--	--	--	--	--	HMDB0030321	472-51-5	Organic compounds	Phenylpropanoids and polyketides	Tannins	Hydrolyzable tannins
neg_4809	Inosinic acid	5978.663417	4392.017957	5694.033945	6931.847581	6688.497091	8110.787979	9664.307858	5415.018402	5507.276634	5115.270451	6790.422216	6757.603641	0.435867956	0.045814651	1.355898306	up	0.357810368	0.398464434	0.719927464	unchanged	0.216308402	0.306432148	0.762047678	unchanged	9.711043944	C10H13N4O8P	347.0432035	2.976583333	C00130	Purine metabolism(ko00230);;Biosynthesis of plant secondary metabolites(ko01060);;Biosynthesis of alkaloids derived from histidine and purine(ko01065);;Biosynthesis of plant hormones(ko01070);;Metabolic pathways(ko01100);;Biosynthesis of secondary metabolites(ko01110);;Nucleotide metabolism(ko01232);;Biosynthesis of cofactors(ko01240);;Antifolate resistance(ko01523);;Taste transduction(ko04742)	--	--	--	--	HMDB0000175	131-99-7	Organic compounds	Nucleosides, nucleotides, and analogues	Purine nucleotides	Purine ribonucleotides
pos_11270	Juvenile hormone III acid	2310.492185	3297.28475	2279.49708	7604.749602	3497.554607	6002.161159	5320.389649	7813.933765	8592.809779	5716.651721	10701.65491	9529.297825	1.116774341	0.114832041	1.304166554	unchanged	1.461899159	0.032213917	1.45367141	up	1.718002682	0.051232281	1.345331106	unchanged	3.326465831	C15H24O3	235.1700952	5.676233333	C16504	Insect hormone biosynthesis(ko00981)	--	--	--	--	--	--	--	--	--	--
pos_4727	Streptoval C	2223.300081	2001.260423	2060.792337	1553.189622	3666.284417	2573.051941	4616.272303	3131.876058	4334.208671	6500.441568	11594.57345	6923.551069	0.310097324	0.497310658	0.603742974	unchanged	0.942836283	0.048588328	1.439334069	up	1.992933465	0.061796505	1.343113556	unchanged	1.010851236	C40H49NO14	768.3233573	2.498766667	--	--	--	--	--	--	--	--	--	--	--	--
pos_7680	(S)-11,12,13-Trinor-7-calamenone	119.2201576	106.0461691	113.9316015	181.118601	114.6812622	139.3250836	155.0825398	165.7086047	150.2423581	129.1304201	167.1228672	156.2601494	0.359302375	0.238165269	1.050987555	unchanged	0.473702318	0.002026089	1.538056541	up	0.415833273	0.06649486	1.278011001	unchanged	3.830709979	C12H14O	175.1124084	4.016466667	--	--	--	--	--	--	HMDB0040823	155748-76-8	Organic compounds	Benzenoids	Tetralins	--
pos_1598	3-PINANONE OXIME	151.3718537	81.20942006	51.80630171	316.3353358	40.98797692	220.5345548	54.26448898	222.318702	220.5804698	302.5909794	325.26728	266.1643598	1.022856248	0.351353607	0.828331841	unchanged	0.805862413	0.3416519	0.783169254	unchanged	1.652452896	0.007780678	1.438628721	up	7.300385495	C10H17NO	168.1395107	0.960416667	--	--	--	--	--	--	--	--	--	--	--	--
pos_2679	2-Methylpiperidine	10.63113825	6.709929943	3.783285461	34.98475315	112.7320509	38.00723503	8.09920122	2.246995202	10.1097318	5.77834025	1.381291674	1.54E-09	3.136181456	0.162855247	1.192992552	unchanged	-0.046388196	0.94593087	0.055873871	unchanged	-1.560949874	0.153851773	0.996829971	unchanged	12.33625124	C6H13N	100.1132984	1.957666667	--	--	--	--	--	--	HMDB0032416	109-05-7	Organic compounds	Organoheterocyclic compounds	Piperidines	--
neg_2514	16,16-dimethyl-PGA1	2479.160759	2970.381676	3227.922937	2040.351551	1241.727262	1050.281949	1405.351756	2495.742219	857.3272306	3072.701659	1246.543609	1124.460064	-1.00212032	0.021420771	1.459257038	down	-0.866790721	0.096346504	1.239642659	unchanged	-0.672684727	0.223201537	0.944616939	unchanged	-2.326900795	C22H36O4	399.2299133	10.77658333	--	--	LMFA03010085	Fatty Acyls [FA]	Eicosanoids [FA03]	Prostaglandins [FA0301]	--	--	--	--	--	--
neg_11367	L-Norvaline	266.5220108	182.8567285	240.1110705	140.3755862	108.9456608	111.9266126	188.5824871	171.1364934	150.8386391	158.4631991	306.7062624	175.9775245	-0.93254019	0.03326349	1.496172965	down	-0.433455443	0.122188761	1.182546118	unchanged	-0.104874091	0.780306803	0.228872188	unchanged	3.232307355	C5H11NO2	279.1569169	6.545533333	C01826	--	--	--	--	--	--	--	--	--	--	--
pos_13240	GW 7647	952.515012	1080.378269	1187.944528	1008.058804	753.0455047	733.3414577	776.9715671	961.62853	753.0294938	866.5390498	927.742215	963.3793021	-0.36871671	0.100374092	1.199559694	unchanged	-0.370346402	0.06231084	1.258030279	unchanged	-0.223991123	0.138254757	1.100234035	unchanged	-13.8262599	C29H46N2O3S	503.3232455	7.42805	C15622	--	--	--	--	--	--	--	--	--	--	--
pos_11926	7,8-Diaminononanoate	245.9046374	79.05623851	222.2958132	43.43931616	2.742409669	35.92839837	223.8749266	86.69799336	2.143220497	0.003239491	1.55E-09	1.54E-09	-2.736585661	0.089584258	1.369805991	unchanged	-0.807364	0.401847871	0.681139615	unchanged	-17.36608942	0.072850785	1.315386773	unchanged	-12.81163691	C9H20N2O2	399.2893554	6.160233333	C01037	Biotin metabolism(ko00780);;Metabolic pathways(ko01100);;Biosynthesis of cofactors(ko01240)	LMFA01100062	Fatty Acyls [FA]	Fatty Acids and Conjugates [FA01]	Amino fatty acids [FA0110]	HMDB0304236	--	Organic compounds	Lipids and lipid-like molecules	Fatty Acyls	Fatty acids and conjugates
neg_10746	2,3-Butanediol	270.316424	74.44568187	115.1480593	53.66767645	170.8733497	105.0667366	157.0163509	141.9539409	109.076139	57.63230314	67.00560857	93.53687526	-0.480601865	0.569591495	0.537204151	unchanged	-0.172618762	0.802128569	0.222698129	unchanged	-1.075867697	0.308350411	0.839756043	unchanged	10.19658423	C4H10O2	217.1073959	5.983016667	--	--	--	--	--	--	HMDB0003156	513-85-9	Organic compounds	Organic oxygen compounds	Organooxygen compounds	Alcohols and polyols
pos_9969	S-(Hydroxymethyl)glutathione	8.990206318	173.1618902	1.42E-09	248.2736791	150.6261974	103.9633799	179.3028037	228.8884008	6.912553997	7.769752005	6.70680351	10.39687782	1.465022541	0.209385029	1.011631883	unchanged	1.188328394	0.427442402	0.643487331	unchanged	-2.872466036	0.449944805	0.642662722	unchanged	-11.90763662	C11H19N3O7S	379.1241825	4.928133333	C14180	Methane metabolism(ko00680);;Metabolic pathways(ko01100);;Microbial metabolism in diverse environments(ko01120)	--	--	--	--	HMDB0004662	32260-87-0	Organic compounds	Organic acids and derivatives	Carboxylic acids and derivatives	Amino acids, peptides, and analogues
neg_6302	Indoleacetaldehyde	9469.337369	13299.23851	8566.582118	30833.68884	26224.17065	57064.69519	24521.00184	26642.15908	25294.82653	22495.9223	19965.67443	15309.00588	1.864729775	0.099627666	1.36431112	unchanged	1.286884958	0.003694254	1.560115122	up	0.882553276	0.031547985	1.316069318	up	-6.983607793	C10H9NO	204.0655005	3.724033333	C00637	Tryptophan metabolism(ko00380);;Metabolic pathways(ko01100)	--	--	--	--	HMDB0001190	2591-98-2	Organic compounds	Organoheterocyclic compounds	Indoles and derivatives	Indoles
pos_964	5'-(p-nitrophenyl)thioadenosine	322.2643552	257.3879976	164.4262578	882.0535616	412.0242395	571.4799102	108.3409928	754.7098355	653.4160225	735.6239311	561.7458716	721.092774	1.326080038	0.101683576	1.311742938	unchanged	1.027187009	0.327301133	0.846754235	unchanged	1.439729886	0.004654419	1.436263531	up	-6.192258403	C16H16N6O5S	427.0770071	0.682733333	--	--	--	--	--	--	--	--	--	--	--	--
pos_13757	(±)-Ibuprofen	746.8395721	364.1871501	390.2664629	276.616133	159.9061074	276.9692345	256.7546086	264.145006	200.1366872	265.2635131	325.9070685	344.2538481	-1.073237649	0.158219373	1.195548255	unchanged	-1.058061945	0.166593663	1.148732231	unchanged	-0.682512734	0.263960309	0.910884272	unchanged	7.275319926	C13H18O2	207.1394559	7.991266667	--	--	--	--	--	--	--	--	--	--	--	--
pos_11750	4-sec-Butylphenol	684.5231997	416.985089	608.0085636	277.2135265	431.8202308	389.8076028	252.7907915	309.8572891	421.7128738	495.9503513	409.9518021	522.9003172	-0.637605526	0.107923311	1.248128745	unchanged	-0.796329307	0.073269933	1.258460316	unchanged	-0.258782165	0.366320566	0.72010088	unchanged	7.460600862	C10H14O	151.1128614	5.99675	C14139	--	--	--	--	--	--	--	--	--	--	--
pos_1776	Ethosuximide M5	43.64122563	47.4615394	56.02869183	81.51366349	100.0467415	128.6296486	164.5271789	45.94890646	28.90179908	51.71321022	51.35690225	69.55580816	1.076046697	0.049905262	1.472282904	up	0.702184142	0.546216621	0.536435324	unchanged	0.230543379	0.306373854	0.776596657	unchanged	8.946494544	C7H9NO3	156.0669068	1.43015	--	--	--	--	--	--	--	--	--	--	--	--
neg_6373	Coumarin	122.9307481	119.0132803	145.1912141	162.3867902	265.8169046	220.5068574	276.1149844	173.0082334	189.5814322	123.3728908	121.2372957	128.3779793	0.744737258	0.091434755	1.338761274	unchanged	0.722311306	0.111923642	1.251462698	unchanged	-0.05370779	0.625932831	0.409216952	unchanged	-1.356398394	C9H6O2	145.0293049	3.752583333	C05851	Biosynthesis of various plant secondary metabolites(ko00999);;Biosynthesis of secondary metabolites(ko01110)	--	--	--	--	HMDB0001218	91-64-5	Organic compounds	Phenylpropanoids and polyketides	Coumarins and derivatives	--
neg_9625	PS(18:1(9Z)/0:0)	4604.994176	7785.306395	6148.248728	8297.309513	9622.018503	5651.088075	5196.0021	5914.121524	5814.441853	10942.52907	10092.71627	8688.271888	0.346448874	0.325110333	0.815311049	unchanged	-0.131409559	0.621214858	0.436001556	unchanged	0.681076489	0.034612742	1.299911435	up	-26.6689924	C24H46NO9P	544.2517309	5.277666667	--	--	LMGP03050001	Glycerophospholipids [GP]	Glycerophosphoserines [GP03]	Monoacylglycerophosphoserines [GP0305]	HMDB0240603	89319-60-8	Organic compounds	Lipids and lipid-like molecules	Glycerophospholipids	Glycerophosphoserines
neg_1760	Tetrahydropteridine	2179.653333	2048.506971	793.8682987	3099.654786	2909.769055	2689.853305	1415.524119	2087.588168	2863.014636	3577.146213	2639.700311	4283.612121	0.792625282	0.100349761	1.31549611	unchanged	0.342145675	0.502364565	0.55342656	unchanged	1.064110194	0.048536328	1.233187563	up	0.288265012	C6H8N4	157.0496033	1.523083333	C05650	--	--	--	--	--	HMDB0001216	10593-78-9	Organic compounds	Organoheterocyclic compounds	Pteridines and derivatives	--
neg_9685	PSOROMIC ACID	402.7504095	243.7412733	786.5143305	320.778275	320.3558878	432.7059509	402.4815103	232.1215699	266.171366	321.2251511	177.2559495	324.2508291	-0.41626546	0.537910344	0.554286197	unchanged	-0.669806858	0.388147851	0.7409365	unchanged	-0.800550324	0.333768802	0.782883392	unchanged	1.524577332	C18H14O8	357.0621369	5.31335	--	--	--	--	--	--	--	--	--	--	--	--
pos_13754	(Z)-4-Decen-1-ol	288.6010505	151.8849687	177.9240862	92.75661355	75.62685612	109.636772	120.5213866	117.0753148	133.2234562	145.3915142	167.2789259	149.6958001	-1.15337397	0.106761836	1.334699572	unchanged	-0.737844225	0.186247035	1.113846499	unchanged	-0.419527831	0.339931524	0.791423691	unchanged	21.2273954	C10H20O	179.1439506	7.991266667	--	--	--	--	--	--	HMDB0032206	57074-37-0	Organic compounds	Lipids and lipid-like molecules	Fatty Acyls	Fatty alcohols
pos_4559	PI(12:0/0:0)	14.71750952	14.37210351	83.64349444	92.96542693	477.1387818	406.6295716	361.1099757	142.5683595	331.2676952	211.4429396	162.5448852	133.6755478	3.115054125	0.130111868	1.262527164	unchanged	2.888771678	0.059874415	1.367010013	unchanged	2.170960906	0.015216474	1.365448788	up	-1.114993334	C21H41O12P	1071.429134	2.427383333	--	--	LMGP06050007	Glycerophospholipids [GP]	Glycerophosphoinositols [GP06]	Monoacylglycerophosphoinositols [GP0605]	--	--	--	--	--	--
neg_1730	(S)-b-aminoisobutyric acid	399.2323328	348.6367411	353.45892	286.8727989	243.9407671	176.0316	352.2667845	233.9008572	245.4156731	159.7244044	262.1446909	239.2065813	-0.639778058	0.036814635	1.460463547	down	-0.405311475	0.12544662	1.178976818	unchanged	-0.736356853	0.024584459	1.372385214	down	-8.260647327	C4H9NO2	102.0552007	1.494533333	--	--	--	--	--	--	HMDB0002166	4249-19-8	Organic compounds	Organic acids and derivatives	Carboxylic acids and derivatives	Amino acids, peptides, and analogues
neg_8998	N-Glycolylneuraminic acid	1.401679138	2.530722152	4.009904476	1.43E-09	1.35E-09	1.37E-09	252.3473443	140.6686585	57.15056589	1.49E-09	3.177524355	18.52073074	-30.83296866	0.072617192	1.424141925	unchanged	5.824757206	0.120978747	1.262860905	unchanged	1.449949222	0.507527801	0.549571734	unchanged	-11.99015156	C11H19NO10	370.0952007	4.9428	--	--	--	--	--	--	HMDB0000833	1113-83-3	Organic compounds	Organic oxygen compounds	Organooxygen compounds	Carbohydrates and carbohydrate conjugates
pos_8607	Solanidine	36277.60341	19831.10731	60298.48392	20232.77099	70941.01877	121762.706	10533.93395	12295.82995	34177.04901	65402.85625	13721.87121	21374.16779	0.87124301	0.392719371	0.753767481	unchanged	-1.029973976	0.241293244	0.919675158	unchanged	-0.212000585	0.804540628	0.190505989	unchanged	3.225787909	C27H43NO	398.3430232	4.337016667	C06543	Biosynthesis of various alkaloids(ko00996);;Biosynthesis of alkaloids derived from terpenoid and polyketide(ko01066)	LMST01150007	Sterol Lipids [ST]	Sterols [ST01]	Solanidines and alkaloid derivatives [ST0115]	HMDB0003236	80-78-4	Organic compounds	Lipids and lipid-like molecules	Steroids and steroid derivatives	Steroidal alkaloids
pos_3581	Hydrangenol	339.6799858	197.9185564	278.4640886	289.5741964	292.754654	327.2499709	312.1201276	285.6050408	335.5700442	150.2600873	290.0273816	255.1709429	0.156518783	0.532183593	0.544223328	unchanged	0.193653615	0.447481844	0.6536658	unchanged	-0.230715635	0.531277505	0.495911767	unchanged	0.538782293	C15H12O4	257.0809733	2.007633333	C10262	--	--	--	--	--	--	--	--	--	--	--
pos_7370	S-Adenosylmethioninamine	4510.514922	3195.57251	3787.525261	4971.512506	3876.326274	4713.91953	9579.5065	6357.329567	5613.531812	3260.171745	4277.477926	4208.681961	0.238711899	0.244342984	0.928688479	unchanged	0.906880158	0.099468146	1.267176626	unchanged	0.031377935	0.87511567	0.121292233	unchanged	-3.938851819	C14H23N6O3S+	355.1532357	3.866566667	C01137	Cysteine and methionine metabolism(ko00270);;Arginine and proline metabolism(ko00330);;Metabolic pathways(ko01100)	--	--	--	--	HMDB0000988	22365-13-5	Organic compounds	Nucleosides, nucleotides, and analogues	5'-deoxyribonucleosides	5'-deoxy-5'-thionucleosides
neg_12673	16,16-dimethyl-PGE1	1075.023955	845.2543021	944.2320175	807.8931908	666.8842465	567.0309684	682.6817989	2047.124063	618.5193376	613.2246563	733.7275214	929.6872857	-0.488441016	0.046890023	1.365532773	down	0.225151141	0.763359072	0.268333459	unchanged	-0.331382673	0.167021331	0.99658457	unchanged	-5.151190339	C22H38O5	381.2626787	8.26955	--	--	LMFA03010057	Fatty Acyls [FA]	Eicosanoids [FA03]	Prostaglandins [FA0301]	--	--	--	--	--	--
pos_10404	2-Oxo-9-methylthiononanoic acid	36.95825302	65.94824769	36.59911524	66.72778578	8.315268564	3.000131561	203.1807359	62.45419685	12.96446773	20.44172689	46.11318471	29.13223398	-0.837978622	0.434590316	0.668328526	unchanged	0.997868953	0.502600158	0.590980046	unchanged	-0.543926166	0.304613458	0.778248197	unchanged	-3.832777676	C10H18O3S	219.1041059	5.162983333	C17228	Glucosinolate biosynthesis(ko00966);;Biosynthesis of secondary metabolites(ko01110);;2-Oxocarboxylic acid metabolism(ko01210)	--	--	--	--	--	--	--	--	--	--
pos_11518	ESTRADIOL METHYL ETHER	440.9753323	317.0137778	409.0739062	368.917322	342.5997211	413.5162447	490.9269065	403.647779	294.5890301	259.4628695	334.0092451	381.0777285	-0.052914773	0.762693669	0.279696167	unchanged	0.027064886	0.919583404	0.083828973	unchanged	-0.260074584	0.279516235	0.809654132	unchanged	3.88845458	C19H26O2	287.2016694	5.825433333	--	--	--	--	--	--	--	--	--	--	--	--
pos_12302	N7-Pan	6.269592385	1.618957384	9.32420031	6.459399999	0.189349168	1.000277525	0.165399838	24.13044348	2.012212057	2.511144645	3.891893102	2042.551046	-1.170129527	0.346244461	0.775671455	unchanged	0.612026997	0.736998531	0.295362263	unchanged	6.895266229	0.424088564	0.666660875	unchanged	-11.70732198	C16H32N2O4	655.4542311	6.51645	--	--	--	--	--	--	--	--	--	--	--	--
pos_5785	1,2-Naphthoquinone	1.41E-09	3.561215619	1.42E-09	1.43E-09	1.35E-09	1.37E-09	1.50E-09	12.15477687	14.90701082	27.55238384	40.16259588	38.77039708	-29.67578055	0.422649731	0.723931172	unchanged	2.925815452	0.22478432	1.018393587	unchanged	4.902141725	0.008733042	1.471173385	up	8.308176676	C10H6O2	159.0453689	3.039916667	C14783	Metabolism of xenobiotics by cytochrome P450(ko00980);;Chemical carcinogenesis - DNA adducts(ko05204)	--	--	--	--	HMDB0244101	--	Organic compounds	Benzenoids	Naphthalenes	Naphthoquinones
pos_9669	3,4-Dimethylstyrene	1171.885316	1485.926884	1019.624636	1251.128208	1383.893989	1007.289944	886.6886347	1371.885074	810.0128784	818.3019986	788.5897042	913.489292	-0.013845997	0.950319908	0.062003904	unchanged	-0.261126269	0.4173419	0.660359796	unchanged	-0.545058726	0.09775377	1.222904276	unchanged	8.432386104	C10H12	133.1022907	4.7925	--	--	--	--	--	--	--	--	--	--	--	--
pos_8720	1-Phenyl-1-pentanone	1620.304149	969.8470048	1857.18982	874.5406351	852.5182866	855.1637186	921.263319	988.911163	744.4398888	598.618007	864.308046	705.2536803	-0.784329623	0.143703245	1.265043218	unchanged	-0.74444072	0.145134305	1.17344427	unchanged	-1.036458664	0.093410398	1.225902839	unchanged	8.475796955	C11H14O	163.1131155	4.386283333	--	--	--	--	--	--	HMDB0031208	1009-14-9	Organic compounds	Organic oxygen compounds	Organooxygen compounds	Carbonyl compounds
neg_7555	Famoxadone	9755.128017	6955.743422	6312.301948	10730.01455	10217.33963	11153.06009	28901.0489	11608.56458	5367.039739	10929.38367	10915.61089	8961.22722	0.479505216	0.095309711	1.327247751	unchanged	0.994673448	0.392401176	0.749844209	unchanged	0.420135054	0.118887877	1.099385005	unchanged	23.62311835	C22H18N2O4	373.1282187	4.273133333	C18591	--	--	--	--	--	--	--	--	--	--	--
pos_13256	1α,18-dihydroxyvitamin D3 / 1α,18-dihydroxycholecalciferol	95777.27734	189995.2761	127992.3167	176406.8959	144061.059	126711.8003	201297.1581	173954.3717	143990.0797	166240.165	157107.4667	168147.6254	0.112043714	0.744882059	0.314548589	unchanged	0.327594837	0.349009122	0.762037492	unchanged	0.248366333	0.448008657	0.637189033	unchanged	2.215426898	C27H44O3	417.337244	7.435183333	--	--	LMST03020254	Sterol Lipids [ST]	Secosteroids [ST03]	Vitamin D3 and derivatives [ST0302]	--	--	--	--	--	--
pos_13788	PC(16:0/0:0)[U] / PC(16:0/0:0)[rac]	9251.976632	6613.004927	4938.281158	3645.150103	2603.388943	2097.522034	2684.064442	2782.272972	1914.421349	2018.797872	2421.488926	2370.635318	-1.31764243	0.066767249	1.406677764	unchanged	-1.494968772	0.064455599	1.381995654	unchanged	-1.610887774	0.06403565	1.334182352	unchanged	1.037071509	C24H50NO7P	496.3402797	8.012683333	--	--	--	--	--	--	--	--	--	--	--	--
pos_11228	12R-hydroxy-9Z,15Z-octadecadienoic acid	4136.28286	2831.053222	3142.468387	2623.358117	2966.305118	3812.960647	2086.98214	3438.545209	4753.585844	4958.092178	7483.239053	5837.141442	-0.10461978	0.679205938	0.378477092	unchanged	0.02396071	0.952088228	0.05482632	unchanged	0.854390431	0.046494873	1.28959094	up	-1.636247488	C18H32O3	297.2425682	5.647683333	--	--	LMFA02000189	Fatty Acyls [FA]	Octadecanoids [FA02]	Other Octadecanoids [FA0200]	--	--	--	--	--	--
pos_2267	Proline betaine	207.8987422	146.2437073	306.7948952	190.3320292	341.2583328	316.6386812	248.1923881	182.7459322	150.1278634	176.7702768	186.513666	272.4650278	0.359940367	0.398539032	0.699130012	unchanged	-0.185811018	0.658058565	0.377435404	unchanged	-0.056056293	0.888761279	0.118105586	unchanged	4.561116027	C7H13NO2	144.1025578	1.800633333	C10172	--	--	--	--	--	HMDB0004827	471-87-4	Organic compounds	Organic acids and derivatives	Carboxylic acids and derivatives	Amino acids, peptides, and analogues
pos_8916	(all-E)-3,5,7-Tridecatriene-9,11-diyn-1-ol	316.2095052	244.8944305	272.4445376	300.0171143	217.5778312	276.8198732	259.246031	319.8965075	275.3842217	166.6868108	229.368137	188.2293395	-0.069373564	0.706232483	0.330868471	unchanged	0.035859573	0.812485137	0.200765677	unchanged	-0.512595606	0.040855391	1.262192192	down	1.110322558	C13H14O	187.1119481	4.479133333	--	--	--	--	--	--	HMDB0038526	--	Organic compounds	Lipids and lipid-like molecules	Fatty Acyls	Fatty alcohols
pos_6650	3-(4-Methoxyphenyl)-2-methyl-2-propenal	16.00993425	19.34048078	14.85743708	5.96744293	64.48061461	5.902175644	1.50E-09	11.84742929	1.55E-09	65.30082306	8.080060203	21.14759529	0.604719555	0.699194376	0.335351478	unchanged	-2.083338957	0.070960591	1.335246384	unchanged	0.912836027	0.483558718	0.602232791	unchanged	10.21025654	C11H12O2	177.0928039	3.531766667	--	--	--	--	--	--	HMDB0037145	65405-67-6	Organic compounds	Phenylpropanoids and polyketides	Cinnamaldehydes	--
neg_7856	Caffeic Acid	464.4572056	848.2918303	151.7868063	235.2803896	152.0612413	101.4088543	244.8188699	186.8599602	162.1234811	140.0208066	139.5212953	188.8065016	-1.583273462	0.245175059	1.025143505	unchanged	-1.302388887	0.285500658	0.927013875	unchanged	-1.644788833	0.240441328	0.965234748	unchanged	-1.094731404	C9H8O4	179.0347852	4.40095	C01197	Phenylpropanoid biosynthesis(ko00940);;Biosynthesis of phenylpropanoids(ko01061);;Metabolic pathways(ko01100);;Biosynthesis of secondary metabolites(ko01110);;Degradation of aromatic compounds(ko01220)	--	--	--	--	HMDB0001964	501-16-6	Organic compounds	Phenylpropanoids and polyketides	Cinnamic acids and derivatives	Hydroxycinnamic acids and derivatives
pos_4116	Visnadin	444.3184009	422.0570427	361.4272265	797.5879973	625.824728	714.2489626	576.8779697	505.3173274	576.1945242	756.6585773	656.9883249	752.4069111	0.799954834	0.012658206	1.557451997	up	0.433704454	0.013931561	1.438592361	up	0.818990373	0.002061261	1.467234881	up	-13.05580345	C21H24O7	799.2834916	2.2425	C09316	--	--	--	--	--	HMDB0259839	--	Organic compounds	Phenylpropanoids and polyketides	Coumarins and derivatives	Pyranocoumarins
neg_9166	PG(14:0/16:1(9Z)	1323.89452	579.5759663	1169.630367	414.3056133	1202.955661	1290.558656	811.9124407	329.5477053	287.0421812	747.0787403	558.5225194	799.5574902	-0.079757183	0.885840612	0.148033518	unchanged	-1.105191728	0.130187607	1.111131556	unchanged	-0.545766083	0.288666031	0.848674239	unchanged	0.782309645	C36H69O10P	713.4406918	5.028533333	--	--	--	--	--	--	--	--	--	--	--	--
pos_12050	Ethyl 2-hexenoate	4936.016489	2654.595816	2742.233547	2369.14243	2027.96738	2521.853186	2330.584869	1874.315808	1979.450571	2634.407652	2939.045619	3376.385392	-0.578609923	0.264675328	1.013940179	unchanged	-0.740543487	0.201890514	1.073242225	unchanged	-0.207304073	0.60539175	0.433629849	unchanged	5.144076541	C8H14O2	307.189442	6.281583333	--	--	--	--	--	--	HMDB0032268	1552-67-6	Organic compounds	Lipids and lipid-like molecules	Fatty Acyls	Fatty acid esters
neg_3135	Xanthurenic acid	475.7048211	503.0410524	489.0715907	389.0489079	695.2892873	401.0456044	1592.313243	833.4036657	1145.187703	591.4326227	730.2956267	622.0102698	0.017163181	0.958758956	0.024898357	unchanged	1.282617029	0.085948182	1.348825261	unchanged	0.405161586	0.059326487	1.332576542	unchanged	-3.532794412	C10H7NO4	204.0295069	2.142716667	C02470	Tryptophan metabolism(ko00380)	--	--	--	--	HMDB0000881	59-00-7	Organic compounds	Organoheterocyclic compounds	Quinolines and derivatives	Quinoline carboxylic acids
neg_11091	24-epi-brassinolide	2669.994709	2829.141076	3069.7234	2083.652276	1412.049847	1492.096217	2700.090387	1797.838321	1500.187895	1664.001522	1720.630302	1518.419558	-0.780700007	0.014664724	1.524876102	down	-0.514593576	0.130294679	1.195745093	unchanged	-0.805423263	0.002592821	1.481973833	down	-10.80035994	C28H48O6	479.3326249	6.303533333	C11049	--	LMST01140002	Sterol Lipids [ST]	Sterols [ST01]	Brassinolides and derivatives [ST0114]	--	--	--	--	--	--
pos_14483	6,10-Dimethyl-5(E),9-undecadien-2-one	572.5734336	666.0588443	669.9598595	198.5227629	510.9875797	405.4090933	606.8300497	521.5572336	881.4684883	506.1131121	296.45306	477.7456943	-0.77556937	0.089351637	1.3376012	unchanged	0.074583142	0.789909766	0.237529652	unchanged	-0.576013561	0.066961734	1.24338233	unchanged	7.046241398	C13H22O	195.1757099	8.981383333	--	--	LMFA11000696	Fatty Acyls [FA]	Hydrocarbons [FA11]	--	--	--	--	--	--	--
pos_11970	5-(1-oxopropan-2-yl)isolongifol-5-ene	320.0326865	383.0546146	390.4649598	424.4596487	473.000822	429.6705552	307.0147481	325.5294073	463.6126071	309.5447881	305.8030538	331.4310786	0.279288645	0.052435671	1.36513019	unchanged	0.003431966	0.988302186	0.015237176	unchanged	-0.207922678	0.149140926	1.091323162	unchanged	-6.249317328	C18H28O	261.2218533	6.203066667	--	--	LMPR0103500011	Prenol Lipids [PR]	Isoprenoids [PR01]	C15 isoprenoids (sesquiterpenes) [PR0103]	--	--	--	--	--	--
pos_3594	3-Amino-3-(4-hydroxyphenyl)propanoate	403.1238604	367.4808546	400.444579	297.0145111	593.3272138	378.6549073	748.9465225	744.0389393	501.0066607	298.1708484	310.1795777	332.9173919	0.115886435	0.748174955	0.271986681	unchanged	0.767857904	0.075931386	1.363747703	unchanged	-0.315124631	0.007789839	1.410163866	down	4.818297437	C9H11NO3	182.0820421	2.021916667	C04368	Tyrosine metabolism(ko00350)	--	--	--	--	HMDB0003831	--	Organic compounds	Organic acids and derivatives	Carboxylic acids and derivatives	Amino acids, peptides, and analogues
neg_5643	Ethyl octanoate	736.0554624	702.780238	828.4508356	753.1231515	900.0085296	615.089928	816.0094752	1113.664872	716.7599923	1112.644662	1173.015665	1038.936921	0.000594873	0.997480941	0.015586329	unchanged	0.223083131	0.40318939	0.71745649	unchanged	0.552212851	0.002856325	1.451723773	up	-9.589300783	C10H20O2	217.142882	3.410616667	C12292	--	LMFA07010447	Fatty Acyls [FA]	Fatty esters [FA07]	Short fatty esters [FA0710]	HMDB0040195	106-32-1	Organic compounds	Lipids and lipid-like molecules	Fatty Acyls	Fatty acid esters
neg_1257	7-Methylguanosine 5'-phosphate	78.73495733	5.422472067	88.62758768	125.3087922	90.15044784	122.959517	83.81124934	113.090434	104.7172954	96.10789202	70.22327329	91.31647254	0.969831412	0.15829492	1.14699931	unchanged	0.803749089	0.238405299	0.977747176	unchanged	0.576421245	0.396058383	0.698083206	unchanged	0.920596287	C11H17N5O8P+	815.1774954	0.81775	C03998	--	--	--	--	--	HMDB0059612	--	Organic compounds	Organic acids and derivatives	Carboxylic acids and derivatives	Dicarboxylic acids and derivatives
neg_6300	2,4-Dimethylthiazole	88.03922797	111.5207735	86.90001347	246.3068309	223.5809068	446.81433	211.2540139	212.8941669	207.7588702	202.8991273	172.8503765	166.1791595	1.678119151	0.095758695	1.379154412	unchanged	1.141378587	0.003766012	1.578141544	up	0.919769178	0.004945024	1.44464432	up	-28.9674829	C7H13NS	142.0654494	3.724033333	--	--	--	--	--	--	HMDB0032974	541-58-2	Organic compounds	Organoheterocyclic compounds	Azoles	Thiazoles
pos_7439	Ambanol	9227.08432	6217.406274	6152.526429	8932.5642	7479.545789	6894.088485	9096.092117	8102.050814	6002.957632	5594.091534	6085.854393	7455.944714	0.109881641	0.660131113	0.361968727	unchanged	0.103361181	0.715210284	0.305096287	unchanged	-0.174551011	0.527861577	0.51123571	unchanged	5.546008133	C19H16O6	341.1038508	3.90225	--	--	LMPK12080058	Polyketides [PK]	Flavonoids [PK12]	Isoflavans [PK1208]	--	--	--	--	--	--
pos_14606	Phenolic steroid	297.7014217	381.6821846	313.4168402	317.7383494	316.4640837	229.4748185	256.0538217	325.8414114	270.3474148	289.8224199	306.8757162	329.5228828	-0.201011473	0.332115593	0.796529268	unchanged	-0.220239516	0.236071244	0.914790239	unchanged	-0.100147268	0.493491734	0.561727488	unchanged	7.556892474	C18H24O	257.1919278	9.2091	C02453	--	--	--	--	--	--	--	--	--	--	--
pos_10901	5,8,11-Octadecatriynoic acid	3246.872454	2305.755146	2746.630162	3227.125361	3138.126579	2523.921944	2694.663369	2899.311544	2663.569086	3220.595579	3436.158837	3557.166857	0.099067032	0.605790416	0.417015245	unchanged	-0.007269564	0.964604647	0.039411918	unchanged	0.299482623	0.131454211	1.122303423	unchanged	2.728587803	C18H24O2	273.1856491	5.41925	--	--	LMFA01030553	Fatty Acyls [FA]	Fatty Acids and Conjugates [FA01]	Unsaturated fatty acids [FA0103]	--	--	--	--	--	--
pos_13664	1-Hexadecyl Lysophosphatidic Acid	4950.956517	4407.311276	2711.488538	4164.432828	1179.889287	1533.693574	1094.467807	2312.125778	2342.869038	1401.631739	2311.349175	2148.49306	-0.811332239	0.216513113	0.99200175	unchanged	-1.069897525	0.06841061	1.274114709	unchanged	-1.042061143	0.075578854	1.241713171	unchanged	6.054230127	C19H41O6P	397.2737512	7.869916667	--	--	--	--	--	--	--	--	--	--	--	--
pos_2466	5'-[(3-aminopropyl)-amino]-5'-deoxyadenosine	587.241103	392.3420164	1027.066139	461.9640061	1095.889448	784.8396422	510.101205	568.79949	431.5237403	564.4921338	609.3887137	558.8616225	0.223379496	0.691195891	0.335399817	unchanged	-0.409834461	0.473016208	0.632088003	unchanged	-0.211731222	0.675224835	0.355097685	unchanged	-4.050612871	C13H23N7O3+2	290.1710675	1.864866667	--	--	--	--	--	--	--	--	--	--	--	--
neg_1672	3-methyl-4-pentenoic acid	248.1351781	156.1987232	49.68885015	231.4253813	127.0278974	191.7736977	115.0068258	121.3783824	159.3822503	249.8015148	134.5383504	231.0578075	0.27726228	0.654741247	0.383788181	unchanged	-0.1981116	0.770362421	0.257301285	unchanged	0.438754394	0.47844211	0.561915809	unchanged	-7.044067172	C6H10O2	113.0599996	1.42315	--	--	LMFA01020113	Fatty Acyls [FA]	Fatty Acids and Conjugates [FA01]	Branched fatty acids [FA0102]	--	--	--	--	--	--
pos_5473	N-acetylmuramate(beta-methyl)-L-alanyl-D-glutamate	35638.33071	46765.78883	45087.51596	48908.60696	277059.145	52615.49012	252519.4185	81043.54229	262335.7653	55013.08272	42854.95986	34824.60174	1.570207954	0.382757621	0.780941186	unchanged	2.224664566	0.117083965	1.272468731	unchanged	0.057685801	0.814463874	0.201333644	unchanged	-7.02210145	C20H31N3O12-2	506.1945024	2.847833333	--	--	--	--	--	--	--	--	--	--	--	--
pos_11078	Colforsin	1539.381266	1049.537274	1058.10018	944.1877724	917.4736077	755.7255729	830.7383153	1016.607721	941.5186645	836.1622854	1198.956605	1138.13549	-0.478590378	0.157557987	1.193225841	unchanged	-0.38703966	0.212731821	1.023201738	unchanged	-0.200754427	0.472708651	0.568767594	unchanged	1.015743763	C22H34O7	375.2170172	5.5406	C09076	--	--	--	--	--	HMDB0032064	3413-15-8	Organic compounds	Organoheterocyclic compounds	Benzofurans	Benzofuranones
neg_6574	Folic acid	18224.65247	6420.899756	18520.03688	5679.210787	5917.092699	8063.186982	28615.46559	6358.949684	4766.01875	4710.924906	4579.804023	4819.050048	-1.134655747	0.18447313	1.160315693	unchanged	-0.119274049	0.903548658	0.106919704	unchanged	-1.613186289	0.135616786	1.169382057	unchanged	5.003952232	C19H19N7O6	486.1400917	3.838283333	C00504	One carbon pool by folate(ko00670);;Folate biosynthesis(ko00790);;Biosynthesis of phenylpropanoids(ko01061);;Metabolic pathways(ko01100);;Biosynthesis of cofactors(ko01240);;Antifolate resistance(ko01523);;Bile secretion(ko04976);;Vitamin digestion and absorption(ko04977)	--	--	--	--	HMDB0000121	59-30-3	Organic compounds	Benzenoids	Phenols	Methoxyphenols
pos_14878	PC(18:3(9Z,12Z,15Z)/20:0)	11901.27079	15590.34865	16359.98913	19619.80983	36821.4787	30785.73928	24567.3127	24663.3948	16702.55206	20362.5419	95326.7928	159160.0985	0.992145467	0.094018623	1.336042715	unchanged	0.588376641	0.089361096	1.237721799	unchanged	2.647939835	0.194753613	1.040753196	unchanged	3.421516377	C46H86NO8P	834.601103	9.75735	--	--	LMGP01011688	Glycerophospholipids [GP]	Glycerophosphocholines [GP01]	Diacylglycerophosphocholines [GP0101]	HMDB0008208	--	Organic compounds	Lipids and lipid-like molecules	Glycerophospholipids	Glycerophosphocholines
pos_14924	Ricinoleic Acid methyl ester	3402.67873	8681.959264	3401.315922	5823.094125	1195.579067	829.5018034	2097.559756	1663.317743	730.2740161	1072.039181	1053.073244	1207.738253	-0.980531138	0.346049761	0.762267469	unchanged	-1.785802955	0.16728925	1.135656248	unchanged	-2.216131667	0.147867801	1.146424319	unchanged	3.498988571	C19H36O3	313.2748141	9.94295	--	--	--	--	--	--	--	--	--	--	--	--
[truncated: 922 more rows]
