# Supplementary material for: Continuous cropping of potato changed the metabolic pathway of root exudates to drive rhizosphere microflora
Source: Front Microbiol. 2024 Jan 5;14:1318586. doi: 10.3389/fmicb.2023.1318586 (PMC10797025; doi:10.3389/fmicb.2023.1318586)
Supplement: Supplementary file 1 [file Data_Sheet_1.zip › Supplementary Table 2.xls]

#ID	name	CC0-1	CC0-2	CC0-3	CC1-1	CC1-2	CC1-3	CC0_vs_CC1_log2FC	CC0_vs_CC1_Pvalue	CC0_vs_CC1_VIP	CC0_vs_CC1_(FC_1_Pvalue_0.05_VIP_1)__regulated	KEGG_annotation	KEGG_pathway_annotation	LM_ID(lipidmaps)	CATEGORY(lipidmaps)	MAIN_CLASS(lipidmaps)	SUB_CLASS	HMDB_ID	CAS	kingdom(HMDB)	super_class(HMDB)	HMDB_taxonomy	sub_class(HMDB)
pos_12508	Norecasantalol	1116.172877	1090.532823	1034.328089	624.3961433	728.5506146	544.2100671	-0.77261512	0.005979793	1.609116731	down	--	--	--	--	--	--	HMDB0036815	59460-65-0	Organic compounds	Lipids and lipid-like molecules	Prenol lipids	Monoterpenoids
pos_13342	Methyl 7,10,13-hexadecatrienoate	493.7088559	573.4699229	412.4503509	311.7039974	197.8806409	296.6875254	-0.875896789	0.02097744	1.459260636	down	--	--	--	--	--	--	--	--	--	--	--	--
pos_13686	(S)-p-Mentha-1,8-dien-10-yl acetate	800.3203778	917.4042044	844.3087431	543.2638121	436.4086974	381.4869457	-0.912453158	0.003369679	1.583391479	down	--	--	--	--	--	--	HMDB0037018	15111-97-4	Organic compounds	Lipids and lipid-like molecules	Prenol lipids	Monoterpenoids
pos_12738	Ser His Arg	500.2886131	398.0038126	387.2882945	148.2732741	209.6915013	238.9898069	-1.106727121	0.008539891	1.55179525	down	--	--	--	--	--	--	--	--	--	--	--	--
pos_4966	Di-1-propenyl sulfide	532.1889159	614.5344515	518.8497266	746.1238732	739.3384219	696.1392667	0.38936897	0.014408338	1.543019996	up	--	--	--	--	--	--	HMDB0040234	33922-80-4	Organic compounds	Organosulfur compounds	Thioethers	Thioenol ethers
neg_12518	Carnitine	1163.965538	750.1766993	859.0880581	528.255454	323.4614905	457.098866	-1.083305345	0.040497714	1.451014655	down	C00487	Lysine degradation(ko00310);;Metabolic pathways(ko01100);;ABC transporters(ko02010)	--	--	--	--	HMDB0000062	541-15-1	Organic compounds	Organic nitrogen compounds	Organonitrogen compounds	Quaternary ammonium salts
pos_12252	Abietic acid	373.4055209	321.1938069	398.7210895	303.7171096	188.2928725	198.8162708	-0.662321456	0.046386016	1.386339037	down	C06087	Diterpenoid biosynthesis(ko00904);;Metabolic pathways(ko01100);;Biosynthesis of secondary metabolites(ko01110)	LMPR0104050001	Prenol Lipids [PR]	Isoprenoids [PR01]	C20 isoprenoids (diterpenes) [PR0104]	HMDB0247751	--	Organic compounds	Lipids and lipid-like molecules	Prenol lipids	Diterpenoids
pos_12913	Valerenolic acid	1456.307737	1250.831366	1975.905097	625.3147258	555.7891748	764.9112553	-1.266923708	0.042873888	1.479661324	down	--	--	--	--	--	--	HMDB0036563	1619-16-5	Organic compounds	Lipids and lipid-like molecules	Prenol lipids	Sesquiterpenoids
neg_3669	4-Hydroxyphenylacetaldehyde	19315.22031	13246.62503	12280.76684	38271.50538	39348.94026	42444.41451	1.420871748	0.001730369	1.617340264	up	C03765	Tyrosine metabolism(ko00350);;Isoquinoline alkaloid biosynthesis(ko00950);;Biosynthesis of plant secondary metabolites(ko01060);;Biosynthesis of alkaloids derived from shikimate pathway(ko01063);;Metabolic pathways(ko01100);;Biosynthesis of secondary metabolites(ko01110)	--	--	--	--	HMDB0003767	7339-87-9	Organic compounds	Benzenoids	Benzene and substituted derivatives	Phenylacetaldehydes
pos_1673	(R)-(-)-2-Phenylglycinol	109.9386557	135.4967863	72.77098499	63.93746748	12.59011236	24.30518243	-1.657998504	0.040149504	1.375930934	down	--	--	--	--	--	--	--	--	--	--	--	--
neg_11645	Gelcohol	336.3008624	234.113492	288.9561836	140.0839344	168.2037012	145.2818259	-0.92195681	0.035833496	1.520884015	down	--	--	--	--	--	--	--	--	--	--	--	--
pos_13060	2-(3-Carboxy-3-aminopropyl)-L-histidine	75.92268038	103.3032229	77.03303511	55.21345453	48.4707289	33.76509484	-0.898702996	0.026878392	1.442428417	down	C04441	--	--	--	--	--	HMDB0011655	--	Organic compounds	Organic acids and derivatives	Carboxylic acids and derivatives	Amino acids, peptides, and analogues
neg_11801	Geranyl acetone	4580.710539	4401.5397	4947.132102	4117.399555	3348.840614	3227.357701	-0.381383956	0.039970977	1.416521642	down	--	--	--	--	--	--	HMDB0031846	3796-70-1	Organic compounds	Lipids and lipid-like molecules	Prenol lipids	Monoterpenoids
pos_11257	p-Tolualdehyde	65.70689234	78.12010863	70.62287294	95.38873015	82.7426704	94.80503419	0.347924527	0.024304383	1.461108244	up	C06758	Xylene degradation(ko00622);;Metabolic pathways(ko01100);;Microbial metabolism in diverse environments(ko01120);;Degradation of aromatic compounds(ko01220)	--	--	--	--	HMDB0029638	104-87-0	Organic compounds	Benzenoids	Benzene and substituted derivatives	Benzoyl derivatives
pos_14625	10-Tetradecynoic acid	543.4120277	827.0423051	571.0336851	168.2969073	279.7805337	217.6960195	-1.544059536	0.030848165	1.503744477	down	--	--	LMFA01030591	Fatty Acyls [FA]	Fatty Acids and Conjugates [FA01]	Unsaturated fatty acids [FA0103]	--	--	--	--	--	--
pos_12920	4-Vinylcyclohexene	1351.838403	977.3798696	1062.815054	563.536692	754.1316059	637.4179803	-0.794918069	0.03387787	1.482752157	down	C19310	--	--	--	--	--	HMDB0246592	--	Organic compounds	Hydrocarbons	Unsaturated hydrocarbons	Olefins
pos_52	L-glyceraldehyde 3-phosphate	7.919374932	22.27421805	1.42E-09	41.89993388	40.973435	43.14562552	2.061326852	0.038127205	1.534629908	up	--	--	--	--	--	--	HMDB0304402	--	Organic compounds	Organic oxygen compounds	Organooxygen compounds	Carbohydrates and carbohydrate conjugates
neg_11306	Ubiquinone 4	6865.278742	5513.863872	6980.392338	5256.013313	3382.731885	4332.659116	-0.57770962	0.042137591	1.36950461	down	--	--	--	--	--	--	HMDB0006710	4370-62-1	Organic compounds	Lipids and lipid-like molecules	Prenol lipids	Quinone and hydroquinone lipids
pos_13689	9,12-Octadecadiynoic Acid	6709.88384	7920.330578	5195.372508	3010.217039	4392.193954	3405.965407	-0.875213755	0.042788394	1.430386154	down	--	--	LMFA01030540	Fatty Acyls [FA]	Fatty Acids and Conjugates [FA01]	Unsaturated fatty acids [FA0103]	HMDB0247623	--	Organic compounds	Lipids and lipid-like molecules	Fatty Acyls	Fatty acids and conjugates
pos_14646	Heptanal	201.4045887	312.3299672	225.5649328	33.30053905	77.92228455	61.70267387	-2.096008309	0.019522965	1.540217214	down	C14390	--	LMFA06000001	Fatty Acyls [FA]	Fatty aldehydes [FA06]	--	HMDB0031475	111-71-7	Organic compounds	Organic oxygen compounds	Organooxygen compounds	Carbonyl compounds
neg_12377	LysoPC(18:2(9Z,12Z))	768.1690778	655.8362949	497.5313883	341.202886	240.1862956	218.7427987	-1.263950682	0.025284589	1.508749461	down	--	--	--	--	--	--	HMDB0010386	22252-07-9	Organic compounds	Lipids and lipid-like molecules	Glycerophospholipids	Glycerophosphocholines
pos_6212	1,4,6-Trimethylnaphthalene	551.8969041	442.8344251	446.0885643	356.5765116	318.5552405	311.5558996	-0.546224647	0.037858581	1.488303475	down	--	--	--	--	--	--	--	--	--	--	--	--
pos_10209	7,10-Hexadecadiynoic acid	3370.443388	2804.24294	3511.6224	2136.722136	2308.743785	2730.350985	-0.432803907	0.042012073	1.379423204	down	--	--	LMFA01030492	Fatty Acyls [FA]	Fatty Acids and Conjugates [FA01]	Unsaturated fatty acids [FA0103]	--	--	--	--	--	--
neg_1961	(R)-Mevalonic acid	16708.40481	10831.08353	17916.71926	22494.09274	21484.56985	25884.5618	0.620055903	0.044002641	1.399637956	up	C00418	Terpenoid backbone biosynthesis(ko00900);;Biosynthesis of plant secondary metabolites(ko01060);;Biosynthesis of terpenoids and steroids(ko01062);;Biosynthesis of plant hormones(ko01070);;Metabolic pathways(ko01100);;Biosynthesis of secondary metabolites(ko01110);;Ferroptosis(ko04216)	--	--	--	--	HMDB0000227	17817-88-8	Organic compounds	Lipids and lipid-like molecules	Fatty Acyls	Fatty acids and conjugates
pos_14610	Thujane skeleton	98.08809968	158.0711146	111.5128803	7.308749287	35.39367986	30.80234303	-2.322509861	0.018347733	1.52493871	down	--	--	--	--	--	--	--	--	--	--	--	--
neg_10026	PC(18:1(9Z)/0:0)	1229.394297	1143.153995	1191.054035	900.8179369	635.2759844	797.2034677	-0.610966154	0.024808572	1.533868557	down	--	--	LMGP01050032	Glycerophospholipids [GP]	Glycerophosphocholines [GP01]	Monoacylglycerophosphocholines [GP0105]	HMDB0002815	19420-56-5	Organic compounds	Lipids and lipid-like molecules	Glycerophospholipids	Glycerophosphocholines
neg_10381	Traumatic Acid	160.2081109	176.6998441	128.423439	75.66411597	72.19472504	85.25823835	-0.997203816	0.025110704	1.546820319	down	C16308	alpha-Linolenic acid metabolism(ko00592);;Biosynthesis of secondary metabolites(ko01110)	LMFA01170002	Fatty Acyls [FA]	Fatty Acids and Conjugates [FA01]	Dicarboxylic acids [FA0117]	HMDB0000933	6402-36-4	Organic compounds	Lipids and lipid-like molecules	Fatty Acyls	Fatty acids and conjugates
pos_12705	12-oxo-5E,8E,10Z-dodecatrienoic acid	2078.089375	2447.358449	1236.356115	1047.239305	373.5590243	449.3838561	-1.623341752	0.04729661	1.391178046	down	--	--	LMFA01060095	Fatty Acyls [FA]	Fatty Acids and Conjugates [FA01]	Oxo fatty acids [FA0106]	--	--	--	--	--	--
pos_12990	3-(4-Hydroxyphenyl)-1-propanol	62.3270141	63.25802399	47.69272539	43.65697655	18.2423614	23.39728164	-1.022526055	0.041873197	1.396838972	down	--	--	--	--	--	--	HMDB0032599	10210-17-0	Organic compounds	Benzenoids	Phenols	1-hydroxy-2-unsubstituted benzenoids
neg_6461	PI(14:0/14:1(9Z))	3982.525638	3898.858135	4178.67888	961.1892877	2238.233221	1670.336177	-1.308315214	0.018890117	1.583594433	down	--	--	LMGP06010062	Glycerophospholipids [GP]	Glycerophosphoinositols [GP06]	Diacylglycerophosphoinositols [GP0601]	--	--	--	--	--	--
pos_7345	1,3-Diphenylpropane	386.5915302	367.3117102	375.9062117	470.4201562	441.0752047	442.4724547	0.26111397	0.005281182	1.585326809	up	C14581	--	--	--	--	--	HMDB0032564	1081-75-0	Organic compounds	Phenylpropanoids and polyketides	Linear 1,3-diarylpropanoids	--
neg_12037	Methylgingerol	1179.902739	1227.158322	1196.017429	437.7579546	588.2214948	448.074813	-1.289440447	0.002665926	1.640862254	down	--	--	--	--	--	--	HMDB0029852	--	Organic compounds	Benzenoids	Benzene and substituted derivatives	Methoxybenzenes
pos_1545	pivaloylcarnitine	4832.37008	3307.393871	4880.310353	9866.672131	6589.097188	7917.579776	0.904566821	0.037949003	1.440762113	up	--	--	LMFA07070103	Fatty Acyls [FA]	Fatty esters [FA07]	Fatty acyl carnitines [FA0707]	HMDB0041993	98299-38-8	Organic compounds	Lipids and lipid-like molecules	Fatty Acyls	Fatty acid esters
pos_13674	2-(4-Methyl-3-cyclohexen-1-yl)-2-propanol	162.6961568	148.0157268	218.1875855	61.27573673	99.3646876	71.85804363	-1.185772318	0.025781512	1.487623771	down	--	--	--	--	--	--	HMDB0004043	7785-53-7	Organic compounds	Lipids and lipid-like molecules	Prenol lipids	Monoterpenoids
pos_12948	Methyl 4,8-decadienoate	889.4404704	568.7801039	593.9616164	199.6282566	305.6098746	268.9871324	-1.406333528	0.044023324	1.494176485	down	--	--	--	--	--	--	HMDB0034708	1191-03-3	Organic compounds	Lipids and lipid-like molecules	Fatty Acyls	Fatty acid esters
pos_1923	DL-Leucine	128.3179608	130.4066118	126.6901654	185.4889312	214.8443747	243.7064267	0.740737955	0.035498558	1.542263567	up	--	--	--	--	--	--	--	--	--	--	--	--
neg_11543	9(S)-HpOTrE	18657.40592	15260.21933	23731.95842	5638.514109	12067.84084	8920.081974	-1.114450805	0.031793652	1.426981734	down	C16321	alpha-Linolenic acid metabolism(ko00592);;Biosynthesis of secondary metabolites(ko01110)	--	--	--	--	--	--	--	--	--	--
pos_7969	Sphingofungin B	12985.33017	7906.527053	13108.74496	4820.549722	3376.686999	4879.6863	-1.378537181	0.046367975	1.477894411	down	--	--	LMSP01080062	Sphingolipids [SP]	Sphingoid bases [SP01]	Sphingoid base analogs [SP0108]	--	--	--	--	--	--
neg_3297	2-Ethyl-4-hydroxy-5-methyl-3(2H)-furanone	1450.176414	1257.333177	2635.026046	4221.025366	4917.335803	2925.705633	1.175119791	0.04092166	1.38362282	up	--	--	--	--	--	--	HMDB0033736	27538-10-9	Organic compounds	Organoheterocyclic compounds	Dihydrofurans	Furanones
pos_10207	Caryophyllene epoxide	912.9706867	799.4100184	973.139762	742.9084041	579.3201079	730.351213	-0.387763457	0.044950617	1.352109858	down	C16908	--	--	--	--	--	HMDB0036789	1139-30-6	Organic compounds	Lipids and lipid-like molecules	Prenol lipids	Sesquiterpenoids
pos_14668	2-Methylisoborneol	47.38742478	83.96281689	50.77375326	0.192882021	17.25877741	10.97215146	-2.67974911	0.033091238	1.477934378	down	C20243	--	LMPR0102090066	Prenol Lipids [PR]	Isoprenoids [PR01]	C10 isoprenoids (monoterpenes) [PR0102]	HMDB0035417	--	Organic compounds	Lipids and lipid-like molecules	Prenol lipids	Monoterpenoids
pos_13089	4-deoxypyridoxine	192.4380401	206.210007	182.9168332	156.6906914	163.3465012	130.2114584	-0.369218196	0.028729073	1.452458504	down	--	--	--	--	--	--	HMDB0246408	--	Organic compounds	Organoheterocyclic compounds	Pyridines and derivatives	Methylpyridines
neg_8813	4-Hydroxycinnamyl aldehyde	1716.786167	2389.280002	2401.074716	963.9874632	755.7897916	100.2998892	-1.838024189	0.011046399	1.508010536	down	C05608	Phenylpropanoid biosynthesis(ko00940);;Biosynthesis of phenylpropanoids(ko01061);;Metabolic pathways(ko01100);;Biosynthesis of secondary metabolites(ko01110)	--	--	--	--	HMDB0040986	20711-53-9	Organic compounds	Phenylpropanoids and polyketides	Cinnamaldehydes	--
pos_13070	(2E,6Z)-nona-2,6-dienal	165.5733547	150.0655864	160.0920766	113.9927816	126.9053339	95.16598007	-0.501409676	0.021349611	1.526815479	down	--	--	LMFA06000117	Fatty Acyls [FA]	Fatty aldehydes [FA06]	--	HMDB0033857	557-48-2	Organic compounds	Organic oxygen compounds	Organooxygen compounds	Carbonyl compounds
pos_2544	Calystegin A3	394.7556038	331.2490731	426.7725342	549.462896	535.4430048	569.6247344	0.521308284	0.017999608	1.559080828	up	C10850	Tropane, piperidine and pyridine alkaloid biosynthesis(ko00960)	--	--	--	--	HMDB0038593	131580-36-4	Organic compounds	Alkaloids and derivatives	Tropane alkaloids	--
neg_13048	Prednisone	7711.761925	10917.79989	9752.713275	6295.14836	3216.953679	2611.75862	-1.227141063	0.022775227	1.440930534	down	C07370	--	LMST02030180	Sterol Lipids [ST]	Steroids [ST02]	C21 steroids (gluco/mineralocorticoids, progestogins) and derivatives [ST0203]	HMDB0014773	1953/3/2	Organic compounds	Lipids and lipid-like molecules	Steroids and steroid derivatives	Hydroxysteroids
pos_14210	Asp Tyr Val	853.3335505	611.7446052	496.2348114	359.8976257	181.2082489	274.6899541	-1.26553973	0.049284004	1.420163548	down	--	--	--	--	--	--	--	--	--	--	--	--
pos_10976	N-palmitoyl threonine	1903.589875	1428.829372	1134.406488	812.3802626	392.9559242	530.4559389	-1.363655787	0.035694982	1.451481891	down	--	--	LMFA08020107	Fatty Acyls [FA]	Fatty amides [FA08]	N-acyl amines [FA0802]	HMDB0241933	--	Organic compounds	Organic acids and derivatives	Carboxylic acids and derivatives	Amino acids, peptides, and analogues
pos_13152	Stearidonic Acid	250.7092017	269.5234823	332.6505851	112.5184709	113.483831	117.6111335	-1.311561851	0.020307163	1.582089507	down	C16300	alpha-Linolenic acid metabolism(ko00592);;Biosynthesis of secondary metabolites(ko01110)	LMFA01030357	Fatty Acyls [FA]	Fatty Acids and Conjugates [FA01]	Unsaturated fatty acids [FA0103]	HMDB0006547	20290-75-9	Organic compounds	Lipids and lipid-like molecules	Fatty Acyls	Lineolic acids and derivatives
pos_13154	1,5-Dodecanolide	144.2821608	154.8406727	203.3937344	86.3668867	84.03389057	83.25951917	-0.98627344	0.04459411	1.506849635	down	--	--	--	--	--	--	--	--	--	--	--	--
pos_893	(3-Carboxypropyl)trimethylammonium chloride	4905.207019	4344.090826	3416.292953	2879.014948	1545.939345	1746.491178	-1.037234034	0.022747515	1.451235967	down	--	--	--	--	--	--	--	--	--	--	--	--
neg_1258	Hydroquinone	159.2595302	130.6175003	121.0921968	227.8331316	192.1190004	213.7682844	0.624816124	0.008869527	1.524270604	up	C00530	Tyrosine metabolism(ko00350);;Chlorocyclohexane and chlorobenzene degradation(ko00361);;Benzoate degradation(ko00362);;Bisphenol degradation(ko00363);;Aminobenzoate degradation(ko00627);;Metabolic pathways(ko01100);;Microbial metabolism in diverse environments(ko01120);;Chemical carcinogenesis - reactive oxygen species(ko05208)	--	--	--	--	HMDB0002434	123-31-9	Organic compounds	Benzenoids	Phenols	Benzenediols
pos_14626	cis-6,7-epoxy-9Z-heptadecene	4767.653564	7631.020828	5033.510144	962.8252156	1751.057344	1439.3417	-2.069449694	0.033583494	1.516892075	down	--	--	LMFA12000271	Fatty Acyls [FA]	Oxygenated hydrocarbons [FA12]	--	--	--	--	--	--	--
neg_8312	Zingerone	314.4263502	282.4305047	301.0049705	247.9239521	187.0998506	201.8414728	-0.495505229	0.024678781	1.495830185	down	C17497	--	--	--	--	--	HMDB0032590	122-48-5	Organic compounds	Benzenoids	Phenols	Methoxyphenols
pos_13172	4-Nitrophenyl-3-ketovalidamine	90.81639213	78.68796081	86.16989861	34.68406687	57.94432277	35.37431743	-0.998132555	0.017344122	1.551696958	down	C03995	--	--	--	--	--	--	--	--	--	--	--
neg_8975	PC(18:0/0:0)	450.5520432	337.5440652	471.7751638	233.9424838	222.2287666	262.3553255	-0.81016291	0.040708549	1.495099716	down	--	--	LMGP01050026	Glycerophospholipids [GP]	Glycerophosphocholines [GP01]	Monoacylglycerophosphocholines [GP0105]	HMDB0010384	19420-57-6	Organic compounds	Lipids and lipid-like molecules	Glycerophospholipids	Glycerophosphocholines
pos_14648	1,3-Octadiene	237.5811034	347.1373239	245.5598088	36.59845188	78.50296411	70.23368368	-2.16345875	0.016718087	1.558011193	down	--	--	--	--	--	--	HMDB0040966	1002-33-1	Organic compounds	Hydrocarbons	Unsaturated hydrocarbons	Olefins
pos_8724	(R)-3,7-Dimethyl-5-indanecarboxylic acid	193.3980275	115.492355	181.5729362	50.22955112	86.55512775	71.78673781	-1.233603783	0.044084019	1.455950913	down	--	--	--	--	--	--	HMDB0033033	217802-61-4	Organic compounds	Benzenoids	Indanes	--
pos_14233	Ala Asn Tyr	245.2732024	234.1869451	179.8965832	99.19115533	167.874804	144.9573525	-0.67833325	0.0447083	1.375676918	down	--	--	--	--	--	--	--	--	--	--	--	--
neg_4373	5-Methoxysalicylic acid	1088.47857	906.7800653	1235.120884	1473.83613	1302.380514	1553.909517	0.42270539	0.041286687	1.389788665	up	--	--	--	--	--	--	HMDB0001868	2612/2/4	Organic compounds	Benzenoids	Benzene and substituted derivatives	Benzoic acids and derivatives
pos_14055	cis-5-dodecenoic acid	775.309511	917.8989749	1137.699459	356.74533	599.9525441	384.8543259	-1.077361645	0.022377722	1.462241841	down	--	--	--	--	--	--	HMDB0000529	2430-94-6	Organic compounds	Lipids and lipid-like molecules	Fatty Acyls	Fatty acids and conjugates
pos_8454	Sorbic acid	104.912829	81.98862494	90.69674585	74.19714736	63.17868239	64.93942188	-0.45639313	0.044706933	1.431361213	down	--	--	LMFA01030100	Fatty Acyls [FA]	Fatty Acids and Conjugates [FA01]	Unsaturated fatty acids [FA0103]	HMDB0256823	--	Organic compounds	Lipids and lipid-like molecules	Fatty Acyls	Fatty acids and conjugates
pos_1748	2-Ethyl-2-methyl-3-hydroxysuccinimide	2241.497854	1669.273913	1896.138854	2669.451525	3071.561886	3291.855246	0.637413403	0.012299359	1.49458427	up	--	--	--	--	--	--	--	--	--	--	--	--
neg_11829	1-ethyl-3-(3-dimethylaminopropyl)-carbodiimide	294.8825853	218.6092561	223.1404159	114.2775061	147.0143919	132.9662661	-0.901803944	0.031058096	1.517543695	down	--	--	--	--	--	--	--	--	--	--	--	--
pos_13827	Methyl octanoate	228.8680284	230.4434405	231.5904566	113.6660476	108.5921644	81.88936348	-1.183709429	0.005550848	1.637142798	down	--	--	LMFA07010446	Fatty Acyls [FA]	Fatty esters [FA07]	Short fatty esters [FA0710]	HMDB0031291	111-11-5	Organic compounds	Lipids and lipid-like molecules	Fatty Acyls	Fatty acid esters
neg_1139	4-oxo-N-acetylneuraminate	529.1578601	436.6963572	583.3676175	767.1677939	797.6594511	754.7969408	0.582347346	0.019715906	1.558594517	up	--	--	--	--	--	--	--	--	--	--	--	--
neg_9500	Isorhamnetin	727.6011798	943.2475604	692.6627185	2330.261949	2752.034548	1996.698237	1.582612643	0.011376956	1.582037488	up	C10084	--	LMPK12110002	Polyketides [PK]	Flavonoids [PK12]	Flavones and Flavonols [PK1211]	HMDB0002655	480-19-3	Organic compounds	Phenylpropanoids and polyketides	Flavonoids	Flavones
neg_12423	TXB1	236.055973	210.7668544	261.8859324	118.880299	100.9150914	133.8334775	-1.002956829	0.004359233	1.583156022	down	--	--	LMFA03030008	Fatty Acyls [FA]	Eicosanoids [FA03]	Thromboxanes [FA0303]	--	--	--	--	--	--
neg_10756	PC(18:2(9Z,12Z)/P-16:0)	402.3232934	316.9968671	384.7057012	223.7625048	122.049554	272.7052778	-0.835888029	0.046485205	1.391330701	down	--	--	--	--	--	--	HMDB0008159	--	Organic compounds	Lipids and lipid-like molecules	Glycerophospholipids	Glycerophosphocholines
pos_1197	4-Ethyl-2,5-dimethyloxazole	973.4118686	703.7209826	1110.457339	1196.644965	1681.219432	1632.030291	0.694075262	0.045400549	1.36065345	up	--	--	--	--	--	--	HMDB0037866	30408-61-8	Organic compounds	Organoheterocyclic compounds	Azoles	Oxazoles
pos_13191	Podecdysone B	4517.604607	2804.400456	3708.27275	751.0162544	997.0818151	647.4803644	-2.203023173	0.024284039	1.57259178	down	C08832	--	--	--	--	--	--	--	--	--	--	--
neg_5250	6,7-Dimethyl-8-(1-D-ribityl)lumazine	1921.094089	2083.607928	1953.843117	3299.099057	3701.050754	2935.331726	0.737629773	0.022318568	1.560044213	up	--	--	--	--	--	--	HMDB0003826	2535-20-8	Organic compounds	Organoheterocyclic compounds	Pteridines and derivatives	--
pos_12943	trans-2-Nonenal	780.9563548	565.9210679	569.4887968	242.6495933	329.8812009	307.9125385	-1.122071231	0.028263121	1.530354168	down	--	--	--	--	--	--	HMDB0031269	2463-53-8	Organic compounds	Organic oxygen compounds	Organooxygen compounds	Carbonyl compounds
pos_1150	Triphenyl phosphate	6.767037359	1.29E-09	1.42E-09	19.70843576	21.72163905	34.53901581	3.488816293	0.022538066	1.508877756	up	C14235	--	--	--	--	--	HMDB0259262	--	Organic compounds	Organic acids and derivatives	Organic phosphoric acids and derivatives	Phosphate esters
pos_9260	(7R,E)-8-((1S,Z)-1-hydroxy-1-methylhexahydro-2H-quinolizin-3(4H)-ylidene)-4,7-dimethyloct-4-ene-2,3-diol	39003.09384	28792.56883	32759.05269	23701.66443	12913.96341	20203.65248	-0.823528273	0.028742563	1.423157522	down	--	--	--	--	--	--	--	--	--	--	--	--
neg_12106	(2-trans,6-trans)-Farnesol	3272.763783	2854.349282	2752.209182	1780.337658	1881.87535	1806.697272	-0.699196167	0.016320691	1.601500666	down	--	--	--	--	--	--	--	--	--	--	--	--
pos_14605	1α,25-dihydroxy-26,27-dimethyl-22,22,23,23-tetradehydrovitamin D3 / 1α,25-dihydroxy-26,27-dimethyl-22,22,23,23-tetradehydro-cholecalciferol	5107.521778	6339.067696	6921.056893	4170.613727	830.1171218	1240.351279	-1.55729867	0.04233466	1.41590671	down	--	--	--	--	--	--	--	--	--	--	--	--
neg_6254	Methylisocitric acid	531.6641721	443.7452844	516.3375982	694.873577	666.0937892	731.4555307	0.488171534	0.005357856	1.569725675	up	C04593	Propanoate metabolism(ko00640);;Metabolic pathways(ko01100)	--	--	--	--	HMDB0006471	--	Organic compounds	Organic acids and derivatives	Carboxylic acids and derivatives	Tricarboxylic acids and derivatives
pos_6995	2-Methyl-2-phenyl-undecane	1.41E-09	28.44523383	2.891674897	123.4307581	58.02721618	83.01171642	3.077167618	0.037599143	1.466915682	up	--	--	--	--	--	--	HMDB0013820	27854-40-6	Organic compounds	Benzenoids	Benzene and substituted derivatives	Phenylpropanes
pos_1643	4-Trimethylammoniobutanal	470.142941	536.9406821	598.2840291	1742.130756	1805.330689	1696.615618	1.707785153	1.89E-05	1.650102051	up	C01149	Lysine degradation(ko00310);;Metabolic pathways(ko01100)	--	--	--	--	HMDB0001345	64595-66-0	Organic compounds	Organic oxygen compounds	Organooxygen compounds	Carbonyl compounds
pos_14621	RHODINYL ACETATE	510.1662174	755.9447498	552.1236589	229.6227436	311.5707895	226.4758942	-1.243981279	0.031894092	1.497386007	down	--	--	LMFA07011010	Fatty Acyls [FA]	Fatty esters [FA07]	Short fatty esters [FA0710]	HMDB0037186	141-11-7	Organic compounds	Lipids and lipid-like molecules	Fatty Acyls	Fatty alcohol esters
neg_12591	(±)9-HODE	27271.01039	32759.9092	29426.94995	8385.869158	10516.43799	8372.6783	-1.713629973	0.001878725	1.629396509	down	--	--	--	--	--	--	--	--	--	--	--	--
neg_5575	2-Methylbutyl acetate	35647.19309	32918.48419	32728.5985	29747.22996	27373.90274	29552.28408	-0.224891165	0.017253996	1.486306064	down	--	--	--	--	--	--	HMDB0034166	624-41-9	Organic compounds	Organic acids and derivatives	Carboxylic acids and derivatives	Carboxylic acid derivatives
pos_12960	9,10-epoxy-12-octadecenoic acid	42827.30408	30056.05149	32366.10201	10280.90456	25267.20636	16586.18467	-1.013508158	0.039568811	1.401695675	down	--	--	LMFA02000280	Fatty Acyls [FA]	Octadecanoids [FA02]	Other Octadecanoids [FA0200]	HMDB0247616	--	Organic compounds	Lipids and lipid-like molecules	Fatty Acyls	Fatty acids and conjugates
pos_11105	.alpha.-Linolenoyl ethanolamide	564.7239699	550.14227	655.5772677	449.0035422	333.9540074	315.1841039	-0.689046645	0.015221284	1.488858088	down	--	--	--	--	--	--	--	--	--	--	--	--
pos_9645	12-hydroxy-3Z,6Z-dodecadienoic acid	1590.941474	1350.770796	1619.478948	1125.568503	1088.034759	959.3209775	-0.523597579	0.015492361	1.528687	down	--	--	LMFA01050171	Fatty Acyls [FA]	Fatty Acids and Conjugates [FA01]	Hydroxy fatty acids [FA0105]	--	--	--	--	--	--
pos_10883	1α,25-dihydroxy-24a-homo-22-oxavitamin D3 / 1α,25-dihydroxy-24a-homo-22-oxacholecalciferol	4456.394102	4870.453975	3555.219317	2957.526642	2720.72772	1709.783132	-0.802101052	0.028322932	1.427885669	down	--	--	LMST03020283	Sterol Lipids [ST]	Secosteroids [ST03]	Vitamin D3 and derivatives [ST0302]	--	--	--	--	--	--
pos_14614	β-nonylenic acid	69.99616185	107.4108193	82.87451539	21.46506328	40.56379644	25.47914283	-1.572585892	0.018341113	1.514910125	down	--	--	LMFA01030027	Fatty Acyls [FA]	Fatty Acids and Conjugates [FA01]	Unsaturated fatty acids [FA0103]	--	--	--	--	--	--
pos_13224	Neoabietic acid	1051.152448	815.5717868	700.3862732	581.8104076	367.2622313	379.857304	-0.94988035	0.035913695	1.427015395	down	C11889	Diterpenoid biosynthesis(ko00904);;Biosynthesis of secondary metabolites(ko01110)	LMPR0104050004	Prenol Lipids [PR]	Isoprenoids [PR01]	C20 isoprenoids (diterpenes) [PR0104]	--	--	--	--	--	--
pos_12921	p-Isopropylphenol	84.15089817	55.86386101	57.81964199	24.45318083	29.37784477	26.82973936	-1.294354323	0.047435656	1.511787141	down	--	--	--	--	--	--	HMDB0031446	99-89-8	Organic compounds	Benzenoids	Benzene and substituted derivatives	Cumenes
pos_7225	3-Phenylpropyl isovalerate	1386.620591	1328.646881	1247.398791	1665.923466	1517.115274	1671.307264	0.292805475	0.011250979	1.51891691	up	--	--	--	--	--	--	HMDB0036389	5452/7/3	Organic compounds	Lipids and lipid-like molecules	Fatty Acyls	Fatty acid esters
neg_1822	N,N'-Diacetylchitobiose	1487.140383	1750.013477	1052.818458	433.6172921	538.2765647	1016.301273	-1.109508982	0.048183609	1.348731006	down	C01674	Amino sugar and nucleotide sugar metabolism(ko00520);;Metabolic pathways(ko01100);;ABC transporters(ko02010);;Phosphotransferase system (PTS)(ko02060)	--	--	--	--	HMDB0062702	35061-50-8	Organic compounds	Organic oxygen compounds	Organooxygen compounds	Carbohydrates and carbohydrate conjugates
pos_1266	2-Aminoheptanedioic acid	2318.304485	1954.766287	2640.911905	3328.433779	4241.311226	3812.084365	0.719143563	0.012688541	1.5057262	up	--	--	--	--	--	--	HMDB0034252	3721-85-5	Organic compounds	Organic acids and derivatives	Carboxylic acids and derivatives	Amino acids, peptides, and analogues
neg_1254	Tetrahydropteroyltri-L-glutamate	195.9238355	144.8975431	218.4501835	487.6405398	412.0884603	451.4636578	1.272612515	0.001019364	1.613649565	up	C04144	--	--	--	--	--	HMDB0012290	88903-89-3	Organic compounds	Organoheterocyclic compounds	Pteridines and derivatives	Pterins and derivatives
pos_8151	3-Indoleacetic Acid	16553.73446	14485.82281	14240.4188	17352.47993	18152.47264	18738.15879	0.260566737	0.035554582	1.429713987	up	--	--	--	--	--	--	HMDB0000197	87-51-4	Organic compounds	Organoheterocyclic compounds	Indoles and derivatives	Indolyl carboxylic acids and derivatives
neg_7178	Sinapic acid	2217.957919	1852.479275	1836.916404	2777.272224	3211.074884	2833.144192	0.578510598	0.006382159	1.532301159	up	C00482	Phenylpropanoid biosynthesis(ko00940);;Biosynthesis of phenylpropanoids(ko01061);;Metabolic pathways(ko01100);;Biosynthesis of secondary metabolites(ko01110)	--	--	--	--	HMDB0032616	7362-37-0	Organic compounds	Phenylpropanoids and polyketides	Cinnamic acids and derivatives	Hydroxycinnamic acids and derivatives
pos_13684	2,6-Diethylaniline	67.85647148	55.37433991	62.05066699	3.872286952	20.61461828	13.71289293	-2.27808175	0.001761715	1.614648767	down	C11001	--	--	--	--	--	HMDB0032782	579-66-8	Organic compounds	Benzenoids	Benzene and substituted derivatives	Aniline and substituted anilines
neg_8934	2-n-heptyl-4-hydroxyquinoline-N-oxide	5675.680075	4934.810985	5634.246615	4567.277642	4074.36787	4241.85682	-0.334447609	0.023769245	1.482974834	down	--	--	--	--	--	--	--	--	--	--	--	--
pos_13072	Boschnialactone	278.5937596	224.0473648	326.4089094	94.78848037	172.1373372	108.2119732	-1.144038567	0.017830551	1.486899549	down	C09772	--	--	--	--	--	--	--	--	--	--	--
pos_14620	2E,8E-dodecadienoic acid	533.71277	802.116745	571.2610246	127.7543485	210.4135463	211.290244	-1.795291861	0.023640106	1.535304647	down	--	--	LMFA01030232	Fatty Acyls [FA]	Fatty Acids and Conjugates [FA01]	Unsaturated fatty acids [FA0103]	--	--	--	--	--	--
neg_11325	Menaquinone 4	1251.908688	1373.558055	1438.428149	2098.111658	1846.994735	1693.720253	0.472531902	0.030575399	1.489517036	up	--	--	--	--	--	--	HMDB0030017	863-61-6	Organic compounds	Lipids and lipid-like molecules	Prenol lipids	Quinone and hydroquinone lipids
neg_12674	Linoleic acid	40.50396815	48.86722564	40.09379676	13.47630922	0.050976923	22.80266705	-1.83333061	0.027825833	1.489178414	down	C01595	Linoleic acid metabolism(ko00591);;Biosynthesis of unsaturated fatty acids(ko01040);;Biosynthesis of plant secondary metabolites(ko01060);;Metabolic pathways(ko01100)	LMFA01030120	Fatty Acyls [FA]	Fatty Acids and Conjugates [FA01]	Unsaturated fatty acids [FA0103]	HMDB0000673	60-33-3	Organic compounds	Lipids and lipid-like molecules	Fatty Acyls	Lineolic acids and derivatives
pos_13062	HECOGENIN ACETATE	814.9732363	892.6313956	937.2648043	607.5824891	542.604081	431.8370865	-0.741425333	0.006687381	1.55634411	down	--	--	--	--	--	--	--	--	--	--	--	--
pos_8027	Enalaprilat	1499.358597	2122.870858	1455.517569	4911.633542	6668.313956	4064.790949	1.623417113	0.036154755	1.499738372	up	C11720	--	--	--	--	--	HMDB0041886	76420-72-9	Organic compounds	Organic acids and derivatives	Carboxylic acids and derivatives	Amino acids, peptides, and analogues
neg_8573	cyclogutamate	95.95521335	79.47993528	135.0765906	243.8185316	184.7804558	171.1570452	0.949727952	0.029028238	1.439026143	up	--	--	--	--	--	--	--	--	--	--	--	--
pos_6198	(17E)-1α,25-dihydroxy-26,27-dimethyl-17,20,22,22,23,23-hexadehydro-24a-homovitamin D3 / (17E)-1α,25-dihydroxy-26,27-dimethyl-17,20,22,22,23,23-hexadehydro-24a-homocholecalciferol	9009.322245	8389.110999	8766.811257	6687.856837	6617.147165	6323.852336	-0.414675623	0.001230708	1.629969756	down	--	--	--	--	--	--	--	--	--	--	--	--
pos_12953	lauric acid	989.2994003	743.3419225	820.8801958	477.7129263	497.6065362	419.5224064	-0.872386642	0.024683952	1.552690241	down	C02679	Fatty acid biosynthesis(ko00061);;Prodigiosin biosynthesis(ko00333);;Metabolic pathways(ko01100);;Biosynthesis of secondary metabolites(ko01110)	LMFA01010012	Fatty Acyls [FA]	Fatty Acids and Conjugates [FA01]	Straight chain fatty acids [FA0101]	HMDB0000638	143-07-7	Organic compounds	Lipids and lipid-like molecules	Fatty Acyls	Fatty acids and conjugates
neg_4809	Inosinic acid	5978.663417	4392.017957	5694.033945	6931.847581	6688.497091	8110.787979	0.435867956	0.045814651	1.355898306	up	C00130	Purine metabolism(ko00230);;Biosynthesis of plant secondary metabolites(ko01060);;Biosynthesis of alkaloids derived from histidine and purine(ko01065);;Biosynthesis of plant hormones(ko01070);;Metabolic pathways(ko01100);;Biosynthesis of secondary metabolites(ko01110);;Nucleotide metabolism(ko01232);;Biosynthesis of cofactors(ko01240);;Antifolate resistance(ko01523);;Taste transduction(ko04742)	--	--	--	--	HMDB0000175	131-99-7	Organic compounds	Nucleosides, nucleotides, and analogues	Purine nucleotides	Purine ribonucleotides
neg_2514	16,16-dimethyl-PGA1	2479.160759	2970.381676	3227.922937	2040.351551	1241.727262	1050.281949	-1.00212032	0.021420771	1.459257038	down	--	--	LMFA03010085	Fatty Acyls [FA]	Eicosanoids [FA03]	Prostaglandins [FA0301]	--	--	--	--	--	--
neg_11367	L-Norvaline	266.5220108	182.8567285	240.1110705	140.3755862	108.9456608	111.9266126	-0.93254019	0.03326349	1.496172965	down	C01826	--	--	--	--	--	--	--	--	--	--	--
pos_1776	Ethosuximide M5	43.64122563	47.4615394	56.02869183	81.51366349	100.0467415	128.6296486	1.076046697	0.049905262	1.472282904	up	--	--	--	--	--	--	--	--	--	--	--	--
neg_1730	(S)-b-aminoisobutyric acid	399.2323328	348.6367411	353.45892	286.8727989	243.9407671	176.0316	-0.639778058	0.036814635	1.460463547	down	--	--	--	--	--	--	HMDB0002166	4249-19-8	Organic compounds	Organic acids and derivatives	Carboxylic acids and derivatives	Amino acids, peptides, and analogues
neg_12673	16,16-dimethyl-PGE1	1075.023955	845.2543021	944.2320175	807.8931908	666.8842465	567.0309684	-0.488441016	0.046890023	1.365532773	down	--	--	LMFA03010057	Fatty Acyls [FA]	Eicosanoids [FA03]	Prostaglandins [FA0301]	--	--	--	--	--	--
pos_4116	Visnadin	444.3184009	422.0570427	361.4272265	797.5879973	625.824728	714.2489626	0.799954834	0.012658206	1.557451997	up	C09316	--	--	--	--	--	HMDB0259839	--	Organic compounds	Phenylpropanoids and polyketides	Coumarins and derivatives	Pyranocoumarins
neg_11091	24-epi-brassinolide	2669.994709	2829.141076	3069.7234	2083.652276	1412.049847	1492.096217	-0.780700007	0.014664724	1.524876102	down	C11049	--	LMST01140002	Sterol Lipids [ST]	Sterols [ST01]	Brassinolides and derivatives [ST0114]	--	--	--	--	--	--
pos_3106	3-Hexaprenyl-4,5-dihydroxybenzoic acid	826.2426637	852.1278687	885.1046741	665.4535423	460.2625858	383.1057817	-0.764678413	0.048003964	1.482393498	down	--	--	LMPR02010043	Prenol Lipids [PR]	Quinones and hydroquinones [PR02]	Ubiquinones [PR0201]	HMDB0001063	63975-40-6	Organic compounds	Lipids and lipid-like molecules	Prenol lipids	Polyprenylphenols
pos_13603	sinefungin	41.57870361	69.28956939	49.69827539	1.43E-09	1.35E-09	1.37E-09	-35.17043831	0.02280962	1.574422791	down	--	--	--	--	--	--	HMDB0258302	--	Organic compounds	Nucleosides, nucleotides, and analogues	5'-deoxyribonucleosides	--
neg_4768	5-Methylthioribose	846.1905319	1058.846949	1055.211305	331.6720389	500.7448935	149.1503098	-1.59255942	0.008179374	1.54981393	down	--	--	--	--	--	--	HMDB0001087	624740-12-1	Organic compounds	Organic oxygen compounds	Organooxygen compounds	Carbohydrates and carbohydrate conjugates
pos_14486	9Z,11E-Tetradecadienal	1474.992954	1711.619085	1890.020647	726.5325327	1326.383757	1075.102446	-0.698622725	0.043503514	1.386622444	down	--	--	LMFA06000183	Fatty Acyls [FA]	Fatty aldehydes [FA06]	--	--	--	--	--	--	--
pos_12052	actinonin	1148.084871	876.3113845	976.4382767	597.379617	410.834909	531.7716383	-0.962446381	0.009848012	1.543548374	down	C12056	--	--	--	--	--	HMDB0242670	--	Organic compounds	Organic acids and derivatives	Carboxylic acids and derivatives	Amino acids, peptides, and analogues
neg_10781	13S-HpOTrE(gamma)	4208.467688	4159.814872	4903.273719	2163.674951	3452.604763	2596.544122	-0.692387299	0.026644346	1.467047788	down	--	--	LMFA02000112	Fatty Acyls [FA]	Octadecanoids [FA02]	Other Octadecanoids [FA0200]	--	--	--	--	--	--
pos_14628	10R-HOME(11Z)	53661.52927	81531.81644	56947.93033	12093.77326	21984.56031	17753.08334	-1.890268736	0.02457132	1.53384707	down	--	--	LMFA02000083	Fatty Acyls [FA]	Octadecanoids [FA02]	Other Octadecanoids [FA0200]	--	--	--	--	--	--
neg_12301	9(S)-HOTrE	14038.01689	15902.94079	18714.7466	4775.99753	7620.282251	5798.888753	-1.419053539	0.005762225	1.575957152	down	C16326	alpha-Linolenic acid metabolism(ko00592)	--	--	--	--	HMDB0247705	--	Organic compounds	Lipids and lipid-like molecules	Fatty Acyls	Lineolic acids and derivatives
pos_14044	Tricycloekasantal	425.262803	489.9392991	608.0604902	112.6287354	275.5484688	163.8937681	-1.464239015	0.011112394	1.511199304	down	--	--	--	--	--	--	HMDB0031194	16933-18-9	Organic compounds	Lipids and lipid-like molecules	Prenol lipids	Monoterpenoids
pos_12954	Latia luciferin	548.5358363	472.5634766	373.7955827	261.0797492	185.929184	184.5339386	-1.143203841	0.021387488	1.520054858	down	C02293	--	LMPR0103050003	Prenol Lipids [PR]	Isoprenoids [PR01]	C15 isoprenoids (sesquiterpenes) [PR0103]	--	--	--	--	--	--
pos_13181	Tetrahydrobiopterin	123.1991966	104.9950501	118.8538073	207.953904	216.793023	260.8459199	0.982216618	0.013248783	1.583452752	up	C00272	Folate biosynthesis(ko00790);;Metabolic pathways(ko01100);;Biosynthesis of cofactors(ko01240);;Fluid shear stress and atherosclerosis(ko05418)	--	--	--	--	HMDB0000027	62989-33-7	Organic compounds	Organoheterocyclic compounds	Pteridines and derivatives	Pterins and derivatives
pos_12966	His Ser Arg	304.8730889	254.0699619	205.0137575	94.20193301	186.2096661	152.3886805	-0.819789644	0.04903245	1.366387359	down	--	--	--	--	--	--	--	--	--	--	--	--
pos_13082	18S-Resolvin E3	13581.98817	10277.58608	16799.90997	2897.764907	7785.22295	4433.785513	-1.427441681	0.025653956	1.45337542	down	--	--	LMFA03140007	Fatty Acyls [FA]	Eicosanoids [FA03]	Resolvin Es [FA0314]	--	--	--	--	--	--
neg_11202	9-OxoOTrE	1877.91453	1612.810739	1869.955699	779.5396903	998.638358	969.2051878	-0.96435811	0.001760758	1.609514793	down	--	--	--	--	--	--	--	--	--	--	--	--
pos_12956	6-[5]-ladderane-1-hexanol	9218.537657	5747.781118	6475.322612	2155.957418	4165.04578	3158.974217	-1.177459823	0.043248759	1.436509244	down	--	--	LMFA05000063	Fatty Acyls [FA]	Fatty alcohols [FA05]	--	--	--	--	--	--	--
pos_14613	4,8-Dimethyl-1,3(E),7-nonatriene	51.36421005	77.34917975	55.20252394	2.561523941	15.93941593	13.01011563	-2.545116332	0.011765232	1.554566971	down	--	--	LMFA11000425	Fatty Acyls [FA]	Hydrocarbons [FA11]	--	HMDB0035792	19945-61-0	Organic compounds	Lipids and lipid-like molecules	Prenol lipids	Monoterpenoids
pos_866	Cinnavalininate	170.0639432	296.0521888	229.7741293	534.2140416	495.3804971	542.6681312	1.175910539	0.007791741	1.607911133	up	C05640	Tryptophan metabolism(ko00380);;Metabolic pathways(ko01100)	--	--	--	--	HMDB0004078	--	Organic compounds	Organoheterocyclic compounds	Benzoxazines	Phenoxazines
neg_9243	L-Palmitoylcarnitine	332.8920663	259.5578888	415.5279677	110.7368965	140.9949494	152.5035194	-1.318196591	0.038585717	1.50151714	down	C02990	Fatty acid degradation(ko00071);;Fatty acid metabolism(ko01212)	LMFA07070079	Fatty Acyls [FA]	Fatty esters [FA07]	Fatty acyl carnitines [FA0707]	HMDB0240774	--	Organic compounds	Lipids and lipid-like molecules	Fatty Acyls	Fatty acid esters
pos_12882	9-Heptadecynoic acid	683.792675	512.8837389	660.0329734	204.3984241	274.0076405	221.1860537	-1.408162081	0.010393687	1.594391864	down	--	--	LMFA01030485	Fatty Acyls [FA]	Fatty Acids and Conjugates [FA01]	Unsaturated fatty acids [FA0103]	--	--	--	--	--	--
pos_8662	UWM6	4545.841739	4657.712508	3795.474165	3406.374615	3532.575726	2594.607125	-0.447317232	0.044875289	1.372770163	down	C18678	Biosynthesis of type II polyketide products(ko01057);;Biosynthesis of secondary metabolites(ko01110)	--	--	--	--	--	--	--	--	--	--
pos_4967	Ethyl methionate	67.30365675	88.29432426	74.07188742	104.3538108	121.2659591	101.5479192	0.510468681	0.020416173	1.457999964	up	--	--	--	--	--	--	--	--	--	--	--	--
pos_6660	(±)-Anisoxide	249.855717	334.3207722	400.4309269	560.4241237	446.3417561	606.8767706	0.712700611	0.031874905	1.429170219	up	--	--	--	--	--	--	HMDB0030572	--	Organic compounds	Organoheterocyclic compounds	Coumarans	--
pos_4075	Styrene	4619.840162	27195.68299	8320.315371	38420.37918	54876.8229	38385.06543	1.71409814	0.028847574	1.430666307	up	C07083	Ethylbenzene degradation(ko00642);;Styrene degradation(ko00643);;Metabolic pathways(ko01100);;Microbial metabolism in diverse environments(ko01120);;Degradation of aromatic compounds(ko01220)	--	--	--	--	HMDB0034240	100-42-5	Organic compounds	Benzenoids	Benzene and substituted derivatives	Styrenes
pos_14662	hexanoic acid	53.39303114	83.365752	65.48747822	20.76532389	32.38238043	26.09048398	-1.351845234	0.02961237	1.498726004	down	C01585	--	LMFA01010006	Fatty Acyls [FA]	Fatty Acids and Conjugates [FA01]	Straight chain fatty acids [FA0101]	HMDB0000535	142-62-1	Organic compounds	Lipids and lipid-like molecules	Fatty Acyls	Fatty acids and conjugates
pos_12585	N-palmitoyl GABA	16518.40911	18178.9458	11842.46439	8961.639573	4007.949848	5368.829723	-1.343596332	0.019435906	1.471256151	down	--	--	LMFA08020103	Fatty Acyls [FA]	Fatty amides [FA08]	N-acyl amines [FA0802]	HMDB0062338	--	Organic compounds	Organic acids and derivatives	Carboxylic acids and derivatives	Amino acids, peptides, and analogues
neg_9119	N-Acetylputrescine	571.3471762	399.4047618	485.1051736	226.7339162	211.0475425	313.0978579	-0.955215808	0.022287213	1.48638496	down	C02714	Arginine and proline metabolism(ko00330);;Metabolic pathways(ko01100)	--	--	--	--	HMDB0002064	18233-70-0	Organic compounds	Organic acids and derivatives	Carboximidic acids and derivatives	Carboximidic acids
pos_7043	d-biotin d-sulfoxide	972.1471742	858.6453982	925.4683971	1168.050471	1435.225065	1172.504428	0.454062201	0.047702294	1.430652228	up	--	--	--	--	--	--	--	--	--	--	--	--
pos_3130	4beta-methylzymosterol-4alpha-carboxylic acid	1394.813123	1307.348208	763.8094098	95.81589691	46.15480248	138.9320936	-3.625116602	0.030920469	1.55496049	down	--	--	--	--	--	--	--	--	--	--	--	--
pos_9106	PGF1a	59181.95256	44253.15909	44108.983	32304.81032	15944.07301	28291.85277	-0.946846498	0.027980455	1.426855489	down	--	--	--	--	--	--	HMDB0002685	745-62-0	Organic compounds	Lipids and lipid-like molecules	Fatty Acyls	Eicosanoids
neg_12282	5-HETE	816.08955	741.2816656	587.2608611	327.2820442	164.9220811	267.1497251	-1.497885939	0.006818163	1.56085522	down	C04805	Arachidonic acid metabolism(ko00590);;Metabolic pathways(ko01100);;Inflammatory mediator regulation of TRP channels(ko04750)	LMFA03060084	Fatty Acyls [FA]	Eicosanoids [FA03]	Hydroxy/hydroperoxyeicosatetraenoic acids [FA0306]	HMDB0011134	70608-72-9	Organic compounds	Lipids and lipid-like molecules	Fatty Acyls	Eicosanoids
neg_7428	IPRONIAZID	170.2844671	128.3381559	130.1548725	48.90904579	47.21490292	27.74923007	-1.791365341	0.007472072	1.595164378	down	C11777	--	--	--	--	--	HMDB0253570	--	Organic compounds	Organoheterocyclic compounds	Pyridines and derivatives	Pyridinecarboxylic acids and derivatives
pos_14653	Propyl decanoate	114.9005388	187.9534169	127.1872748	14.76294415	39.16646025	33.75811659	-2.294031537	0.02749097	1.521438208	down	--	--	--	--	--	--	HMDB0059900	--	Organic compounds	Lipids and lipid-like molecules	Fatty Acyls	Fatty acid esters
neg_1663	phosphinothricin	361.9853542	283.0161594	385.4510471	130.7509867	79.77433349	132.6532072	-1.586246897	0.006566641	1.579973117	down	C04650	Phosphonate and phosphinate metabolism(ko00440);;Biosynthesis of secondary metabolites(ko01110)	--	--	--	--	HMDB0252799	--	Organic compounds	Organic acids and derivatives	Carboxylic acids and derivatives	Amino acids, peptides, and analogues
pos_11509	(S)-Menthone 8-thioacetate	580.8764037	570.1775839	389.510176	232.349939	190.2650458	166.8752387	-1.385918979	0.027660008	1.537176918	down	--	--	--	--	--	--	HMDB0037386	57129-12-1	Organic compounds	Lipids and lipid-like molecules	Prenol lipids	Monoterpenoids
pos_5668	3a,7a-Dihydroxy-5b-24-oxocholestanoyl-CoA	574.1793604	504.2465346	257.3829135	1142.795032	1008.748523	1192.802691	1.324010687	0.007639787	1.569380964	up	--	--	LMST01010219	Sterol Lipids [ST]	Sterols [ST01]	Cholesterol and derivatives [ST0101]	HMDB0006896	--	Organic compounds	Lipids and lipid-like molecules	Fatty Acyls	Fatty acyl thioesters
neg_12397	12(S)-hydroxy-16-Heptadecynoic Acid	196.4401661	169.6473308	127.1310021	53.2919879	76.00853889	84.75059449	-1.204271519	0.027999593	1.503824782	down	--	--	--	--	--	--	--	--	--	--	--	--
pos_4011	Terbutaline	594.1049919	345.5202165	470.1527581	793.3385541	685.5963235	982.0469551	0.803766045	0.037395515	1.391206702	up	C07129	--	--	--	--	--	HMDB0015009	23031-25-6	Organic compounds	Benzenoids	Phenols	Benzenediols
pos_12315	His Ile Leu Tyr	2217.071356	2004.2121	2550.119653	1628.297133	1334.225936	1207.061457	-0.699551172	0.014296927	1.498289684	down	--	--	--	--	--	--	--	--	--	--	--	--
pos_2725	3,4-DMMA	512.2073243	314.2723416	388.6013232	721.7875264	794.0461817	950.3782712	1.021244332	0.009876688	1.51677414	up	--	--	--	--	--	--	--	--	--	--	--	--
neg_2515	Trandolapril	1665.897626	1896.850285	2301.517116	1366.813763	621.4013773	592.9793081	-1.183911478	0.029047528	1.423663765	down	--	--	--	--	--	--	HMDB0014660	87679-37-6	Organic compounds	Organic acids and derivatives	Carboxylic acids and derivatives	Amino acids, peptides, and analogues
neg_12628	Iso-Olomoucine	118149.6206	133829.2203	137269.6286	65629.63526	33531.46276	29865.06898	-1.593027687	0.006549503	1.580803402	down	--	--	--	--	--	--	--	--	--	--	--	--
pos_12527	Carvone	204.2607377	183.1370392	137.3747069	80.39384491	97.65352408	86.14123791	-0.990123823	0.040747256	1.510484962	down	C11383	Monoterpenoid biosynthesis(ko00902);;Limonene and pinene degradation(ko00903);;Biosynthesis of secondary metabolites(ko01110)	--	--	--	--	HMDB0035824	22327-39-5	Organic compounds	Lipids and lipid-like molecules	Prenol lipids	Monoterpenoids
pos_13595	alpha-curcumene	119.3509508	125.0454959	132.4754116	45.35942233	37.52919548	50.09232242	-1.502854587	0.000104589	1.636429287	down	C09649	--	LMPR0103060015	Prenol Lipids [PR]	Isoprenoids [PR01]	C15 isoprenoids (sesquiterpenes) [PR0103]	HMDB0059878	--	Organic compounds	Lipids and lipid-like molecules	Prenol lipids	Sesquiterpenoids
pos_3752	3,4-Dihydroxybenzoic acid	2074.138017	1687.037062	1272.496999	687.8783445	1073.632243	597.2864099	-1.093559972	0.039864212	1.429913306	down	C00230	Benzoate degradation(ko00362);;Toluene degradation(ko00623);;Polycyclic aromatic hydrocarbon degradation(ko00624);;Aminobenzoate degradation(ko00627);;Biosynthesis of siderophore group nonribosomal peptides(ko01053);;Biosynthesis of phenylpropanoids(ko01061);;Metabolic pathways(ko01100);;Biosynthesis of secondary metabolites(ko01110);;Microbial metabolism in diverse environments(ko01120);;Degrada…	--	--	--	--	HMDB0001856	99-50-3	Organic compounds	Benzenoids	Benzene and substituted derivatives	Benzoic acids and derivatives
pos_13528	Patchoula-2,4-diene	132.0944914	150.4840739	120.4194941	108.9717128	74.01346096	73.16454873	-0.653785563	0.032795062	1.412851424	down	--	--	LMPR0103450001	Prenol Lipids [PR]	Isoprenoids [PR01]	C15 isoprenoids (sesquiterpenes) [PR0103]	--	--	--	--	--	--
neg_4644	2,5-diketo-D-gluconate	935.634102	666.1932797	933.9009002	1471.767678	1283.413722	1768.427648	0.83507409	0.02290093	1.481399925	up	--	--	--	--	--	--	--	--	--	--	--	--
pos_13111	(R)-3,4-Dihydro-2-methyl-2-(4,8,12-trimethyl-3,7,11-tridecatrienyl)-2H-1-benzopyran-6-ol	1524.974301	1492.880551	1432.345894	1152.620287	769.6291518	910.3455434	-0.651746084	0.034303481	1.517122367	down	--	--	--	--	--	--	HMDB0036368	--	Organic compounds	Lipids and lipid-like molecules	Prenol lipids	Diterpenoids
neg_6222	Isorhamnetin 3-O-glucoside	1291.879936	978.7579348	1273.985839	1593.749089	1810.696403	1570.680283	0.489100517	0.022719653	1.445725312	up	--	--	--	--	--	--	HMDB0302682	--	Organic compounds	Lipids and lipid-like molecules	Prenol lipids	Sesquiterpenoids
pos_1852	Nonanoylcarnitine	176.7894009	113.5227881	105.9930741	4.092660186	3.538283218	3.026799707	-5.216638257	0.029150136	1.573305169	down	--	--	LMFA07070082	Fatty Acyls [FA]	Fatty esters [FA07]	Fatty acyl carnitines [FA0707]	HMDB0013288	--	Organic compounds	Lipids and lipid-like molecules	Fatty Acyls	Fatty acid esters
pos_14649	Terpineol	74.62847426	124.6928326	91.25767432	22.74248628	48.84736186	30.29460079	-1.511996487	0.03187047	1.4571652	down	--	--	--	--	--	--	HMDB0004043	7785-53-7	Organic compounds	Lipids and lipid-like molecules	Prenol lipids	Monoterpenoids
pos_6595	6-Methyl-3,5-heptadien-2-one	215.4772916	172.3156418	190.7788037	161.3148336	148.6578597	130.8952057	-0.392149417	0.045779783	1.392438637	down	--	--	--	--	--	--	HMDB0031582	1604-28-0	Organic compounds	Organic oxygen compounds	Organooxygen compounds	Carbonyl compounds
pos_12707	Dihydropinosylvin	406.5874075	507.4096437	316.4734826	186.3210523	85.19034598	64.525686	-1.87251775	0.014705232	1.50782424	down	C10254	--	LMPK13090034	Polyketides [PK]	Aromatic polyketides [PK13]	Diphenyl ethers, biphenyls, dibenzyls and stilbenes [PK1309]	--	--	--	--	--	--
neg_11976	12-Oxo-2,3-dinor-10,15-phytodienoic acid	223.6777887	275.6489266	217.1891416	116.3146888	95.47949074	76.3911446	-1.314001764	0.005105644	1.579248938	down	--	--	--	--	--	--	HMDB0032090	197247-23-7	Organic compounds	Lipids and lipid-like molecules	Fatty Acyls	Eicosanoids
pos_14611	3Z,6Z-Nonadien-1-ol	871.0997477	1252.285629	886.1706992	379.3039572	506.8758629	387.0377668	-1.241071708	0.033016516	1.502928042	down	--	--	LMFA05000136	Fatty Acyls [FA]	Fatty alcohols [FA05]	--	--	--	--	--	--	--
neg_13148	(2S)-2-Hydroxy-3-oxobutyl phosphate	582.642802	827.5354908	701.7246738	446.3513481	288.5372127	234.3272225	-1.123653746	0.016412972	1.469296946	down	--	--	--	--	--	--	--	--	--	--	--	--
pos_12372	PGE3	14397.83743	11404.251	13114.69296	10263.651	8945.219563	8679.796335	-0.480713423	0.031611982	1.465156439	down	--	--	LMFA03010135	Fatty Acyls [FA]	Eicosanoids [FA03]	Prostaglandins [FA0301]	HMDB0002664	802-31-3	Organic compounds	Lipids and lipid-like molecules	Fatty Acyls	Eicosanoids
pos_13155	C12:5n-1,3,5,7,9	250.9928444	292.1254272	177.7442677	122.7423086	44.4745424	59.72729551	-1.667386902	0.019534017	1.47777795	down	--	--	LMFA01030243	Fatty Acyls [FA]	Fatty Acids and Conjugates [FA01]	Unsaturated fatty acids [FA0103]	--	--	--	--	--	--
neg_12869	2-Octenoic acid	19173.80397	17497.1293	14174.05521	3532.360528	4280.297534	5083.17569	-1.979200532	0.008531673	1.613501417	down	--	--	--	--	--	--	HMDB0000392	1577-96-4	Organic compounds	Lipids and lipid-like molecules	Fatty Acyls	Fatty acids and conjugates
pos_14167	Triamcinolone Diacetate	762.7296244	1259.324604	781.6626671	443.8570694	23.9242313	91.57644484	-2.325497501	0.02475671	1.434424459	down	C08184	--	--	--	--	--	HMDB0014758	124-94-7	Organic compounds	Lipids and lipid-like molecules	Steroids and steroid derivatives	Hydroxysteroids
pos_8942	2,4,7-tridecatrienal	1669.793057	1455.617004	1812.5553	971.1828852	1153.548888	973.716031	-0.672371051	0.012220617	1.547454187	down	--	--	LMFA06000076	Fatty Acyls [FA]	Fatty aldehydes [FA06]	--	--	--	--	--	--	--
neg_2544	ponasterone A	4370.961111	4822.911258	6178.395151	3178.480477	1399.757432	1378.349231	-1.367772116	0.017974573	1.461352389	down	C08835	--	LMST01010195	Sterol Lipids [ST]	Sterols [ST01]	Cholesterol and derivatives [ST0101]	HMDB0256697	--	Organic compounds	Lipids and lipid-like molecules	Steroids and steroid derivatives	Bile acids, alcohols and derivatives
pos_14616	2,6-Dimethyl-8-hydroxy-2E,6E-octadienal	305.1754378	481.873644	322.6677877	92.21052434	144.5303212	132.5010633	-1.587553425	0.039766872	1.489286042	down	--	--	LMFA06000130	Fatty Acyls [FA]	Fatty aldehydes [FA06]	--	--	--	--	--	--	--
pos_14197	zymosterol intermediate 2	40.53111056	117.000433	80.29908412	222.258969	176.4521936	140.8036475	1.181728047	0.035965555	1.403384155	up	--	--	--	--	--	--	HMDB0006271	128-33-6	Organic compounds	Lipids and lipid-like molecules	Steroids and steroid derivatives	Cholestane steroids
pos_14133	(17alpha,23S)-Epoxy-28,29-dihydroxy-27-norlanost-8-ene-3,24-dione	2304.130702	3106.263586	2865.588256	1861.756599	1320.533547	1119.77828	-0.943900131	0.015288034	1.473909833	down	--	--	--	--	--	--	HMDB0035624	--	Organic compounds	Lipids and lipid-like molecules	Prenol lipids	Triterpenoids
pos_12513	Propyl 2,4-decadienoate	875.2625135	905.6719652	700.831049	564.8592908	588.2994533	473.0542063	-0.60985063	0.027734684	1.482204044	down	--	--	LMFA07011001	Fatty Acyls [FA]	Fatty esters [FA07]	Short fatty esters [FA0710]	HMDB0037307	--	Organic compounds	Lipids and lipid-like molecules	Fatty Acyls	Fatty acid esters
neg_2443	12(13)-EpOME-d	129.3485433	127.1646973	123.2010709	75.16466673	94.07089636	64.22386254	-0.701742539	0.026453463	1.56457446	down	--	--	--	--	--	--	--	--	--	--	--	--
pos_14624	Farnesal	41.684361	69.40241413	50.08608704	9.251125901	21.14683617	15.90908343	-1.79930523	0.02886821	1.494050621	down	C03461	Terpenoid backbone biosynthesis(ko00900);;Sesquiterpenoid and triterpenoid biosynthesis(ko00909);;Insect hormone biosynthesis(ko00981);;Biosynthesis of secondary metabolites(ko01110)	--	--	--	--	HMDB0060356	502-67-0	Organic compounds	Lipids and lipid-like molecules	Prenol lipids	Sesquiterpenoids
neg_2358	(E)-C-HDMAPP	325.5316975	198.7673355	336.4041356	1052.066925	620.2692079	719.4681103	1.474511632	0.047783845	1.460770059	up	--	--	--	--	--	--	--	--	--	--	--	--
neg_8033	Monomethyl glutaric acid	205.7349213	172.5604813	217.7771909	121.806267	123.8805052	100.1941853	-0.785212453	0.011139552	1.557138791	down	--	--	--	--	--	--	HMDB0000858	1501-27-5	Organic compounds	Lipids and lipid-like molecules	Fatty Acyls	Fatty acid esters
pos_9613	Pindone	498.2883246	448.9590528	501.5806348	383.9532285	382.0693727	376.217637	-0.343020232	0.024846022	1.574251842	down	C19141	--	--	--	--	--	HMDB0256560	--	Organic compounds	Benzenoids	Indanes	Indanones
pos_13850	L-Ala-D-Glu-meso-A2pm	49.02688125	52.57718757	66.27595673	1.43E-09	10.07635637	3.985713382	-3.577549727	0.002878911	1.609442461	down	--	--	--	--	--	--	--	--	--	--	--	--
pos_13616	3-Copaene	99.24651742	86.48671731	116.3530721	82.52753623	54.31379763	60.58151755	-0.613671801	0.045587632	1.350500506	down	--	--	LMPR0103830002	Prenol Lipids [PR]	Isoprenoids [PR01]	C15 isoprenoids (sesquiterpenes) [PR0103]	--	--	--	--	--	--
pos_1640	1-Pyrroline	22.00011275	17.36854291	20.39445263	43.9067337	39.82420374	40.4866105	1.055541904	0.000326923	1.629112097	up	C15668	--	--	--	--	--	HMDB0012497	5724-81-2	Organic compounds	Organoheterocyclic compounds	Pyrrolines	--
pos_10035	N4-Acetylsulfapyridine	290.9462876	271.7902694	275.2813472	239.3621382	249.7177957	219.1357329	-0.242792309	0.021032479	1.498238706	down	--	--	--	--	--	--	--	--	--	--	--	--
neg_8387	13,14-dihydro-15-keto-tetranor PGF1β	34971.17932	31130.05788	41211.8227	20459.83685	24203.6441	25948.56479	-0.603839442	0.033452099	1.450496652	down	--	--	--	--	--	--	--	--	--	--	--	--
neg_11052	Fungichromin	586.8035361	426.1442806	465.7208555	284.783147	288.5202758	365.4084083	-0.655544574	0.044816359	1.423658731	down	C13299	--	--	--	--	--	--	--	--	--	--	--
neg_12567	PI(18:0/0:0)	765.5188775	683.032248	778.9238506	417.1070051	197.8757969	355.7608837	-1.198246901	0.012055999	1.560135415	down	--	--	LMGP06050004	Glycerophospholipids [GP]	Glycerophosphoinositols [GP06]	Monoacylglycerophosphoinositols [GP0605]	HMDB0240261	327620-46-2	Organic compounds	Lipids and lipid-like molecules	Glycerophospholipids	Glycerophosphoinositols
pos_13034	Nootkatone	542.1004184	619.0637024	518.9020998	377.7690056	340.240963	257.3891038	-0.784453593	0.007836837	1.537200052	down	C17914	--	--	--	--	--	HMDB0303909	--	Organic compounds	Lipids and lipid-like molecules	Prenol lipids	Sesquiterpenoids
pos_13202	ent-15,16-Epoxy-1(10),13(16),14-halimatrien-19-oic acid	682.0728457	613.214441	476.3350226	291.4278079	225.5930251	205.8698285	-1.293221711	0.016776079	1.556025231	down	--	--	--	--	--	--	HMDB0039442	--	Organic compounds	Lipids and lipid-like molecules	Prenol lipids	Diterpenoids
pos_10809	4,8 dimethylnonanoyl carnitine	3784.552791	2663.9325	2968.946188	2209.271483	1136.999109	1750.248177	-0.885821496	0.034599258	1.40244718	down	--	--	LMFA07070046	Fatty Acyls [FA]	Fatty esters [FA07]	Fatty acyl carnitines [FA0707]	HMDB0006202	--	Organic compounds	Lipids and lipid-like molecules	Fatty Acyls	Fatty acid esters
pos_13058	Ethyl (2E,4Z,7Z)-Decatrienoate	435.3925381	559.0180593	442.9126134	313.1430418	297.6598147	388.4358406	-0.524483263	0.04645974	1.360719587	down	--	--	--	--	--	--	HMDB0035376	142676-19-5	Organic compounds	Lipids and lipid-like molecules	Fatty Acyls	Fatty acid esters
pos_12464	Xeniolit A	7317.478976	4550.013477	7937.116802	1700.023166	3821.581125	2823.800586	-1.246782288	0.04576778	1.410154761	down	--	--	LMPR0104420002	Prenol Lipids [PR]	Isoprenoids [PR01]	C20 isoprenoids (diterpenes) [PR0104]	--	--	--	--	--	--
pos_2206	3-Methyl-quinolin-2-ol	5878.618326	4702.719052	4020.872257	11052.22071	10011.40222	8603.098721	1.022658812	0.005991615	1.551745457	up	C06345	--	--	--	--	--	--	--	--	--	--	--
pos_9313	4-Heptyloxybenzoic acid	2413.550271	2206.125088	2167.136912	1801.682787	1959.303865	1513.870703	-0.363602027	0.039969987	1.437144262	down	C14274	--	--	--	--	--	--	--	--	--	--	--
pos_8147	3-Methyl-2-oxindole	26999.10328	23791.47088	24178.41491	29560.52978	31997.77268	34820.36722	0.36241994	0.022625208	1.466116458	up	--	--	--	--	--	--	HMDB0304943	--	Organic compounds	Organoheterocyclic compounds	Indoles and derivatives	Indolines
pos_2080	Conhydrine	58.81293913	58.67295357	48.94335787	72.95007887	65.38717041	82.4399198	0.407681974	0.045331555	1.391062226	up	C19983	--	--	--	--	--	--	--	--	--	--	--
pos_6999	4,5-Dihydrovomifoliol	1894.624733	1474.76992	1592.807544	1127.377337	948.0433824	1079.086005	-0.653566096	0.02633913	1.516747699	down	--	--	--	--	--	--	HMDB0040615	142173-08-8	Organic compounds	Lipids and lipid-like molecules	Prenol lipids	Sesquiterpenoids
pos_13678	alpha-Linolenic acid	22496.88719	22682.89041	32713.28137	9405.870668	13168.57221	9461.518953	-1.28180247	0.0331804	1.494775957	down	C06427	alpha-Linolenic acid metabolism(ko00592);;Biosynthesis of unsaturated fatty acids(ko01040);;Biosynthesis of plant secondary metabolites(ko01060);;Biosynthesis of plant hormones(ko01070);;Metabolic pathways(ko01100);;Biosynthesis of secondary metabolites(ko01110)	LMFA01030152	Fatty Acyls [FA]	Fatty Acids and Conjugates [FA01]	Unsaturated fatty acids [FA0103]	HMDB0001388	463-40-1	Organic compounds	Lipids and lipid-like molecules	Fatty Acyls	Lineolic acids and derivatives
pos_12922	(2E,4E)-nona-2,4,-dienal	401.9147964	267.2675621	319.8646385	126.3321016	178.854283	147.9708922	-1.126027224	0.031797391	1.513349219	down	--	--	--	--	--	--	--	--	--	--	--	--
pos_2159	Asp Gly Asp Lys	19841.01248	17355.19855	20003.76212	21899.76196	24547.96465	24064.4167	0.301857264	0.01997603	1.450086204	up	--	--	--	--	--	--	--	--	--	--	--	--
neg_11745	(±)9-HpODE	34496.79013	23999.82427	26992.34515	10647.46438	13450.85086	13961.00586	-1.167488289	0.027264998	1.540842916	down	--	--	--	--	--	--	--	--	--	--	--	--
pos_9398	4-Isopropylbenzyl alcohol	147.6053943	129.1626575	160.8637882	115.5815647	102.4098417	104.033695	-0.442544557	0.035988478	1.465605288	down	C06576	Xylene degradation(ko00622);;Metabolic pathways(ko01100);;Microbial metabolism in diverse environments(ko01120);;Degradation of aromatic compounds(ko01220)	--	--	--	--	HMDB0031817	536-60-7	Organic compounds	Lipids and lipid-like molecules	Prenol lipids	Monoterpenoids
pos_2823	Phosphocholine	1.61939452	12.65982265	1.42E-09	36.72190675	66.73938802	40.9432899	3.338127753	0.029337405	1.490323792	up	C00588	Teichoic acid biosynthesis(ko00552);;Glycerophospholipid metabolism(ko00564);;Metabolic pathways(ko01100);;Choline metabolism in cancer(ko05231)	--	--	--	--	HMDB0001565	3616/4/4	Organic compounds	Organic nitrogen compounds	Organonitrogen compounds	Quaternary ammonium salts
pos_12533	8-Tetradecynoic acid	352.3850312	374.3149513	288.4544235	263.3613223	242.243332	197.7327948	-0.529410239	0.03570227	1.412192276	down	--	--	LMFA01030589	Fatty Acyls [FA]	Fatty Acids and Conjugates [FA01]	Unsaturated fatty acids [FA0103]	--	--	--	--	--	--
neg_8819	2,5-Dimethoxycinnamic acid	765.8186758	1092.602534	940.0001438	559.1194405	390.4508837	105.9414366	-1.40667055	0.027500958	1.438055155	down	--	--	--	--	--	--	--	--	--	--	--	--
pos_14623	10-Tridecynoic acid	425.1408636	627.2703147	429.4592426	142.2659985	193.3579686	157.521648	-1.587333689	0.033206957	1.523669246	down	--	--	LMFA01030603	Fatty Acyls [FA]	Fatty Acids and Conjugates [FA01]	Unsaturated fatty acids [FA0103]	--	--	--	--	--	--
pos_13153	12(S)-HpEPE	4876.556719	4399.170154	6272.980175	1366.472489	2196.710428	1492.481083	-1.620822128	0.013059352	1.561337041	down	--	--	--	--	--	--	--	--	--	--	--	--
neg_11931	9,10-DiHOME	324521.2199	274213.5907	273031.9272	111394.6595	216109.7625	164609.0652	-0.824951102	0.032767156	1.468096331	down	--	--	LMFA02000229	Fatty Acyls [FA]	Octadecanoids [FA02]	Other Octadecanoids [FA0200]	HMDB0004704	125356-86-7	Organic compounds	Lipids and lipid-like molecules	Fatty Acyls	Fatty acids and conjugates
neg_1239	Ononin	1824.481082	1467.489929	1820.439981	2768.522733	2963.8139	3848.92156	0.9062113	0.034585767	1.497358142	up	C10509	Isoflavonoid biosynthesis(ko00943)	LMPK12050014	Polyketides [PK]	Flavonoids [PK12]	Isoflavonoids [PK1205]	HMDB0033987	486-62-4	Organic compounds	Phenylpropanoids and polyketides	Isoflavonoids	Isoflavonoid O-glycosides
pos_14651	5-Ethyl-3-methyl-2E,4E,6E-nonatriene	73.99075422	132.6677311	87.02103838	1.43E-09	19.38983085	21.88688241	-2.830842677	0.029190473	1.499208821	down	--	--	LMFA11000051	Fatty Acyls [FA]	Hydrocarbons [FA11]	--	--	--	--	--	--	--
pos_8945	Oblongolide	8812.556091	7682.462661	8986.243868	5723.57342	5964.170651	5266.787259	-0.587765861	0.008872278	1.582290469	down	C09519	--	--	--	--	--	--	--	--	--	--	--
neg_12820	isoheptanol	1639.05443	2109.630811	2819.300528	422.4123301	1060.648785	1209.379936	-1.286536243	0.042651744	1.378458988	down	--	--	--	--	--	--	--	--	--	--	--	--
pos_14065	Norbicycloekasantalal	273.736889	332.9429227	394.40384	85.64362823	179.085045	94.39762	-1.478999344	0.010090969	1.51930024	down	--	--	--	--	--	--	HMDB0036719	37720-84-6	Organic compounds	Lipids and lipid-like molecules	Prenol lipids	Monoterpenoids
neg_6819	Ethylvanillate	355.8459361	502.7778401	575.1545436	807.2225132	731.8334452	642.7102364	0.605674524	0.040156372	1.40457984	up	--	--	--	--	--	--	--	--	--	--	--	--
pos_12870	6,9,12-hexadecatrienoic acid	1085.025334	907.6777241	1099.808734	542.3372201	609.3307253	572.2474189	-0.843090149	0.011864119	1.598099402	down	--	--	LMFA01030136	Fatty Acyls [FA]	Fatty Acids and Conjugates [FA01]	Unsaturated fatty acids [FA0103]	--	--	--	--	--	--
pos_4088	Benzene	207.7949352	1215.075433	377.4892311	1840.74679	2939.903998	2040.186984	1.921663854	0.022199352	1.448886568	up	C01407	Chlorocyclohexane and chlorobenzene degradation(ko00361);;Benzoate degradation(ko00362);;Metabolic pathways(ko01100);;Microbial metabolism in diverse environments(ko01120);;Degradation of aromatic compounds(ko01220);;Chemical carcinogenesis - reactive oxygen species(ko05208)	--	--	--	--	HMDB0001505	71-43-2	Organic compounds	Benzenoids	Benzene and substituted derivatives	--
pos_14216	5-Phenyl-1-pentanol	138.9281184	233.7164538	143.8061593	37.73018484	36.88049694	48.28947185	-2.071144006	0.049190146	1.486892366	down	--	--	--	--	--	--	HMDB0031624	10521-91-2	Organic compounds	Lipids and lipid-like molecules	Fatty Acyls	Fatty alcohols
neg_11037	D-Serine	73.91151222	34.9387253	66.77806416	0.012929879	7.333628538	28.4315848	-2.295374925	0.03901564	1.406829969	down	C00740	Glycine, serine and threonine metabolism(ko00260);;D-Amino acid metabolism(ko00470);;Metabolic pathways(ko01100);;Vancomycin resistance(ko01502);;Taste transduction(ko04742)	--	--	--	--	HMDB0003406	312-84-5	Organic compounds	Organic acids and derivatives	Carboxylic acids and derivatives	Amino acids, peptides, and analogues
