# Supplementary material for: Continuous cropping of potato changed the metabolic pathway of root exudates to drive rhizosphere microflora
Source: Front Microbiol. 2024 Jan 5;14:1318586. doi: 10.3389/fmicb.2023.1318586 (PMC10797025; doi:10.3389/fmicb.2023.1318586)
Supplement: Supplementary file 1 [file Data_Sheet_1.zip › Supplementary Table 3.xls]

#ID	name	CC0-1	CC0-2	CC0-3	CC4-1	CC4-2	CC4-3	CC0_vs_CC4_log2FC	CC0_vs_CC4_Pvalue	CC0_vs_CC4_VIP	CC0_vs_CC4_(FC_1_Pvalue_0.05_VIP_1)__regulated	KEGG_annotation	KEGG_pathway_annotation	LM_ID(lipidmaps)	CATEGORY(lipidmaps)	MAIN_CLASS(lipidmaps)	SUB_CLASS	HMDB_ID	CAS	kingdom(HMDB)	super_class(HMDB)	HMDB_taxonomy	sub_class(HMDB)
pos_12258	Eremopetasinorol	2864.714804	1748.397815	2569.588481	1461.116978	1039.271967	890.9455516	-1.082673392	0.043892887	1.371289371	down	--	--	--	--	--	--	HMDB0029668	182127-77-1	Organic compounds	Organic oxygen compounds	Organooxygen compounds	Alcohols and polyols
pos_6538	cis-3-(3-Carboxyethenyl)-3,5-cyclohexadiene-1,2-diol	3233.831387	2576.957098	2406.272932	4340.407067	3440.654994	3614.57187	0.471786728	0.047475299	1.302195988	up	C12622	Phenylalanine metabolism(ko00360);;Metabolic pathways(ko01100);;Microbial metabolism in diverse environments(ko01120);;Degradation of aromatic compounds(ko01220)	--	--	--	--	--	--	--	--	--	--
pos_13686	(S)-p-Mentha-1,8-dien-10-yl acetate	800.3203778	917.4042044	844.3087431	491.6576988	591.4149119	625.4680533	-0.584524656	0.006128636	1.493971831	down	--	--	--	--	--	--	HMDB0037018	15111-97-4	Organic compounds	Lipids and lipid-like molecules	Prenol lipids	Monoterpenoids
neg_9016	2'-beta-Dihydroxychalcone	658.5616723	737.2540144	672.6750542	1361.525691	1072.143057	1107.701352	0.775729125	0.026271752	1.487339892	up	--	--	LMPK12120395	Polyketides [PK]	Flavonoids [PK12]	Chalcones and dihydrochalcones [PK1212]	--	--	--	--	--	--
neg_9955	PE(18:0/0:0)	8067.540083	11155.92867	6990.486631	13252.58653	14937.39887	14027.36188	0.687500874	0.036908526	1.424651825	up	--	--	LMGP02050001	Glycerophospholipids [GP]	Glycerophosphoethanolamines [GP02]	Monoacylglycerophosphoethanolamines [GP0205]	--	--	--	--	--	--
neg_1842	(2S,3S)-2,3-Dihydro-2,3-dihydroxybenzoate	279.3298252	232.7281113	282.2247025	530.4423115	376.3277626	425.8487307	0.746539782	0.045960887	1.403666966	up	C04171	Biosynthesis of siderophore group nonribosomal peptides(ko01053);;Biosynthesis of secondary metabolites(ko01110)	--	--	--	--	--	--	--	--	--	--
pos_6437	2,6-Diisopropylhydroquinone	11434.01679	10447.20377	7705.791851	4466.989463	5831.747423	7244.348825	-0.754061496	0.048542351	1.314048142	down	--	--	--	--	--	--	HMDB0014018	--	Organic compounds	Benzenoids	Benzene and substituted derivatives	Cumenes
pos_12913	Valerenolic acid	1456.307737	1250.831366	1975.905097	917.9768941	696.0917739	554.892613	-1.110442356	0.041818985	1.38378156	down	--	--	--	--	--	--	HMDB0036563	1619-16-5	Organic compounds	Lipids and lipid-like molecules	Prenol lipids	Sesquiterpenoids
neg_4686	N-acetyl-D-proline	574.7040079	528.0628683	599.3748782	723.9195708	756.9901512	832.585801	0.442723117	0.009159891	1.492534677	up	--	--	--	--	--	--	--	--	--	--	--	--
neg_2384	ROCCELLIC ACID	137.1362271	187.4903953	211.6037894	78.68477919	95.41874949	64.82188783	-1.166292709	0.031880426	1.43912355	down	--	--	--	--	--	--	--	--	--	--	--	--
neg_11645	Gelcohol	336.3008624	234.113492	288.9561836	225.2308549	162.7056158	142.6062892	-0.695811286	0.048493467	1.303971106	down	--	--	--	--	--	--	--	--	--	--	--	--
pos_7457	2-dehydropantoyl lactone	42.77794684	23.43358579	33.21285033	53.02152007	79.30571876	73.07608065	1.046787888	0.026358869	1.397866566	up	C01125	--	--	--	--	--	--	--	--	--	--	--
pos_11257	p-Tolualdehyde	65.70689234	78.12010863	70.62287294	88.49645617	101.3497955	105.3319311	0.460945625	0.015561346	1.447232619	up	C06758	Xylene degradation(ko00622);;Metabolic pathways(ko01100);;Microbial metabolism in diverse environments(ko01120);;Degradation of aromatic compounds(ko01220)	--	--	--	--	HMDB0029638	104-87-0	Organic compounds	Benzenoids	Benzene and substituted derivatives	Benzoyl derivatives
pos_13281	2,6,6-Trimethyl-1-cyclohexen-1-acetaldehyde	221.0553595	440.1242192	243.8021885	463.4216283	616.7317479	687.4627408	0.965844359	0.040210335	1.326901564	up	--	--	--	--	--	--	HMDB0032540	472-66-2	Organic compounds	Organic oxygen compounds	Organooxygen compounds	Carbonyl compounds
pos_12920	4-Vinylcyclohexene	1351.838403	977.3798696	1062.815054	545.5821147	686.5172555	876.4782045	-0.685880245	0.046370952	1.308295044	down	C19310	--	--	--	--	--	HMDB0246592	--	Organic compounds	Hydrocarbons	Unsaturated hydrocarbons	Olefins
neg_6431	Valeric acid	45.65179478	32.193333	38.29982481	81.33017168	58.54891004	67.69238065	0.837681652	0.024843874	1.423092117	up	C00803	--	LMFA01010005	Fatty Acyls [FA]	Fatty Acids and Conjugates [FA01]	Straight chain fatty acids [FA0101]	HMDB0000892	109-52-4	Organic compounds	Lipids and lipid-like molecules	Fatty Acyls	Fatty acids and conjugates
neg_3866	PURPUROGALLIN	187.8593726	115.1074188	187.7977137	238.8982475	287.5970062	364.8683207	0.860983097	0.046380146	1.332584634	up	C09964	--	--	--	--	--	HMDB0256929	--	Organic compounds	Hydrocarbon derivatives	Tropones	Tropolones
neg_9020	Guanosine	995.6472351	1148.620625	1025.575794	2100.86968	1660.153627	1593.715541	0.756404532	0.035842478	1.449604317	up	C00387	Purine metabolism(ko00230);;Metabolic pathways(ko01100);;Nucleotide metabolism(ko01232);;ABC transporters(ko02010)	--	--	--	--	HMDB0000133	118-00-3	Organic compounds	Nucleosides, nucleotides, and analogues	Purine nucleosides	--
pos_11329	3-mercaptohexan-1-ol	128.1049705	156.8537971	104.0387438	230.3120952	200.9703856	172.4380906	0.634120035	0.034484381	1.346251089	up	--	--	LMFA05000539	Fatty Acyls [FA]	Fatty alcohols [FA05]	--	HMDB0040152	51755-83-0	Organic compounds	Organosulfur compounds	Thiols	Alkylthiols
neg_10026	PC(18:1(9Z)/0:0)	1229.394297	1143.153995	1191.054035	774.4688395	943.6496951	1004.467127	-0.388358909	0.042477423	1.411764588	down	--	--	LMGP01050032	Glycerophospholipids [GP]	Glycerophosphocholines [GP01]	Monoacylglycerophosphocholines [GP0105]	HMDB0002815	19420-56-5	Organic compounds	Lipids and lipid-like molecules	Glycerophospholipids	Glycerophosphocholines
neg_11788	15(S)-HPETE	1487.098333	1268.755661	872.8787077	189.406505	248.6335741	500.59071	-1.9508361	0.021035334	1.450499154	down	C05966	Arachidonic acid metabolism(ko00590);;Metabolic pathways(ko01100);;Serotonergic synapse(ko04726);;Inflammatory mediator regulation of TRP channels(ko04750);;Ovarian steroidogenesis(ko04913)	--	--	--	--	HMDB0004244	70981-96-3	Organic compounds	Lipids and lipid-like molecules	Fatty Acyls	Eicosanoids
pos_13303	PC(20:3(5Z,8Z,11Z)/14:0)	160.4824019	541.2867117	172.0480256	888.3159972	1021.913378	1154.991736	1.810587839	0.012171224	1.479560785	up	--	--	LMGP01012192	Glycerophospholipids [GP]	Glycerophosphocholines [GP01]	Diacylglycerophosphocholines [GP0101]	HMDB0008361	--	Organic compounds	Lipids and lipid-like molecules	Glycerophospholipids	Glycerophosphocholines
pos_6533	ethyl-(2R)-methyl-(3S)-hydroxybutanoate	69.2557004	57.20032024	64.88077762	44.69146753	51.85920258	49.81656842	-0.386521692	0.03062367	1.396576773	down	--	--	--	--	--	--	--	--	--	--	--	--
neg_7067	3-Hydroxy-7,8-dihydro-beta-ionol	3989.835692	4553.412281	5121.129821	8619.170834	6653.189131	6706.093844	0.685670127	0.032252992	1.411484147	up	--	--	--	--	--	--	--	--	--	--	--	--
pos_12990	3-(4-Hydroxyphenyl)-1-propanol	62.3270141	63.25802399	47.69272539	28.59243132	35.96081446	41.95644688	-0.702101802	0.027577105	1.383097959	down	--	--	--	--	--	--	HMDB0032599	10210-17-0	Organic compounds	Benzenoids	Phenols	1-hydroxy-2-unsubstituted benzenoids
pos_8247	Procerin	489.9402775	463.3158731	462.3029153	619.0773327	569.8533062	647.7480534	0.375727315	0.015127583	1.505677685	up	--	--	--	--	--	--	--	--	--	--	--	--
pos_5359	4-Phenyl-3-buten-2-ol	579.1979602	383.49067	451.9235461	233.8020403	331.4986985	217.7468475	-0.853234696	0.045386043	1.342158116	down	--	--	--	--	--	--	HMDB0031616	17488-65-2	Organic compounds	Phenylpropanoids and polyketides	Cinnamyl alcohols	--
pos_11055	menaquinone-1	58.89196906	83.56436926	40.82059635	95.9670831	122.4853545	129.9919223	0.926903068	0.028300915	1.376474028	up	--	--	--	--	--	--	--	--	--	--	--	--
pos_13674	2-(4-Methyl-3-cyclohexen-1-yl)-2-propanol	162.6961568	148.0157268	218.1875855	74.29940613	72.2358375	109.2114893	-1.048277717	0.03125733	1.403221067	down	--	--	--	--	--	--	HMDB0004043	7785-53-7	Organic compounds	Lipids and lipid-like molecules	Prenol lipids	Monoterpenoids
neg_10989	Gemfibrozil	702.2840839	936.4613223	821.2728712	1973.307545	2148.825684	2448.222003	1.417302339	0.003431229	1.555607028	up	C07020	Chemical carcinogenesis - receptor activation(ko05207)	--	--	--	--	HMDB0015371	25812-30-0	Organic compounds	Benzenoids	Phenol ethers	--
pos_11303	2-Benzylidene-1-heptanol	3153.261733	2146.492862	2627.955589	1907.664789	1386.72977	1262.823954	-0.798750675	0.039507749	1.351894202	down	--	--	--	--	--	--	HMDB0036170	101-85-9	Organic compounds	Phenylpropanoids and polyketides	Cinnamyl alcohols	--
pos_12948	Methyl 4,8-decadienoate	889.4404704	568.7801039	593.9616164	140.4489766	270.5627084	442.3762204	-1.265885248	0.042980862	1.319188847	down	--	--	--	--	--	--	HMDB0034708	1191-03-3	Organic compounds	Lipids and lipid-like molecules	Fatty Acyls	Fatty acid esters
neg_6444	N1-(5-Phospho-a-D-ribosyl)-5,6-dimethylbenzimidazole	536.361234	431.9184601	409.0754479	831.3842061	793.2678871	665.3392445	0.733441544	0.010134378	1.469501186	up	--	--	--	--	--	--	HMDB0003882	--	Organic compounds	Nucleosides, nucleotides, and analogues	Benzimidazole ribonucleosides and ribonucleotides	--
pos_5467	Arbutin 6-phosphate	1045.07951	1261.287214	1103.4433	1652.787276	1855.822818	1568.314422	0.574263448	0.007933582	1.487018029	up	C06187	Glycolysis / Gluconeogenesis(ko00010);;Phosphotransferase system (PTS)(ko02060)	--	--	--	--	--	--	--	--	--	--
neg_6290	Ethyl 2-hydroxypentanoate	96.71179888	63.41699558	104.7717702	33.9752596	34.76044407	28.61050893	-1.444254164	0.044879893	1.449285613	down	--	--	--	--	--	--	--	--	--	--	--	--
pos_13102	3,4,5-Trimethylbenzaldehyde	62.00757226	91.12920022	37.56035108	99.69916409	159.8981692	167.6653279	1.163840162	0.046026245	1.324558086	up	--	--	--	--	--	--	HMDB0032017	5779-74-8	Organic compounds	Benzenoids	Benzene and substituted derivatives	Benzoyl derivatives
pos_1923	DL-Leucine	128.3179608	130.4066118	126.6901654	179.5864884	222.6292275	237.2473252	0.730449238	0.038859876	1.476066254	up	--	--	--	--	--	--	--	--	--	--	--	--
pos_8465	Farfugin A	435.8700175	506.4152375	473.7999865	551.293967	668.8085778	614.3740852	0.373460415	0.033780777	1.386351394	up	--	--	LMPR0103220001	Prenol Lipids [PR]	Isoprenoids [PR01]	C15 isoprenoids (sesquiterpenes) [PR0103]	--	--	--	--	--	--
pos_10207	Caryophyllene epoxide	912.9706867	799.4100184	973.139762	760.4897876	511.5178853	516.0776256	-0.586786157	0.046513658	1.33957309	down	C16908	--	--	--	--	--	HMDB0036789	1139-30-6	Organic compounds	Lipids and lipid-like molecules	Prenol lipids	Sesquiterpenoids
pos_14533	16-fluoro-7Z-hexadecenoic acid	2871.94183	4787.495673	2342.646019	5611.4665	6438.725617	6968.254182	0.927098833	0.036530984	1.391781809	up	--	--	LMFA01090049	Fatty Acyls [FA]	Fatty Acids and Conjugates [FA01]	Halogenated fatty acids [FA0109]	--	--	--	--	--	--
pos_13070	(2E,6Z)-nona-2,6-dienal	165.5733547	150.0655864	160.0920766	93.61107957	100.0873158	128.044306	-0.56423867	0.025787751	1.453461518	down	--	--	LMFA06000117	Fatty Acyls [FA]	Fatty aldehydes [FA06]	--	HMDB0033857	557-48-2	Organic compounds	Organic oxygen compounds	Organooxygen compounds	Carbonyl compounds
pos_2223	Furylacetone	504.1344392	473.556267	495.7409253	568.142669	593.2664408	624.8349605	0.277749102	0.010273216	1.500630802	up	--	--	--	--	--	--	HMDB0032917	6975-60-6	Organic compounds	Organoheterocyclic compounds	Heteroaromatic compounds	--
neg_1787	1,5-dideoxy-1,5-imino-D-galactitol	620.6566486	564.115088	731.8979013	1121.73925	1077.652565	1218.965249	0.834701409	0.001664482	1.543653298	up	--	--	--	--	--	--	--	--	--	--	--	--
pos_13103	3-Hydroxyphenyl-valeric acid	645.8670573	985.0339741	357.6073037	1202.095552	1916.533565	2121.753231	1.397985468	0.03877571	1.359964882	up	--	--	--	--	--	--	HMDB0041666	--	Organic compounds	Lipids and lipid-like molecules	Fatty Acyls	Fatty acids and conjugates
pos_10249	4-tert-Butylphenol	262.1567813	276.3235284	223.9301633	157.9939599	169.0318876	80.28021837	-0.904454637	0.031725171	1.403001347	down	C14200	--	--	--	--	--	HMDB0032063	98-54-4	Organic compounds	Benzenoids	Benzene and substituted derivatives	Phenylpropanes
pos_2544	Calystegin A3	394.7556038	331.2490731	426.7725342	578.3982313	498.9941155	487.902306	0.441320537	0.026360615	1.376681956	up	C10850	Tropane, piperidine and pyridine alkaloid biosynthesis(ko00960)	--	--	--	--	HMDB0038593	131580-36-4	Organic compounds	Alkaloids and derivatives	Tropane alkaloids	--
neg_12576	Acetylcholine	379.7441705	460.0727527	274.1160762	561.3976982	555.7454634	730.6908857	0.730172735	0.036124745	1.341899899	up	C01996	Glycerophospholipid metabolism(ko00564);;cAMP signaling pathway(ko04024);;Neuroactive ligand-receptor interaction(ko04080);;Synaptic vesicle cycle(ko04721);;Cholinergic synapse(ko04725);;Taste transduction(ko04742);;Regulation of actin cytoskeleton(ko04810);;Insulin secretion(ko04911);;Salivary secretion(ko04970);;Gastric acid secretion(ko04971);;Pancreatic secretion(ko04972);;Bile secretion(ko04…	--	--	--	--	HMDB0000895	51-84-3	Organic compounds	Organic nitrogen compounds	Organonitrogen compounds	Quaternary ammonium salts
neg_5619	Phosphoribosylformylglycineamidine	763.1558316	660.5529396	709.6608383	1144.111638	1156.059262	927.5340632	0.597374775	0.026289117	1.458781424	up	--	--	--	--	--	--	HMDB0000999	37721-04-3	Organic compounds	Organic oxygen compounds	Organooxygen compounds	Carbohydrates and carbohydrate conjugates
neg_7544	Butanal	6349.787523	7898.854195	6318.618859	11130.6853	17464.14868	14644.25673	1.071986535	0.045167159	1.423798107	up	C01412	Butanoate metabolism(ko00650);;Metabolic pathways(ko01100);;Microbial metabolism in diverse environments(ko01120)	--	--	--	--	HMDB0003543	123-72-8	Organic compounds	Organic oxygen compounds	Organooxygen compounds	Carbonyl compounds
pos_6167	3-Methylcrotonaldehyde	61.69333479	45.78384729	60.02787234	104.7389241	100.858963	87.86566548	0.808976706	0.004262092	1.507478554	up	--	--	--	--	--	--	HMDB0012157	107-86-8	Organic compounds	Organic oxygen compounds	Organooxygen compounds	Carbonyl compounds
neg_2787	piericidin A	735.8199159	872.5895485	526.2432613	198.5851772	151.8590701	76.53438582	-2.321765604	0.020384267	1.492430373	down	--	--	--	--	--	--	--	--	--	--	--	--
neg_5012	3-(3-hydroxyphenyl)propionate	3310.122894	4135.888985	3354.364528	6937.332844	8472.958955	8084.194701	1.121240643	0.003238742	1.545971593	up	--	--	--	--	--	--	HMDB0000375	621-54-5	Organic compounds	Phenylpropanoids and polyketides	Phenylpropanoic acids	--
pos_7821	cis-2-Thujen-4-ol	808.6455331	602.0230693	558.6517621	200.2184705	320.8836354	434.7854929	-1.042784935	0.03092985	1.360877368	down	--	--	--	--	--	--	HMDB0034916	97631-68-0	Organic compounds	Lipids and lipid-like molecules	Prenol lipids	Monoterpenoids
neg_6504	7,8-Dihydropteroic acid	2982.002992	3020.386558	3022.225868	5497.397843	4820.762664	5221.578511	0.784024916	0.007867749	1.568293874	up	--	--	--	--	--	--	HMDB0001412	2134-76-1	Organic compounds	Organoheterocyclic compounds	Pteridines and derivatives	Pterins and derivatives
neg_13048	Prednisone	7711.761925	10917.79989	9752.713275	4996.709818	5145.157992	3251.255405	-1.083497809	0.015584523	1.455887762	down	C07370	--	LMST02030180	Sterol Lipids [ST]	Steroids [ST02]	C21 steroids (gluco/mineralocorticoids, progestogins) and derivatives [ST0203]	HMDB0014773	1953/3/2	Organic compounds	Lipids and lipid-like molecules	Steroids and steroid derivatives	Hydroxysteroids
pos_7878	7,4'-Dihydroxy-3',5'-dimethoxyisoflavanone	2114.74278	1776.041367	1749.487894	3746.762681	3320.294687	3281.447519	0.875585694	0.001463021	1.548929011	up	--	--	LMPK12050451	Polyketides [PK]	Flavonoids [PK12]	Isoflavonoids [PK1205]	--	--	--	--	--	--
pos_10005	Hoslundal	2530.230481	2775.43732	2395.64922	4407.622359	4086.680526	3746.866267	0.668564265	0.00505966	1.529499281	up	--	--	LMPK12110172	Polyketides [PK]	Flavonoids [PK12]	Flavones and Flavonols [PK1211]	--	--	--	--	--	--
pos_13152	Stearidonic Acid	250.7092017	269.5234823	332.6505851	120.9319599	171.7070131	149.493188	-0.947870618	0.014698014	1.469272426	down	C16300	alpha-Linolenic acid metabolism(ko00592);;Biosynthesis of secondary metabolites(ko01110)	LMFA01030357	Fatty Acyls [FA]	Fatty Acids and Conjugates [FA01]	Unsaturated fatty acids [FA0103]	HMDB0006547	20290-75-9	Organic compounds	Lipids and lipid-like molecules	Fatty Acyls	Lineolic acids and derivatives
neg_6436	Aspartyl-Proline	535.713263	462.2823196	438.6022197	797.2661605	696.1410009	592.9851949	0.538354276	0.047721095	1.360916529	up	--	--	--	--	--	--	HMDB0028761	--	Organic compounds	Organic acids and derivatives	Carboxylic acids and derivatives	Amino acids, peptides, and analogues
pos_13154	1,5-Dodecanolide	144.2821608	154.8406727	203.3937344	86.49011961	87.8508737	90.5619313	-0.923707391	0.048404735	1.448078406	down	--	--	--	--	--	--	--	--	--	--	--	--
neg_2534	4,5-Dimethyl-2-propylthiazole	2378.698764	4396.74854	2881.38547	1477.838855	797.7206637	210.3612066	-1.957769804	0.037721136	1.371867844	down	--	--	--	--	--	--	HMDB0040073	41981-72-0	Organic compounds	Organoheterocyclic compounds	Azoles	Thiazoles
pos_742	N-Acetyl-D-valine	819.6152853	817.4747971	498.7673383	1092.031535	1239.440398	1295.343726	0.763888076	0.024346197	1.430302064	up	--	--	--	--	--	--	--	--	--	--	--	--
pos_8157	Sorbitol-6-phosphate	66.95431342	52.07898905	33.11337508	89.87819994	116.6496999	141.7082611	1.194603191	0.027991538	1.399706618	up	--	--	--	--	--	--	HMDB0005831	20479-58-7	Organic compounds	Organic oxygen compounds	Organooxygen compounds	Carbohydrates and carbohydrate conjugates
pos_12108	alpha-Santalal	1093.346529	1167.921566	1111.775801	1421.95865	1469.359562	1362.528272	0.334716876	0.00221528	1.542164033	up	--	--	--	--	--	--	HMDB0036813	59331-83-8	Organic compounds	Lipids and lipid-like molecules	Prenol lipids	Sesquiterpenoids
neg_7525	Salicylic acid	28459.94661	37713.29907	27817.38556	46358.24047	70646.9974	59809.41354	0.911648961	0.041886227	1.391748911	up	C00805	Dioxin degradation(ko00621);;Polycyclic aromatic hydrocarbon degradation(ko00624);;Naphthalene degradation(ko00626);;Biosynthesis of various alkaloids(ko00996);;Biosynthesis of siderophore group nonribosomal peptides(ko01053);;Biosynthesis of phenylpropanoids(ko01061);;Biosynthesis of plant hormones(ko01070);;Metabolic pathways(ko01100);;Biosynthesis of secondary metabolites(ko01110);;Microbial m…	--	--	--	--	HMDB0001895	69-72-7	Organic compounds	Benzenoids	Benzene and substituted derivatives	Benzoic acids and derivatives
neg_1950	S-tubercidinylhomocysteine	1421.13098	1811.85342	1799.215127	2766.508462	3212.178121	4131.916853	1.006608073	0.041577812	1.42774062	up	--	--	--	--	--	--	--	--	--	--	--	--
pos_14405	3,3-Difluoro-17-methyl-5alpha-androstan-17beta-ol	1246.509886	1901.042334	1350.865019	886.0405904	697.6121089	542.2705533	-1.081327965	0.041537279	1.384346234	down	C15140	--	--	--	--	--	--	--	--	--	--	--
pos_1966	Gamma-Aminobutyric acid	755.0081853	710.2655029	802.1889673	639.3932355	650.9406534	617.2971518	-0.249296627	0.033210571	1.44204152	down	C00334	Alanine, aspartate and glutamate metabolism(ko00250);;Arginine and proline metabolism(ko00330);;beta-Alanine metabolism(ko00410);;Butanoate metabolism(ko00650);;Nicotinate and nicotinamide metabolism(ko00760);;Metabolic pathways(ko01100);;Microbial metabolism in diverse environments(ko01120);;Quorum sensing(ko02024);;cAMP signaling pathway(ko04024);;Neuroactive ligand-receptor interaction(ko04080…	--	--	--	--	HMDB0000112	1956/12/2	Organic compounds	Organic acids and derivatives	Carboxylic acids and derivatives	Amino acids, peptides, and analogues
pos_7879	7,2'-Dimethoxy-4',5'-methylenedioxyflavanone	4733.869489	3736.737545	3621.634142	6604.215891	6115.89322	5171.429287	0.565195784	0.025654268	1.384960972	up	--	--	LMPK12140081	Polyketides [PK]	Flavonoids [PK12]	Flavanones [PK1214]	--	--	--	--	--	--
pos_13172	4-Nitrophenyl-3-ketovalidamine	90.81639213	78.68796081	86.16989861	26.12029632	49.93785068	50.99220588	-1.008906494	0.020809255	1.472404827	down	C03995	--	--	--	--	--	--	--	--	--	--	--
pos_8220	Farnesoic acid	685.539966	896.0802698	842.922452	1224.009387	1203.906137	1421.209372	0.66681783	0.007335489	1.483096311	up	C16502	Insect hormone biosynthesis(ko00981)	--	--	--	--	--	--	--	--	--	--
pos_13690	22-hydroxy-23,24,25,26,27-pentanorvitamin D3 / 22-hydroxy-23,24,25,26,27-pentanorcholecalciferol	122.7454069	188.29259	76.87905489	446.7971616	371.5869463	351.3980554	1.592419797	0.004030797	1.511732771	up	--	--	--	--	--	--	--	--	--	--	--	--
neg_1354	(R)-(+)-2-Pyrrolidone-5-carboxylic acid	4491.439874	4477.473965	2923.285558	1703.911225	2554.523118	1953.408379	-0.936922351	0.049172364	1.359735343	down	--	--	--	--	--	--	--	--	--	--	--	--
pos_14233	Ala Asn Tyr	245.2732024	234.1869451	179.8965832	126.4509571	120.3894007	87.11712227	-0.981394787	0.015782953	1.461756559	down	--	--	--	--	--	--	--	--	--	--	--	--
neg_4373	5-Methoxysalicylic acid	1088.47857	906.7800653	1235.120884	1461.25154	1583.229357	1470.122954	0.48289573	0.031614281	1.436558195	up	--	--	--	--	--	--	HMDB0001868	2612/2/4	Organic compounds	Benzenoids	Benzene and substituted derivatives	Benzoic acids and derivatives
neg_3581	Pyrroline hydroxycarboxylic acid	155.0402779	158.5893456	108.8062488	64.67731615	97.52984826	52.74956664	-0.974686063	0.031058307	1.364464147	down	--	--	--	--	--	--	HMDB0001369	22573-88-2	Organic compounds	Organic acids and derivatives	Carboxylic acids and derivatives	Amino acids, peptides, and analogues
neg_4242	2-Aminophenol	11.24021335	25.52822592	12.34668035	35.50970048	54.32513749	70.58598565	1.707622307	0.049633893	1.368395444	up	C01987	Tryptophan metabolism(ko00380);;Aminobenzoate degradation(ko00627);;Metabolic pathways(ko01100);;Microbial metabolism in diverse environments(ko01120)	--	--	--	--	--	--	--	--	--	--
pos_7513	9Z-Dodecen-7-ynyl acetate	81.96811358	90.71810589	108.4301482	141.2109798	118.6187439	159.1886936	0.575846202	0.038026429	1.359713973	up	--	--	LMFA07010247	Fatty Acyls [FA]	Fatty esters [FA07]	Short fatty esters [FA0710]	--	--	--	--	--	--
pos_13827	Methyl octanoate	228.8680284	230.4434405	231.5904566	121.1099319	110.2755567	129.1181994	-0.938466914	0.002057264	1.585832809	down	--	--	LMFA07010446	Fatty Acyls [FA]	Fatty esters [FA07]	Short fatty esters [FA0710]	HMDB0031291	111-11-5	Organic compounds	Lipids and lipid-like molecules	Fatty Acyls	Fatty acid esters
neg_1139	4-oxo-N-acetylneuraminate	529.1578601	436.6963572	583.3676175	810.1650056	793.0683478	811.2176543	0.64015145	0.019743563	1.526716892	up	--	--	--	--	--	--	--	--	--	--	--	--
neg_7794	S-adenosyl-L-ethionine	1222.474109	1367.760146	1647.334823	2188.848005	1916.743092	1915.055685	0.506681594	0.021571629	1.41361787	up	--	--	--	--	--	--	--	--	--	--	--	--
neg_3318	Precorrin-2	181.9245068	426.4064132	234.4247989	843.7436729	734.179418	788.293152	1.489395507	0.011011247	1.518911282	up	--	--	--	--	--	--	HMDB0304471	--	Organic compounds	Organoheterocyclic compounds	Tetrapyrroles and derivatives	--
neg_10756	PC(18:2(9Z,12Z)/P-16:0)	402.3232934	316.9968671	384.7057012	165.0162439	203.8950447	239.0280047	-0.860774794	0.008759492	1.475610165	down	--	--	--	--	--	--	HMDB0008159	--	Organic compounds	Lipids and lipid-like molecules	Glycerophospholipids	Glycerophosphocholines
pos_13191	Podecdysone B	4517.604607	2804.400456	3708.27275	457.5358402	488.5169827	355.757982	-3.082877429	0.021907538	1.524135704	down	C08832	--	--	--	--	--	--	--	--	--	--	--
pos_13621	7Z,10Z,13Z-hexadecatrienoic acid	1782.710448	1802.557149	1483.063849	1188.306161	1089.035035	1180.374941	-0.551691439	0.026646674	1.478088481	down	--	--	LMFA01030138	Fatty Acyls [FA]	Fatty Acids and Conjugates [FA01]	Unsaturated fatty acids [FA0103]	--	--	--	--	--	--
neg_13112	PC(16:1(9Z)/18:2(9Z,12Z))	9332.984588	10460.54374	6649.762056	4737.669466	4166.816938	3193.389267	-1.128147966	0.037371206	1.420723543	down	--	--	LMGP01010690	Glycerophospholipids [GP]	Glycerophosphocholines [GP01]	Diacylglycerophosphocholines [GP0101]	HMDB0008006	182820-31-1	Organic compounds	Lipids and lipid-like molecules	Glycerophospholipids	Glycerophosphocholines
pos_1150	Triphenyl phosphate	6.767037359	1.29E-09	1.42E-09	23.89897654	36.20826904	19.17041466	3.550318125	0.026578789	1.447718665	up	C14235	--	--	--	--	--	HMDB0259262	--	Organic compounds	Organic acids and derivatives	Organic phosphoric acids and derivatives	Phosphate esters
neg_3336	Glycogen	455.4639118	466.1418247	640.6908799	958.9176971	799.0699125	1103.473239	0.873083479	0.019537299	1.430951619	up	C00182	Glucagon signaling pathway(ko04922)	--	--	--	--	HMDB0000757	9005-79-2	Organic compounds	Organic oxygen compounds	Organooxygen compounds	Carbohydrates and carbohydrate conjugates
neg_12106	(2-trans,6-trans)-Farnesol	3272.763783	2854.349282	2752.209182	1821.062919	1866.76846	2434.871043	-0.536280994	0.024038582	1.394059581	down	--	--	--	--	--	--	--	--	--	--	--	--
pos_14605	1α,25-dihydroxy-26,27-dimethyl-22,22,23,23-tetradehydrovitamin D3 / 1α,25-dihydroxy-26,27-dimethyl-22,22,23,23-tetradehydro-cholecalciferol	5107.521778	6339.067696	6921.056893	1211.955229	1540.294758	1329.455568	-2.169922753	0.010491058	1.554198362	down	--	--	--	--	--	--	--	--	--	--	--	--
neg_6606	N6-(1,2-Dicarboxyethyl)-AMP	108.7183023	71.52529549	82.41793398	48.80192188	33.86995053	0.707056298	-1.655450184	0.032093087	1.366554798	down	C03794	Purine metabolism(ko00230);;Alanine, aspartate and glutamate metabolism(ko00250);;Metabolic pathways(ko01100);;Nucleotide metabolism(ko01232);;Biosynthesis of cofactors(ko01240)	--	--	--	--	--	--	--	--	--	--
neg_6254	Methylisocitric acid	531.6641721	443.7452844	516.3375982	1014.380651	921.6459337	769.5940411	0.858956635	0.019241103	1.490317222	up	C04593	Propanoate metabolism(ko00640);;Metabolic pathways(ko01100)	--	--	--	--	HMDB0006471	--	Organic compounds	Organic acids and derivatives	Carboxylic acids and derivatives	Tricarboxylic acids and derivatives
pos_6995	2-Methyl-2-phenyl-undecane	1.41E-09	28.44523383	2.891674897	120.8888987	139.0686914	196.6666494	3.86507267	0.014981356	1.507040511	up	--	--	--	--	--	--	HMDB0013820	27854-40-6	Organic compounds	Benzenoids	Benzene and substituted derivatives	Phenylpropanes
pos_7353	1-Naphthol	384.9817583	354.117415	378.0502509	432.3333516	417.5387917	411.4790136	0.175147808	0.017283519	1.443768474	up	C11714	Metabolism of xenobiotics by cytochrome P450(ko00980);;Naphthalene family(ko07114)	--	--	--	--	HMDB0012138	90-15-3	Organic compounds	Benzenoids	Naphthalenes	Naphthols and derivatives
pos_1643	4-Trimethylammoniobutanal	470.142941	536.9406821	598.2840291	1898.524263	1627.979548	1738.901162	1.713640763	0.001022284	1.577865854	up	C01149	Lysine degradation(ko00310);;Metabolic pathways(ko01100)	--	--	--	--	HMDB0001345	64595-66-0	Organic compounds	Organic oxygen compounds	Organooxygen compounds	Carbonyl compounds
neg_11737	1-(4-hydroxyphenyl)ethanol	11.80502361	63.85425232	10.74667996	245.5018446	135.8907193	151.3337823	2.624191967	0.030965105	1.41505996	up	--	--	--	--	--	--	--	--	--	--	--	--
neg_12591	(±)9-HODE	27271.01039	32759.9092	29426.94995	10066.04534	13452.89209	19456.30531	-1.057702612	0.014001696	1.473839544	down	--	--	--	--	--	--	--	--	--	--	--	--
pos_9054	1-Indanone	367.500078	388.1529825	308.6392553	453.0685848	468.0580684	410.9582075	0.32379154	0.043437523	1.331760242	up	C01504	Polycyclic aromatic hydrocarbon degradation(ko00624);;Microbial metabolism in diverse environments(ko01120)	--	--	--	--	HMDB0059602	--	Organic compounds	Benzenoids	Indanes	Indanones
pos_5291	3-hydroxydocosanoyl-CoA	186.5884421	15.74501703	111.6817314	636.016621	314.9012983	652.0139757	2.351806873	0.042512286	1.390836855	up	--	--	LMFA07050215	Fatty Acyls [FA]	Fatty esters [FA07]	Fatty acyl CoAs [FA0705]	HMDB0060216	1072942-17-6	Organic compounds	Lipids and lipid-like molecules	Fatty Acyls	Fatty acyl thioesters
pos_7500	Urodiolenone	1647.854889	2113.323409	1891.115379	3468.524418	2860.923077	3187.327651	0.751636359	0.005291023	1.507381394	up	--	--	--	--	--	--	HMDB0037969	--	Organic compounds	Lipids and lipid-like molecules	Prenol lipids	Sesquiterpenoids
pos_9539	L-Arogenate	136.3604303	166.7051375	103.2369838	562.4489091	491.4582793	318.1652426	1.755730313	0.040252764	1.444218485	up	C00826	Phenylalanine, tyrosine and tryptophan biosynthesis(ko00400);;Metabolic pathways(ko01100);;Biosynthesis of secondary metabolites(ko01110);;Biosynthesis of amino acids(ko01230)	--	--	--	--	HMDB0304400	--	Organic compounds	Organic acids and derivatives	Carboxylic acids and derivatives	Amino acids, peptides, and analogues
pos_12921	p-Isopropylphenol	84.15089817	55.86386101	57.81964199	22.77725796	38.26143215	39.71395886	-0.973475546	0.049804407	1.332037617	down	--	--	--	--	--	--	HMDB0031446	99-89-8	Organic compounds	Benzenoids	Benzene and substituted derivatives	Cumenes
pos_7343	cis-1,2-Dihydroxy-1,2-dihydro-8-methylnaphthalene	42.07030308	39.58503962	46.35422151	218.8417756	147.3351303	125.7450057	1.942177713	0.049164536	1.444231536	up	C14083	Naphthalene degradation(ko00626);;Microbial metabolism in diverse environments(ko01120);;Degradation of aromatic compounds(ko01220)	--	--	--	--	--	--	--	--	--	--
pos_7350	Diethylstilbestrol diglucuronide	1138.17553	1003.991917	1339.77772	1619.970022	1535.069195	1644.237431	0.462923494	0.035043452	1.442824342	up	--	--	--	--	--	--	--	--	--	--	--	--
pos_7225	3-Phenylpropyl isovalerate	1386.620591	1328.646881	1247.398791	1637.186651	1567.863979	1590.147287	0.275118895	0.009053519	1.515464262	up	--	--	--	--	--	--	HMDB0036389	5452/7/3	Organic compounds	Lipids and lipid-like molecules	Fatty Acyls	Fatty acid esters
neg_1822	N,N'-Diacetylchitobiose	1487.140383	1750.013477	1052.818458	642.4610448	525.8288399	885.8716049	-1.062418733	0.047167279	1.356560956	down	C01674	Amino sugar and nucleotide sugar metabolism(ko00520);;Metabolic pathways(ko01100);;ABC transporters(ko02010);;Phosphotransferase system (PTS)(ko02060)	--	--	--	--	HMDB0062702	35061-50-8	Organic compounds	Organic oxygen compounds	Organooxygen compounds	Carbohydrates and carbohydrate conjugates
neg_9472	3-Methylglutaric acid	131.9759868	75.6921736	112.4469197	66.7621092	34.48791166	35.57975754	-1.226208402	0.044300204	1.342141206	down	--	--	--	--	--	--	HMDB0000752	626-51-7	Organic compounds	Lipids and lipid-like molecules	Fatty Acyls	Fatty acids and conjugates
pos_12590	(R)-3-Hydroxy-5-phenylpentanoic acid	453.8132772	565.2120575	401.4542607	752.492606	868.2090671	786.7489353	0.761128092	0.006925331	1.499843791	up	--	--	--	--	--	--	HMDB0031517	21080-41-1	Organic compounds	Organic acids and derivatives	Hydroxy acids and derivatives	Medium-chain hydroxy acids and derivatives
neg_1254	Tetrahydropteroyltri-L-glutamate	195.9238355	144.8975431	218.4501835	331.7723905	348.6922366	368.3112904	0.907085584	0.007457368	1.52845454	up	C04144	--	--	--	--	--	HMDB0012290	88903-89-3	Organic compounds	Organoheterocyclic compounds	Pteridines and derivatives	Pterins and derivatives
pos_10959	CAY10580	744.976611	607.8519299	775.3036833	194.5488173	321.2044552	506.9086803	-1.057258458	0.035341661	1.385888255	down	--	--	--	--	--	--	--	--	--	--	--	--
pos_5922	Histidinyl-Tryptophan	0.321200512	48.90890422	1.42E-09	271.003379	258.2972245	248.1088184	3.981061879	0.001527956	1.577434305	up	--	--	--	--	--	--	HMDB0304782	--	Organic compounds	Organic acids and derivatives	Carboxylic acids and derivatives	Amino acids, peptides, and analogues
pos_12952	Carvyl propionate	816.9991967	551.3811124	539.8170726	164.9482789	252.8041729	388.4270676	-1.243037372	0.034700342	1.361515933	down	--	--	--	--	--	--	HMDB0038047	97-45-0	Organic compounds	Lipids and lipid-like molecules	Prenol lipids	Monoterpenoids
neg_9045	2-Acetolactate	276.1537824	237.8630156	274.1899338	498.4251882	449.4031192	375.723915	0.747769143	0.02717949	1.46671022	up	C00900	--	LMFA01050472	Fatty Acyls [FA]	Fatty Acids and Conjugates [FA01]	Hydroxy fatty acids [FA0105]	HMDB0006833	--	Organic compounds	Organic acids and derivatives	Keto acids and derivatives	Short-chain keto acids and derivatives
pos_13923	Stearidonic Acid ethyl ester	255.8071517	227.4363657	226.321671	332.5949617	399.884507	318.1711415	0.566275849	0.032783762	1.439733848	up	--	--	--	--	--	--	--	--	--	--	--	--
pos_6781	5-methylaminomethyl-2-thiouridine	1048.37573	1687.464808	970.5556497	3014.545677	2502.488905	3246.036757	1.2414195	0.005965814	1.493010376	up	--	--	--	--	--	--	--	--	--	--	--	--
neg_7178	Sinapic acid	2217.957919	1852.479275	1836.916404	4242.756724	4290.54479	3697.716357	1.049960595	0.001476529	1.557700587	up	C00482	Phenylpropanoid biosynthesis(ko00940);;Biosynthesis of phenylpropanoids(ko01061);;Metabolic pathways(ko01100);;Biosynthesis of secondary metabolites(ko01110)	--	--	--	--	HMDB0032616	7362-37-0	Organic compounds	Phenylpropanoids and polyketides	Cinnamic acids and derivatives	Hydroxycinnamic acids and derivatives
pos_13684	2,6-Diethylaniline	67.85647148	55.37433991	62.05066699	21.50886504	37.87472217	39.14890684	-0.91104719	0.018048586	1.444305366	down	C11001	--	--	--	--	--	HMDB0032782	579-66-8	Organic compounds	Benzenoids	Benzene and substituted derivatives	Aniline and substituted anilines
pos_13072	Boschnialactone	278.5937596	224.0473648	326.4089094	113.6343514	148.3603768	159.8312273	-0.974811303	0.028149232	1.4360178	down	C09772	--	--	--	--	--	--	--	--	--	--	--
pos_13028	Farnesyl acetone	460.4053369	2417.441625	1127.492671	3749.280288	4148.153637	4620.887851	1.644044679	0.024429135	1.458337681	up	--	--	--	--	--	--	--	--	--	--	--	--
pos_3153	PC(o-22:1(13Z)/22:2(13Z,16Z))	1380.327269	1822.584369	1242.44734	622.1499425	801.5502967	620.4339115	-1.120810047	0.033593901	1.446739999	down	--	--	LMGP01020275	Glycerophospholipids [GP]	Glycerophosphocholines [GP01]	1-alkyl,2-acylglycerophosphocholines [GP0102]	HMDB0013452	--	Organic compounds	Lipids and lipid-like molecules	Glycerophospholipids	Glycerophosphocholines
pos_8027	Enalaprilat	1499.358597	2122.870858	1455.517569	2385.231701	3415.814694	2908.596279	0.778425011	0.034488309	1.363081253	up	C11720	--	--	--	--	--	HMDB0041886	76420-72-9	Organic compounds	Organic acids and derivatives	Carboxylic acids and derivatives	Amino acids, peptides, and analogues
pos_4299	3',5'-cyclic CMP	231.1219473	212.2593341	256.0290229	188.9530963	148.0266909	111.0032958	-0.642694798	0.044457222	1.358356687	down	C00941	--	--	--	--	--	--	--	--	--	--	--
neg_1734	S(8)-aminomethyldihydrolipoamide	516.7291848	525.2820659	773.1603872	1134.069712	1163.001486	1443.246415	1.043054811	0.008255799	1.478609926	up	--	--	--	--	--	--	--	--	--	--	--	--
pos_6183	trans-Isohumulone	3499.198545	2469.754868	3123.522799	5105.017401	4118.974901	4254.145208	0.567875999	0.027500313	1.372415469	up	--	--	--	--	--	--	--	--	--	--	--	--
pos_6198	(17E)-1α,25-dihydroxy-26,27-dimethyl-17,20,22,22,23,23-hexadehydro-24a-homovitamin D3 / (17E)-1α,25-dihydroxy-26,27-dimethyl-17,20,22,22,23,23-hexadehydro-24a-homocholecalciferol	9009.322245	8389.110999	8766.811257	6401.04814	6964.195944	6681.82186	-0.384260639	0.001153713	1.550442948	down	--	--	--	--	--	--	--	--	--	--	--	--
pos_7012	Heptanoic acid	764.3303267	606.1224064	616.9899586	329.8419652	446.8612723	519.7111332	-0.616386342	0.037931698	1.33306397	down	C17714	--	LMFA01010007	Fatty Acyls [FA]	Fatty Acids and Conjugates [FA01]	Straight chain fatty acids [FA0101]	HMDB0000666	111-14-8	Organic compounds	Lipids and lipid-like molecules	Fatty Acyls	Fatty acids and conjugates
pos_12953	lauric acid	989.2994003	743.3419225	820.8801958	484.8329627	471.5439989	606.8501144	-0.707960856	0.025637403	1.41832267	down	C02679	Fatty acid biosynthesis(ko00061);;Prodigiosin biosynthesis(ko00333);;Metabolic pathways(ko01100);;Biosynthesis of secondary metabolites(ko01110)	LMFA01010012	Fatty Acyls [FA]	Fatty Acids and Conjugates [FA01]	Straight chain fatty acids [FA0101]	HMDB0000638	143-07-7	Organic compounds	Lipids and lipid-like molecules	Fatty Acyls	Fatty acids and conjugates
pos_11270	Juvenile hormone III acid	2310.492185	3297.28475	2279.49708	5320.389649	7813.933765	8592.809779	1.461899159	0.032213917	1.45367141	up	C16504	Insect hormone biosynthesis(ko00981)	--	--	--	--	--	--	--	--	--	--
pos_4727	Streptoval C	2223.300081	2001.260423	2060.792337	4616.272303	3131.876058	4334.208671	0.942836283	0.048588328	1.439334069	up	--	--	--	--	--	--	--	--	--	--	--	--
pos_7680	(S)-11,12,13-Trinor-7-calamenone	119.2201576	106.0461691	113.9316015	155.0825398	165.7086047	150.2423581	0.473702318	0.002026089	1.538056541	up	--	--	--	--	--	--	HMDB0040823	155748-76-8	Organic compounds	Benzenoids	Tetralins	--
neg_6302	Indoleacetaldehyde	9469.337369	13299.23851	8566.582118	24521.00184	26642.15908	25294.82653	1.286884958	0.003694254	1.560115122	up	C00637	Tryptophan metabolism(ko00380);;Metabolic pathways(ko01100)	--	--	--	--	HMDB0001190	2591-98-2	Organic compounds	Organoheterocyclic compounds	Indoles and derivatives	Indoles
pos_4116	Visnadin	444.3184009	422.0570427	361.4272265	576.8779697	505.3173274	576.1945242	0.433704454	0.013931561	1.438592361	up	C09316	--	--	--	--	--	HMDB0259839	--	Organic compounds	Phenylpropanoids and polyketides	Coumarins and derivatives	Pyranocoumarins
neg_6300	2,4-Dimethylthiazole	88.03922797	111.5207735	86.90001347	211.2540139	212.8941669	207.7588702	1.141378587	0.003766012	1.578141544	up	--	--	--	--	--	--	HMDB0032974	541-58-2	Organic compounds	Organoheterocyclic compounds	Azoles	Thiazoles
pos_7360	Carboxyibuprofen	547.4118351	450.0375548	483.2343016	947.9788124	818.4575381	708.301396	0.741012167	0.027448263	1.45127279	up	--	--	--	--	--	--	HMDB0060564	--	Organic compounds	Phenylpropanoids and polyketides	Phenylpropanoic acids	--
neg_8057	Isopropyl methoxypyrazine	2509.094758	3066.020714	2521.774637	1652.476075	1139.486624	1091.752837	-1.059930363	0.005441099	1.497524741	down	--	--	--	--	--	--	--	--	--	--	--	--
pos_9036	Indoleacrylic acid	1369.457275	1114.013299	1196.39062	1904.991155	2307.654118	1787.434069	0.70533023	0.023461657	1.452313051	up	--	--	--	--	--	--	HMDB0000734	29953-71-7	Organic compounds	Organoheterocyclic compounds	Indoles and derivatives	Indoles
pos_14766	DG(16:1(9Z)/16:1(9Z)/0:0)	9314.623651	9217.188477	5899.167085	3277.435876	3335.179761	2238.815047	-1.464729123	0.033950361	1.45160855	down	--	--	LMGL02010011	Glycerolipids [GL]	Diradylglycerols [GL02]	Diacylglycerols [GL0201]	HMDB0007128	--	Organic compounds	Lipids and lipid-like molecules	Glycerolipids	Diradylglycerols
pos_7039	Indolelactic acid	2905.349034	3011.614147	2414.388939	5121.065135	5528.388733	5100.990467	0.91876997	0.000619753	1.566943044	up	--	--	--	--	--	--	HMDB0000671	7417-65-4	Organic compounds	Organoheterocyclic compounds	Indoles and derivatives	Indolyl carboxylic acids and derivatives
pos_4111	Ser Tyr Ser Cys	4.530969911	146.4284155	3.72667051	201.5322942	483.9029198	407.5662651	2.820880297	0.044900518	1.356271263	up	--	--	--	--	--	--	--	--	--	--	--	--
neg_7499	HoPhe-Phe-OH	10303.73683	8005.780646	8186.614734	12048.29431	12027.68462	13897.66004	0.51921648	0.017500023	1.424601938	up	--	--	--	--	--	--	--	--	--	--	--	--
neg_12301	9(S)-HOTrE	14038.01689	15902.94079	18714.7466	8675.715157	7761.921186	8672.156962	-0.954358801	0.024167467	1.50239137	down	C16326	alpha-Linolenic acid metabolism(ko00592)	--	--	--	--	HMDB0247705	--	Organic compounds	Lipids and lipid-like molecules	Fatty Acyls	Lineolic acids and derivatives
pos_9107	AX 048	322.2932883	193.7254374	312.7405975	51.91463368	134.1159181	151.9764172	-1.293900203	0.037718878	1.347620132	down	--	--	--	--	--	--	--	--	--	--	--	--
pos_12954	Latia luciferin	548.5358363	472.5634766	373.7955827	209.3712278	243.409046	285.9947583	-0.916949406	0.033890494	1.421867813	down	C02293	--	LMPR0103050003	Prenol Lipids [PR]	Isoprenoids [PR01]	C15 isoprenoids (sesquiterpenes) [PR0103]	--	--	--	--	--	--
pos_1893	Piperidine	102.6868983	73.09631467	115.6718891	52.0630325	48.35083668	40.4168239	-1.049311863	0.049145525	1.414709587	down	C01746	Tropane, piperidine and pyridine alkaloid biosynthesis(ko00960);;Protein digestion and absorption(ko04974)	--	--	--	--	HMDB0034301	110-89-4	Organic compounds	Organoheterocyclic compounds	Piperidines	--
neg_1357	DL-Pipecolic acid	766.3101447	976.7962741	856.6991459	1022.241691	1241.170927	1343.458138	0.472343998	0.049796079	1.324701765	up	--	--	--	--	--	--	HMDB0000070	535-75-1	Organic compounds	Organic acids and derivatives	Carboxylic acids and derivatives	Amino acids, peptides, and analogues
pos_5801	Psoralen	116.5428782	158.64964	120.7376158	430.8167243	370.140815	508.8659542	1.726054634	0.010647853	1.536372202	up	C09305	Biosynthesis of various plant secondary metabolites(ko00999);;Biosynthesis of phenylpropanoids(ko01061);;Biosynthesis of secondary metabolites(ko01110)	--	--	--	--	HMDB0034272	66-97-7	Organic compounds	Phenylpropanoids and polyketides	Coumarins and derivatives	Furanocoumarins
neg_4631	Queuine	1310.937911	1016.625374	1395.925352	1786.980066	1690.064982	1541.175273	0.430520858	0.042730507	1.349277411	up	C01449	--	--	--	--	--	HMDB0001495	72496-59-4	Organic compounds	Organoheterocyclic compounds	Pyrrolopyrimidines	Pyrrolo[2,3-d]pyrimidines
pos_13290	6,10,14-Trimethyl-5,9,13-pentadecatrien-2-one	1055.435391	3596.711153	1809.244075	5314.234895	5999.316847	7257.610351	1.523147495	0.015055007	1.444537112	up	--	--	--	--	--	--	HMDB0034495	762-29-8	Organic compounds	Lipids and lipid-like molecules	Prenol lipids	Diterpenoids
pos_12126	16beta-16-Hydroxy-3-oxo-1,12-oleanadien-28-oic acid	34045.75792	35740.54312	31947.26053	25893.35268	29485.83685	30264.81071	-0.248371611	0.038648962	1.336586449	down	--	--	--	--	--	--	HMDB0040711	77625-72-0	Organic compounds	Lipids and lipid-like molecules	Prenol lipids	Triterpenoids
pos_13082	18S-Resolvin E3	13581.98817	10277.58608	16799.90997	4478.908681	5108.696355	6016.642621	-1.381653113	0.040997073	1.44621953	down	--	--	LMFA03140007	Fatty Acyls [FA]	Eicosanoids [FA03]	Resolvin Es [FA0314]	--	--	--	--	--	--
pos_9996	3-hydroxytetracosanoyl-CoA	449.3978252	260.2501547	353.1870889	603.5736419	641.7708166	588.6850267	0.787099097	0.033938062	1.457640817	up	--	--	LMFA07050228	Fatty Acyls [FA]	Fatty esters [FA07]	Fatty acyl CoAs [FA0705]	HMDB0060240	--	Organic compounds	Lipids and lipid-like molecules	Fatty Acyls	Fatty acyl thioesters
neg_8147	L-Aspartic acid	70.80866216	53.40505483	82.69987996	283.6196738	456.8084457	458.2597204	2.534355646	0.027264799	1.50304618	up	C00049	Arginine biosynthesis(ko00220);;Alanine, aspartate and glutamate metabolism(ko00250);;Glycine, serine and threonine metabolism(ko00260);;Monobactam biosynthesis(ko00261);;Cysteine and methionine metabolism(ko00270);;Lysine biosynthesis(ko00300);;Histidine metabolism(ko00340);;beta-Alanine metabolism(ko00410);;Cyanoamino acid metabolism(ko00460);;D-Amino acid metabolism(ko00470);;Carbon fixation i…	--	--	--	--	HMDB0000191	56-84-8	Organic compounds	Organic acids and derivatives	Carboxylic acids and derivatives	Amino acids, peptides, and analogues
neg_11202	9-OxoOTrE	1877.91453	1612.810739	1869.955699	923.1894255	1262.376577	1437.674035	-0.565135892	0.040942467	1.364453037	down	--	--	--	--	--	--	--	--	--	--	--	--
pos_10431	BENZYLBUTYLPHTHALATE	337.4888135	313.5536114	297.3966722	451.8835183	499.8888849	429.9042282	0.542792965	0.007686733	1.514019937	up	--	--	--	--	--	--	--	--	--	--	--	--
pos_9860	Kievitol	2503.043076	2364.770388	2313.463	3148.768554	3200.374316	2928.781855	0.369561837	0.003570599	1.531118883	up	--	--	LMPK12050488	Polyketides [PK]	Flavonoids [PK12]	Isoflavonoids [PK1205]	HMDB0038112	104363-14-6	Organic compounds	Phenylpropanoids and polyketides	Isoflavonoids	Isoflavans
neg_9243	L-Palmitoylcarnitine	332.8920663	259.5578888	415.5279677	145.3274319	92.97395604	131.8884451	-1.445126862	0.031095452	1.454482219	down	C02990	Fatty acid degradation(ko00071);;Fatty acid metabolism(ko01212)	LMFA07070079	Fatty Acyls [FA]	Fatty esters [FA07]	Fatty acyl carnitines [FA0707]	HMDB0240774	--	Organic compounds	Lipids and lipid-like molecules	Fatty Acyls	Fatty acid esters
pos_8576	Citreovirenone	540.6123563	426.4972861	410.5505106	721.5510096	707.1914454	617.7960229	0.57096575	0.014477097	1.442684794	up	--	--	--	--	--	--	HMDB0033515	103955-68-6	Organic compounds	Benzenoids	Phenols	Methoxyphenols
neg_3705	2-Hydroxy-4-(methylthio)butyric acid calcium salt	974.9912162	737.8794703	914.5974721	1293.691611	1641.927338	1681.151067	0.813210586	0.016097763	1.465675348	up	--	--	--	--	--	--	--	--	--	--	--	--
pos_12882	9-Heptadecynoic acid	683.792675	512.8837389	660.0329734	247.1963285	245.9955543	341.3358113	-1.15371619	0.009659697	1.497148574	down	--	--	LMFA01030485	Fatty Acyls [FA]	Fatty Acids and Conjugates [FA01]	Unsaturated fatty acids [FA0103]	--	--	--	--	--	--
neg_12286	Deoxycholic acid	247.8738522	182.7448084	226.4459153	167.8064229	150.3841509	110.2367242	-0.616984758	0.041785891	1.323473715	down	C04483	Secondary bile acid biosynthesis(ko00121);;Bile secretion(ko04976)	LMST04010040	Sterol Lipids [ST]	Bile acids and derivatives [ST04]	C24 bile acids, alcohols, and derivatives [ST0401]	HMDB0000626	83-44-3	Organic compounds	Lipids and lipid-like molecules	Steroids and steroid derivatives	Bile acids, alcohols and derivatives
pos_8662	UWM6	4545.841739	4657.712508	3795.474165	6898.216014	7082.535371	6166.105463	0.632150983	0.0036249	1.514663287	up	C18678	Biosynthesis of type II polyketide products(ko01057);;Biosynthesis of secondary metabolites(ko01110)	--	--	--	--	--	--	--	--	--	--
pos_13166	(4-Methylphenyl)acetaldehyde	162.5011715	240.1878775	214.9672983	137.6839477	110.4617926	66.48145384	-0.973161	0.031204539	1.361057279	down	--	--	--	--	--	--	HMDB0029639	104-09-6	Organic compounds	Benzenoids	Benzene and substituted derivatives	Phenylacetaldehydes
neg_8426	2-Hydroxyphenylacetic acid	166.5478743	896.4488719	542.157381	1723.492803	1887.032423	2179.707022	1.850909384	0.008138765	1.501366845	up	C05852	Phenylalanine metabolism(ko00360);;Styrene degradation(ko00643);;Metabolic pathways(ko01100);;Microbial metabolism in diverse environments(ko01120)	--	--	--	--	HMDB0000669	614-75-5	Organic compounds	Benzenoids	Benzene and substituted derivatives	Phenylacetic acids
neg_6793	Piperonal	261.6876543	231.9693114	183.963662	431.4883988	551.6042541	415.8439983	1.045780935	0.015328438	1.478010901	up	C10812	--	--	--	--	--	HMDB0032612	120-57-0	Organic compounds	Organoheterocyclic compounds	Benzodioxoles	--
pos_13780	(Z)-alpha-Bergamotenoic acid	169.6477444	157.16813	131.477796	103.8257906	123.1578883	103.5938662	-0.471283629	0.042256387	1.360893933	down	--	--	--	--	--	--	HMDB0036392	124439-27-6	Organic compounds	Lipids and lipid-like molecules	Prenol lipids	Monoterpenoids
neg_5018	S-hexyl glutathione	2530.755502	2396.256122	2650.276787	2889.807771	3135.345661	3436.357346	0.320388905	0.040431809	1.394957695	up	--	--	--	--	--	--	--	--	--	--	--	--
pos_7043	d-biotin d-sulfoxide	972.1471742	858.6453982	925.4683971	1225.945557	1482.870355	1373.144257	0.566549612	0.015247998	1.496037543	up	--	--	--	--	--	--	--	--	--	--	--	--
pos_13246	3,6,8-dodecatrien-1-ol	215.6615958	169.1881365	159.6894774	304.453403	235.6580854	279.1509947	0.589289816	0.026864774	1.37957711	up	--	--	LMFA05000058	Fatty Acyls [FA]	Fatty alcohols [FA05]	--	--	--	--	--	--	--
pos_9885	1,2,3,4,tetrahydro-1,5,7-trimethylnapthalene	341.8403898	271.7590304	288.1214562	379.7515173	487.5389423	394.363255	0.484563161	0.049396804	1.327681761	up	--	--	--	--	--	--	HMDB0059696	--	Organic compounds	Benzenoids	Tetralins	--
pos_9251	alpha-Isomethyl-ionone	241.9340328	227.8051762	221.7461483	382.1980739	481.250978	549.7940056	1.031239003	0.036810181	1.477233977	up	--	--	--	--	--	--	--	--	--	--	--	--
pos_3130	4beta-methylzymosterol-4alpha-carboxylic acid	1394.813123	1307.348208	763.8094098	407.2624994	330.1410545	97.78308114	-2.053088945	0.030500178	1.427224867	down	--	--	--	--	--	--	--	--	--	--	--	--
pos_8554	N-Acetylneuraminic acid	177.5577058	174.7203622	115.4775832	254.2003948	289.202342	285.0454691	0.82465642	0.012690246	1.488901868	up	C00270	Amino sugar and nucleotide sugar metabolism(ko00520);;O-Antigen nucleotide sugar biosynthesis(ko00541);;Metabolic pathways(ko01100);;Biosynthesis of nucleotide sugars(ko01250)	--	--	--	--	HMDB0000230	19342-33-7	Organic compounds	Organic oxygen compounds	Organooxygen compounds	Carbohydrates and carbohydrate conjugates
neg_2773	PE(18:1(11Z)/16:1(9Z))	710.8800738	778.9331186	567.6623352	0.711039122	1.52E-09	0.000346165	-11.49795651	0.008146072	1.568149779	down	--	--	--	--	--	--	HMDB0009023	--	Organic compounds	Lipids and lipid-like molecules	Glycerophospholipids	Glycerophosphoethanolamines
pos_8079	5'-n-propylthioadenosine	75.64926954	116.0548144	182.47653	266.2719957	304.4078874	294.7001252	1.209598977	0.023537189	1.477128827	up	--	--	--	--	--	--	--	--	--	--	--	--
neg_8922	PC(18:1(11Z)/22:2(13Z,16Z))	145.9480962	114.3557995	43.04624825	170.5088186	222.2796183	270.7652318	1.12922916	0.04612773	1.3075988	up	--	--	LMGP01012159	Glycerophospholipids [GP]	Glycerophosphocholines [GP01]	Diacylglycerophosphocholines [GP0101]	HMDB0008086	--	Organic compounds	Lipids and lipid-like molecules	Glycerophospholipids	Glycerophosphocholines
pos_8937	p-Mentha-1,3,5,8-tetraene	722.3948028	611.9892035	682.0110814	550.3789573	559.2476008	481.1403571	-0.342055882	0.027873655	1.384100233	down	--	--	--	--	--	--	HMDB0029641	1195-32-0	Organic compounds	Benzenoids	Benzene and substituted derivatives	Phenylpropenes
pos_11192	Nystatin	8030.80228	6989.002006	6831.29556	8935.282202	8582.089442	9050.665538	0.281985749	0.039586509	1.419824818	up	C06572	--	LMPK06000001	Polyketides [PK]	Polyenes [PK06]	--	HMDB0014784	1400-61-9	Organic compounds	Organic oxygen compounds	Organooxygen compounds	Carbohydrates and carbohydrate conjugates
neg_7428	IPRONIAZID	170.2844671	128.3381559	130.1548725	13.44878333	52.64805836	60.1952737	-1.763464615	0.007250409	1.48148574	down	C11777	--	--	--	--	--	HMDB0253570	--	Organic compounds	Organoheterocyclic compounds	Pyridines and derivatives	Pyridinecarboxylic acids and derivatives
neg_12657	2-nonanone	383.6753838	407.5657793	395.0449146	700.3684065	673.3278288	568.0852608	0.710928903	0.022125832	1.514918898	up	--	--	--	--	--	--	HMDB0031266	821-55-6	Organic compounds	Organic oxygen compounds	Organooxygen compounds	Carbonyl compounds
neg_12902	18α-GLYCYRRHETINIC ACID	6544.919908	5841.243223	7136.642488	4468.95132	3995.439281	3913.08772	-0.657442975	0.012238636	1.506682059	down	--	--	LMPR0106150026	Prenol Lipids [PR]	Isoprenoids [PR01]	C30 isoprenoids (triterpenes) [PR0106]	HMDB0034517	1449-05-4	Organic compounds	Lipids and lipid-like molecules	Prenol lipids	Triterpenoids
pos_11509	(S)-Menthone 8-thioacetate	580.8764037	570.1775839	389.510176	262.0940578	279.8330897	164.9547737	-1.123917621	0.027097944	1.417095402	down	--	--	--	--	--	--	HMDB0037386	57129-12-1	Organic compounds	Lipids and lipid-like molecules	Prenol lipids	Monoterpenoids
neg_3853	Indole-3-acetaldehyde-sodium bisulfite addition compound	8829.657014	9311.73064	9296.765587	17985.73883	14591.81058	16015.16408	0.824556615	0.0169227	1.533543054	up	--	--	--	--	--	--	--	--	--	--	--	--
neg_12397	12(S)-hydroxy-16-Heptadecynoic Acid	196.4401661	169.6473308	127.1310021	54.87071235	92.04350994	108.1010215	-0.951643423	0.039076519	1.338200525	down	--	--	--	--	--	--	--	--	--	--	--	--
neg_6904	Azelaic acid	62676.60786	36233.80522	59100.28726	12108.10546	23691.82501	31353.87867	-1.234481119	0.045943299	1.329510448	down	C08261	--	LMFA01170054	Fatty Acyls [FA]	Fatty Acids and Conjugates [FA01]	Dicarboxylic acids [FA0117]	HMDB0000784	123-99-9	Organic compounds	Lipids and lipid-like molecules	Fatty Acyls	Fatty acids and conjugates
pos_3575	EPA	24.35894818	28.14559017	35.7671711	66.70265625	68.0894357	69.31772009	1.209322496	0.005504569	1.569209362	up	C11487	--	LMFA01030759	Fatty Acyls [FA]	Fatty Acids and Conjugates [FA01]	Unsaturated fatty acids [FA0103]	HMDB0001999	10417-94-4	Organic compounds	Lipids and lipid-like molecules	Fatty Acyls	Fatty acids and conjugates
neg_12628	Iso-Olomoucine	118149.6206	133829.2203	137269.6286	52686.35133	52642.72622	31747.15782	-1.505712891	0.000878476	1.558256075	down	--	--	--	--	--	--	--	--	--	--	--	--
pos_7442	S-Adenosylhomocysteine	3578.858478	3260.518814	2754.580645	4881.887247	5800.082871	5381.972938	0.743628041	0.003943665	1.513251518	up	C00021	Cysteine and methionine metabolism(ko00270);;Metabolic pathways(ko01100);;Biosynthesis of amino acids(ko01230);;Biosynthesis of cofactors(ko01240);;Chemical carcinogenesis - reactive oxygen species(ko05208)	--	--	--	--	HMDB0000939	979-92-0	Organic compounds	Organoheterocyclic compounds	Lactones	Gamma butyrolactones
pos_8996	Liqcoumarin	596.3195579	591.1603265	591.1606791	1078.085162	879.7718706	983.3525996	0.725634621	0.021067903	1.528337982	up	--	--	--	--	--	--	HMDB0029518	36695-19-9	Organic compounds	Phenylpropanoids and polyketides	Coumarins and derivatives	Hydroxycoumarins
pos_5575	Thr-Ser-OH	1206.837371	910.0405883	1197.011812	1565.503059	1603.085819	1426.96962	0.471714587	0.0291205	1.413415096	up	--	--	--	--	--	--	--	--	--	--	--	--
pos_11718	gamma-Decalactone	720.5718599	644.1367939	884.0665748	437.3943474	406.1568512	512.289988	-0.729951265	0.035940711	1.413775213	down	--	--	--	--	--	--	HMDB0037217	--	Organic compounds	Organoheterocyclic compounds	Lactones	Gamma butyrolactones
pos_13595	alpha-curcumene	119.3509508	125.0454959	132.4754116	58.5235127	76.5901736	60.75605591	-0.944179522	0.001661059	1.554701001	down	C09649	--	LMPR0103060015	Prenol Lipids [PR]	Isoprenoids [PR01]	C15 isoprenoids (sesquiterpenes) [PR0103]	HMDB0059878	--	Organic compounds	Lipids and lipid-like molecules	Prenol lipids	Sesquiterpenoids
pos_3752	3,4-Dihydroxybenzoic acid	2074.138017	1687.037062	1272.496999	453.3850893	765.3291457	889.456487	-1.255619532	0.032234291	1.399077478	down	C00230	Benzoate degradation(ko00362);;Toluene degradation(ko00623);;Polycyclic aromatic hydrocarbon degradation(ko00624);;Aminobenzoate degradation(ko00627);;Biosynthesis of siderophore group nonribosomal peptides(ko01053);;Biosynthesis of phenylpropanoids(ko01061);;Metabolic pathways(ko01100);;Biosynthesis of secondary metabolites(ko01110);;Microbial metabolism in diverse environments(ko01120);;Degrada…	--	--	--	--	HMDB0001856	99-50-3	Organic compounds	Benzenoids	Benzene and substituted derivatives	Benzoic acids and derivatives
pos_14149	zymosterol intermediate 1a	1117.979253	1094.84479	867.9157273	696.0820918	648.8321892	570.8810487	-0.685333382	0.024671506	1.452714292	down	--	--	LMST01010169	Sterol Lipids [ST]	Sterols [ST01]	Cholesterol and derivatives [ST0101]	--	--	--	--	--	--
pos_9320	Veratramine	25145.12654	29232.07912	24796.02043	16101.94381	8387.535168	11677.71459	-1.130330983	0.008937397	1.495274464	down	C10829	Biosynthesis of alkaloids derived from terpenoid and polyketide(ko01066)	--	--	--	--	HMDB0259781	--	Organic compounds	Benzenoids	Fluorenes	--
neg_4644	2,5-diketo-D-gluconate	935.634102	666.1932797	933.9009002	1384.588678	1694.792106	1610.13753	0.887039583	0.005091477	1.500619069	up	--	--	--	--	--	--	--	--	--	--	--	--
pos_13111	(R)-3,4-Dihydro-2-methyl-2-(4,8,12-trimethyl-3,7,11-tridecatrienyl)-2H-1-benzopyran-6-ol	1524.974301	1492.880551	1432.345894	1159.988977	1318.237761	1071.515946	-0.326155967	0.039914105	1.418394156	down	--	--	--	--	--	--	HMDB0036368	--	Organic compounds	Lipids and lipid-like molecules	Prenol lipids	Diterpenoids
pos_7354	4-Hydroxycinnamoylmethane	1129.043617	972.4090391	992.6266428	1593.92563	1584.418285	1461.00945	0.584413563	0.001502067	1.544809606	up	C12088	--	--	--	--	--	--	--	--	--	--	--
pos_1611	Rimiterol	137.0102873	132.372654	106.7027848	91.63597156	76.36449331	73.52972338	-0.638858033	0.022507229	1.431898984	down	--	--	--	--	--	--	HMDB0257235	--	Organic compounds	Benzenoids	Phenols	Benzenediols
pos_2222	Phenylacetaldehyde	162.9552622	158.5402604	163.9541712	205.3110044	227.8506329	211.1802037	0.408504481	0.012064265	1.541665806	up	C00601	Phenylalanine metabolism(ko00360);;Styrene degradation(ko00643);;Metabolic pathways(ko01100);;Microbial metabolism in diverse environments(ko01120)	--	--	--	--	HMDB0006236	122-78-1	Organic compounds	Benzenoids	Benzene and substituted derivatives	Phenylacetaldehydes
pos_12707	Dihydropinosylvin	406.5874075	507.4096437	316.4734826	167.7103655	192.7487005	64.16459684	-1.534953435	0.02016643	1.423606017	down	C10254	--	LMPK13090034	Polyketides [PK]	Aromatic polyketides [PK13]	Diphenyl ethers, biphenyls, dibenzyls and stilbenes [PK1309]	--	--	--	--	--	--
pos_9073	Eugenyl formate	1371.720004	1211.817212	1177.265567	1857.974791	1782.008576	1815.688337	0.536716179	0.005741685	1.5548687	up	--	--	--	--	--	--	HMDB0037877	10031-96-6	Organic compounds	Benzenoids	Phenol ethers	Anisoles
pos_6506	Oxindole	5188.039584	4013.154376	4216.883815	555.7162824	1658.209379	570.8930566	-2.26852269	0.002326008	1.530826312	down	--	--	--	--	--	--	HMDB0061918	59-48-3	Organic compounds	Organoheterocyclic compounds	Indoles and derivatives	Indolines
neg_13148	(2S)-2-Hydroxy-3-oxobutyl phosphate	582.642802	827.5354908	701.7246738	441.1480105	441.5986374	249.027352	-0.89995765	0.027106467	1.377324573	down	--	--	--	--	--	--	--	--	--	--	--	--
pos_13155	C12:5n-1,3,5,7,9	250.9928444	292.1254272	177.7442677	158.3327381	117.517657	50.72028026	-1.14232893	0.045865551	1.308033387	down	--	--	LMFA01030243	Fatty Acyls [FA]	Fatty Acids and Conjugates [FA01]	Unsaturated fatty acids [FA0103]	--	--	--	--	--	--
neg_12869	2-Octenoic acid	19173.80397	17497.1293	14174.05521	8677.351081	6409.332944	4485.399465	-1.37730824	0.006005583	1.497553941	down	--	--	--	--	--	--	HMDB0000392	1577-96-4	Organic compounds	Lipids and lipid-like molecules	Fatty Acyls	Fatty acids and conjugates
pos_14167	Triamcinolone Diacetate	762.7296244	1259.324604	781.6626671	298.9837983	158.5367057	43.96526028	-2.483060028	0.026735693	1.445741539	down	C08184	--	--	--	--	--	HMDB0014758	124-94-7	Organic compounds	Lipids and lipid-like molecules	Steroids and steroid derivatives	Hydroxysteroids
pos_8942	2,4,7-tridecatrienal	1669.793057	1455.617004	1812.5553	1230.456378	760.2031779	691.3596944	-0.880597124	0.027117918	1.410487701	down	--	--	LMFA06000076	Fatty Acyls [FA]	Fatty aldehydes [FA06]	--	--	--	--	--	--	--
neg_6311	N3-methylcytosine	39.66430833	28.52309032	42.16283834	59.75114155	52.76239003	47.94517498	0.540112345	0.03872917	1.33623216	up	--	--	--	--	--	--	HMDB0011601	4776/8/3	Organic compounds	Organoheterocyclic compounds	Diazines	Pyrimidines and pyrimidine derivatives
pos_6829	3-Ethyltoluene	866.9782083	712.5742139	590.6867105	242.3584286	468.74264	472.0296962	-0.875244483	0.040759044	1.322694675	down	C14522	--	--	--	--	--	--	--	--	--	--	--
pos_4565	SAFROLE	106.239663	96.20438577	84.30810736	119.337525	127.6116603	113.1353531	0.328531319	0.039683392	1.353413492	up	C10490	--	--	--	--	--	HMDB0033591	94-59-7	Organic compounds	Organoheterocyclic compounds	Benzodioxoles	--
pos_10002	Desmosflavone	2332.221419	2246.480813	2148.137532	3342.179238	3065.172842	2916.927505	0.471063371	0.010528818	1.520529632	up	--	--	LMPK12110174	Polyketides [PK]	Flavonoids [PK12]	Flavones and Flavonols [PK1211]	HMDB0038518	14004-56-9	Organic compounds	Phenylpropanoids and polyketides	Flavonoids	O-methylated flavonoids
pos_1697	delta-Guanidinovaleric acid	2738.607833	2596.675684	2189.173466	2126.3386	1627.240506	1899.189517	-0.412629824	0.047348097	1.304538346	down	C13688	--	--	--	--	--	HMDB0250978	--	Organic compounds	Lipids and lipid-like molecules	Fatty Acyls	Fatty acids and conjugates
neg_8077	Tetrahydropteroyltri-L-glutamic acid	408.6211693	574.0640354	279.1559681	733.0372562	879.0281765	721.8373657	0.887214147	0.032160429	1.393503317	up	--	--	--	--	--	--	HMDB0012290	88903-89-3	Organic compounds	Organoheterocyclic compounds	Pteridines and derivatives	Pterins and derivatives
pos_10008	D-(+)-Turanose	40854.31126	43729.79854	35851.00002	64919.23913	59362.91965	59094.58806	0.606554674	0.002459802	1.532921728	up	--	--	--	--	--	--	HMDB0011740	547-25-1	Organic compounds	Lipids and lipid-like molecules	Fatty Acyls	Fatty acyl glycosides
pos_13850	L-Ala-D-Glu-meso-A2pm	49.02688125	52.57718757	66.27595673	14.28923961	8.55667918	36.48459791	-1.500584336	0.030579953	1.393840091	down	--	--	--	--	--	--	--	--	--	--	--	--
pos_5427	UDP-N-acetylmuramoyl-L-alanyl-gamma-D-glutamyl-L-lysine	60.71810896	67.47093745	86.65947373	380.1137311	212.4142414	350.3205884	2.133706226	0.039810147	1.464101057	up	C05892	Peptidoglycan biosynthesis(ko00550);;Metabolic pathways(ko01100);;Vancomycin resistance(ko01502)	--	--	--	--	--	--	--	--	--	--
pos_7625	Ethyl 3-hydroxy hexanoate	627.3974544	411.2395127	554.796556	169.3909539	287.3137422	321.5718152	-1.03378411	0.029816994	1.379494688	down	--	--	--	--	--	--	--	--	--	--	--	--
neg_1577	Pyridoxine (Vitamin B6)	1967.9787	1548.436354	2127.024353	2642.073761	2385.121428	2726.274994	0.45826747	0.034582323	1.384398426	up	--	--	--	--	--	--	--	--	--	--	--	--
pos_1640	1-Pyrroline	22.00011275	17.36854291	20.39445263	34.55203571	39.43774598	44.18876249	0.983641042	0.008955035	1.519823624	up	C15668	--	--	--	--	--	HMDB0012497	5724-81-2	Organic compounds	Organoheterocyclic compounds	Pyrrolines	--
pos_10035	N4-Acetylsulfapyridine	290.9462876	271.7902694	275.2813472	449.0583999	432.7876204	370.8818578	0.580020089	0.0230595	1.501187597	up	--	--	--	--	--	--	--	--	--	--	--	--
pos_8316	3-Mercapto-2-butanol	111.7844159	105.1575724	113.8632462	141.4030558	152.0580552	130.735117	0.358749729	0.023478209	1.463493443	up	--	--	--	--	--	--	HMDB0040185	54812-86-1	Organic compounds	Organic oxygen compounds	Organooxygen compounds	Alcohols and polyols
neg_12567	PI(18:0/0:0)	765.5188775	683.032248	778.9238506	335.7201694	309.8572628	211.0820361	-1.378615488	0.000898826	1.559920351	down	--	--	LMGP06050004	Glycerophospholipids [GP]	Glycerophosphoinositols [GP06]	Monoacylglycerophosphoinositols [GP0605]	HMDB0240261	327620-46-2	Organic compounds	Lipids and lipid-like molecules	Glycerophospholipids	Glycerophosphoinositols
pos_13034	Nootkatone	542.1004184	619.0637024	518.9020998	345.1797522	349.6934	301.2049772	-0.754187286	0.006924911	1.527741235	down	C17914	--	--	--	--	--	HMDB0303909	--	Organic compounds	Lipids and lipid-like molecules	Prenol lipids	Sesquiterpenoids
pos_10809	4,8 dimethylnonanoyl carnitine	3784.552791	2663.9325	2968.946188	1252.909669	1292.76599	1457.134434	-1.23432046	0.029157339	1.491101427	down	--	--	LMFA07070046	Fatty Acyls [FA]	Fatty esters [FA07]	Fatty acyl carnitines [FA0707]	HMDB0006202	--	Organic compounds	Lipids and lipid-like molecules	Fatty Acyls	Fatty acid esters
pos_10690	Parthenolide	293.6108817	348.3363298	393.3979292	708.0179208	796.0589557	808.7859949	1.15956795	0.000601131	1.562857377	up	C07609	--	LMPR0103090002	Prenol Lipids [PR]	Isoprenoids [PR01]	C15 isoprenoids (sesquiterpenes) [PR0103]	--	--	--	--	--	--
pos_2784	PC(o-18:2(9Z,12Z)/20:0)	32380.59556	27238.85166	19053.47624	3874.552492	3686.261851	1813.367805	-3.069102462	0.024396161	1.508622973	down	--	--	LMGP01020271	Glycerophospholipids [GP]	Glycerophosphocholines [GP01]	1-alkyl,2-acylglycerophosphocholines [GP0102]	HMDB0013436	--	Organic compounds	Lipids and lipid-like molecules	Glycerophospholipids	Glycerophosphocholines
pos_6977	5-Methylcytidine	37.21197442	46.58323847	32.56175011	124.7390431	96.80405948	88.48181866	1.413826644	0.017720258	1.497568986	up	--	--	--	--	--	--	HMDB0000982	2140-61-6	Organic compounds	Nucleosides, nucleotides, and analogues	Pyrimidine nucleosides	--
pos_2206	3-Methyl-quinolin-2-ol	5878.618326	4702.719052	4020.872257	19165.08828	14040.06939	11043.48861	1.599446622	0.046913775	1.428930319	up	C06345	--	--	--	--	--	--	--	--	--	--	--
neg_1409	D-Lactic acid	1251.537592	1256.516424	1059.884168	543.3382822	897.5149973	624.8691715	-0.788444193	0.023528458	1.425632952	down	C00256	Pyruvate metabolism(ko00620);;Metabolic pathways(ko01100);;Microbial metabolism in diverse environments(ko01120);;Vancomycin resistance(ko01502)	--	--	--	--	HMDB0001311	10326-41-7	Organic compounds	Organic acids and derivatives	Hydroxy acids and derivatives	Alpha hydroxy acids and derivatives
pos_9313	4-Heptyloxybenzoic acid	2413.550271	2206.125088	2167.136912	1609.240626	1311.199606	1079.84005	-0.762633021	0.012976484	1.496304868	down	C14274	--	--	--	--	--	--	--	--	--	--	--
pos_12786	alpha-Methylstyrene	6170.246014	8848.297169	7171.232845	5238.613524	4019.582564	2032.472709	-0.97476416	0.04223786	1.325235175	down	C14395	--	--	--	--	--	HMDB0059899	--	Organic compounds	Benzenoids	Benzene and substituted derivatives	Phenylpropenes
pos_2080	Conhydrine	58.81293913	58.67295357	48.94335787	88.63342564	98.72856508	123.3406205	0.900625351	0.033335267	1.455057503	up	C19983	--	--	--	--	--	--	--	--	--	--	--
neg_4476	Phloretin	43.83490625	82.35648537	66.72356545	170.1977585	219.0927119	156.3228338	1.499913821	0.010663942	1.491685001	up	C00774	Flavonoid biosynthesis(ko00941);;Biosynthesis of secondary metabolites(ko01110)	LMPK12120525	Polyketides [PK]	Flavonoids [PK12]	Chalcones and dihydrochalcones [PK1212]	HMDB0003306	60-82-2	Organic compounds	Phenylpropanoids and polyketides	Linear 1,3-diarylpropanoids	Chalcones and dihydrochalcones
pos_11275	7,8-Didehydrodesmosterol	2829.820697	1479.230311	2043.699932	713.7863229	404.5829693	326.3530841	-2.136589174	0.043135855	1.425818662	down	--	--	--	--	--	--	--	--	--	--	--	--
pos_4871	benzoin	5.705800634	2.786847191	3.113044429	9.995815413	19.4398567	19.15697639	2.065905489	0.048145089	1.412283065	up	C01408	--	--	--	--	--	HMDB0032039	119-53-9	Organic compounds	Phenylpropanoids and polyketides	Stilbenes	Benzoins
pos_7781	3-Phenyl-4-pentenal	240.136037	220.358637	249.2424757	189.4594434	215.2489088	203.062585	-0.223757134	0.040773738	1.326471612	down	--	--	--	--	--	--	HMDB0038790	939-21-9	Organic compounds	Benzenoids	Benzene and substituted derivatives	--
pos_12922	(2E,4E)-nona-2,4,-dienal	401.9147964	267.2675621	319.8646385	103.7053331	151.0031141	201.8505883	-1.115237656	0.025140519	1.398741189	down	--	--	--	--	--	--	--	--	--	--	--	--
pos_12470	Acetic acid	140.3943552	205.7195583	144.7784661	79.86848322	94.214697	69.43913231	-1.011352807	0.047596543	1.402594307	down	C00033	Glycolysis / Gluconeogenesis(ko00010);;Taurine and hypotaurine metabolism(ko00430);;Phosphonate and phosphinate metabolism(ko00440);;Glycosaminoglycan biosynthesis - heparan sulfate / heparin(ko00534);;Pyruvate metabolism(ko00620);;Glyoxylate and dicarboxylate metabolism(ko00630);;C5-Branched dibasic acid metabolism(ko00660);;Methane metabolism(ko00680);;Carbon fixation pathways in prokaryotes(ko…	LMFA01010002	Fatty Acyls [FA]	Fatty Acids and Conjugates [FA01]	Straight chain fatty acids [FA0101]	HMDB0000042	64-19-7	Organic compounds	Organic acids and derivatives	Carboxylic acids and derivatives	Carboxylic acids
neg_11745	(±)9-HpODE	34496.79013	23999.82427	26992.34515	8277.074189	13242.2397	19209.51871	-1.069687652	0.02835039	1.368278192	down	--	--	--	--	--	--	--	--	--	--	--	--
pos_9210	2-Isopropylmalic acid	83.06917487	129.2466856	61.6242749	174.4417218	187.4001575	153.9511596	0.91293165	0.037987404	1.39592707	up	C02504	Valine, leucine and isoleucine biosynthesis(ko00290);;Pyruvate metabolism(ko00620);;Metabolic pathways(ko01100);;Biosynthesis of secondary metabolites(ko01110);;2-Oxocarboxylic acid metabolism(ko01210);;Biosynthesis of amino acids(ko01230)	--	--	--	--	HMDB0000402	49601-06-1	Organic compounds	Lipids and lipid-like molecules	Fatty Acyls	Fatty acids and conjugates
pos_9398	4-Isopropylbenzyl alcohol	147.6053943	129.1626575	160.8637882	119.4800061	118.3918597	95.22478718	-0.393776848	0.046514068	1.309640079	down	C06576	Xylene degradation(ko00622);;Metabolic pathways(ko01100);;Microbial metabolism in diverse environments(ko01120);;Degradation of aromatic compounds(ko01220)	--	--	--	--	HMDB0031817	536-60-7	Organic compounds	Lipids and lipid-like molecules	Prenol lipids	Monoterpenoids
neg_9684	Methyl 2-hydroxy benzoate	104.8403342	217.2593419	84.00438687	699.2461522	644.979759	468.9335499	2.158584444	0.00808876	1.506023127	up	--	--	--	--	--	--	--	--	--	--	--	--
pos_9075	Amobarbital	424.7704555	381.0574476	340.635816	265.4442433	227.9517931	307.7741495	-0.517010061	0.026493463	1.376521101	down	C07536	--	--	--	--	--	HMDB0015440	57-43-2	Organic compounds	Organoheterocyclic compounds	Diazines	Pyrimidines and pyrimidine derivatives
pos_11266	PPHP	360.2151795	463.1622947	367.593988	725.8372883	1043.732521	1153.767544	1.295477482	0.038817809	1.449754828	up	--	--	--	--	--	--	--	--	--	--	--	--
pos_14363	Lutein	11812.61108	17858.21348	14116.69242	5140.241841	8818.470969	2213.608051	-1.43699291	0.024233515	1.388718576	down	C08601	Carotenoid biosynthesis(ko00906);;Biosynthesis of terpenoids and steroids(ko01062);;Metabolic pathways(ko01100);;Biosynthesis of secondary metabolites(ko01110)	LMPR01070274	Prenol Lipids [PR]	Isoprenoids [PR01]	C40 isoprenoids (tetraterpenes) [PR0107]	HMDB0003233	127-40-2	Organic compounds	Lipids and lipid-like molecules	Prenol lipids	Tetraterpenoids
pos_9216	Ribose	301.5061935	284.6348542	289.4857601	556.6722165	557.020082	440.0729862	0.827380554	0.02675317	1.504811458	up	C08353	--	--	--	--	--	HMDB0000283	613-83-2	Organic compounds	Organic oxygen compounds	Organooxygen compounds	Carbohydrates and carbohydrate conjugates
pos_8945	Oblongolide	8812.556091	7682.462661	8986.243868	6729.44738	4595.248619	4218.678242	-0.71313704	0.032672495	1.407963174	down	C09519	--	--	--	--	--	--	--	--	--	--	--
neg_7299	CDP-DG(18:0/20:4(8Z,11Z,14Z,17Z))	2510.22215	2481.157024	2834.03928	3687.429593	3652.554842	4338.201974	0.57757644	0.014705228	1.486142765	up	--	--	LMGP13010018	Glycerophospholipids [GP]	CDP-Glycerols [GP13]	CDP-diacylglycerols [GP1301]	HMDB0006983	--	Organic compounds	Lipids and lipid-like molecules	Glycerophospholipids	CDP-glycerols
neg_3109	Homogentisic acid	474.5703992	519.1679177	521.2146541	671.8921714	889.0093354	778.3520799	0.626775257	0.041730573	1.443090287	up	C00544	Ubiquinone and other terpenoid-quinone biosynthesis(ko00130);;Tyrosine metabolism(ko00350);;Styrene degradation(ko00643);;Metabolic pathways(ko01100);;Microbial metabolism in diverse environments(ko01120);;Biosynthesis of cofactors(ko01240)	--	--	--	--	HMDB0000130	451-13-8	Organic compounds	Benzenoids	Benzene and substituted derivatives	Phenylacetic acids
pos_10947	Curvularide C	961.8980298	748.9954651	881.7645514	388.2464396	426.5122328	596.0884976	-0.877870221	0.011505838	1.451448979	down	--	--	--	--	--	--	--	--	--	--	--	--
pos_12870	6,9,12-hexadecatrienoic acid	1085.025334	907.6777241	1099.808734	649.0899856	630.9856936	740.5667803	-0.613965028	0.013585309	1.482492341	down	--	--	LMFA01030136	Fatty Acyls [FA]	Fatty Acids and Conjugates [FA01]	Unsaturated fatty acids [FA0103]	--	--	--	--	--	--
pos_7260	Nonanoic acid	125.5479848	105.4416707	104.4966114	71.20046872	94.79250368	71.23130439	-0.500002053	0.03575528	1.344353644	down	C01601	--	LMFA01010009	Fatty Acyls [FA]	Fatty Acids and Conjugates [FA01]	Straight chain fatty acids [FA0101]	HMDB0000847	112-05-0	Organic compounds	Lipids and lipid-like molecules	Fatty Acyls	Fatty acids and conjugates
neg_9414	5,6,7,8-tetrahydrofolyl-L-glutamic acid	1235.939751	1086.435732	1080.364066	1446.396523	1706.188252	1594.996456	0.480495956	0.010898195	1.477703591	up	--	--	--	--	--	--	--	--	--	--	--	--
neg_13118	PG(16:0/14:0)	238129.6918	253680.0794	181866.3443	26573.21646	21627.13579	14770.10078	-3.419308199	0.009904486	1.557641279	down	--	--	LMGP04010974	Glycerophospholipids [GP]	Glycerophosphoglycerols [GP04]	Diacylglycerophosphoglycerols [GP0401]	--	--	--	--	--	--
neg_7775	Ser Gln Asp Glu	8039.173715	10124.93653	10120.83904	13864.14313	14596.75662	14585.47088	0.60585702	0.012069489	1.527178876	up	--	--	--	--	--	--	--	--	--	--	--	--
neg_11037	D-Serine	73.91151222	34.9387253	66.77806416	10.592628	0.395854094	3.649774744	-3.584709679	0.039549573	1.448098042	down	C00740	Glycine, serine and threonine metabolism(ko00260);;D-Amino acid metabolism(ko00470);;Metabolic pathways(ko01100);;Vancomycin resistance(ko01502);;Taste transduction(ko04742)	--	--	--	--	HMDB0003406	312-84-5	Organic compounds	Organic acids and derivatives	Carboxylic acids and derivatives	Amino acids, peptides, and analogues
