# Supplementary material for: Continuous cropping of potato changed the metabolic pathway of root exudates to drive rhizosphere microflora
Source: Front Microbiol. 2024 Jan 5;14:1318586. doi: 10.3389/fmicb.2023.1318586 (PMC10797025; doi:10.3389/fmicb.2023.1318586)
Supplement: Supplementary file 1 [file Data_Sheet_1.zip › Supplementary Table 4.xls]

#ID	name	CC0-1	CC0-2	CC0-3	CC7-1	CC7-2	CC7-3	CC0_vs_CC7_log2FC	CC0_vs_CC7_Pvalue	CC0_vs_CC7_VIP	CC0_vs_CC7_(FC_1_Pvalue_0.05_VIP_1)__regulated	KEGG_annotation	KEGG_pathway_annotation	LM_ID(lipidmaps)	CATEGORY(lipidmaps)	MAIN_CLASS(lipidmaps)	SUB_CLASS	HMDB_ID	CAS	kingdom(HMDB)	super_class(HMDB)	HMDB_taxonomy	sub_class(HMDB)
pos_12508	Norecasantalol	1116.172877	1090.532823	1034.328089	2316.996193	2003.249437	1965.098439	0.955537661	0.00931852	1.482035618	up	--	--	--	--	--	--	HMDB0036815	59460-65-0	Organic compounds	Lipids and lipid-like molecules	Prenol lipids	Monoterpenoids
pos_6658	4-Acetyl-1-methylcyclohexene	201.5024849	169.1221349	147.3160794	281.0211547	344.5587968	276.9255514	0.8011488	0.011313488	1.397935225	up	--	--	--	--	--	--	HMDB0033434	6090/9/1	Organic compounds	Organic oxygen compounds	Organooxygen compounds	Carbonyl compounds
pos_1707	N-Acetylmannosamine	1678.582475	1053.304098	1097.86977	216.9004656	559.8590038	544.8099167	-1.535000436	0.033635459	1.330145288	down	--	--	--	--	--	--	HMDB0001129	7772-94-3	Organic compounds	Organic oxygen compounds	Organooxygen compounds	Carbohydrates and carbohydrate conjugates
neg_3532	Vanillin	3386.637863	3104.881853	2698.765773	3820.615857	3678.515318	3984.035552	0.321338967	0.045108359	1.31534376	up	C00755	Aminobenzoate degradation(ko00627);;Biosynthesis of various alkaloids(ko00996);;Biosynthesis of phenylpropanoids(ko01061);;Biosynthesis of alkaloids derived from shikimate pathway(ko01063);;Metabolic pathways(ko01100);;Biosynthesis of secondary metabolites(ko01110);;Microbial metabolism in diverse environments(ko01120)	--	--	--	--	HMDB0012308	121-33-5	Organic compounds	Benzenoids	Phenols	Methoxyphenols
neg_5924	4-Vinylphenol	5568.474637	6100.733626	9405.160467	33146.01259	27272.73838	27196.73283	2.055696435	0.001583004	1.48678826	up	C05627	Phenylpropanoid biosynthesis(ko00940);;Biosynthesis of secondary metabolites(ko01110)	--	--	--	--	HMDB0004072	2628-17-3	Organic compounds	Benzenoids	Benzene and substituted derivatives	Styrenes
pos_13686	(S)-p-Mentha-1,8-dien-10-yl acetate	800.3203778	917.4042044	844.3087431	592.1263072	568.1847608	607.3515826	-0.535446272	0.010105295	1.464330199	down	--	--	--	--	--	--	HMDB0037018	15111-97-4	Organic compounds	Lipids and lipid-like molecules	Prenol lipids	Monoterpenoids
pos_1791	1-(1-Pyrrolidinyl)-2-propanone	127.9280156	86.90247216	112.5356587	295.4879152	261.8290609	225.4074228	1.257599279	0.005901934	1.452148898	up	--	--	--	--	--	--	HMDB0040030	54151-38-1	Organic compounds	Organoheterocyclic compounds	Pyrrolidines	N-alkylpyrrolidines
pos_9343	8-Amino-7-oxononanoic acid	106793.1693	98768.85762	112077.2264	48967.05424	52225.71845	47331.68616	-1.096688678	0.001906284	1.499991109	down	C01092	Biotin metabolism(ko00780);;Metabolic pathways(ko01100);;Biosynthesis of cofactors(ko01240)	LMFA01060168	Fatty Acyls [FA]	Fatty Acids and Conjugates [FA01]	Oxo fatty acids [FA0106]	HMDB0240687	682799-71-9	Organic compounds	Lipids and lipid-like molecules	Fatty Acyls	Fatty acids and conjugates
pos_6738	Podophyllotoxone	8449.932695	6651.088053	5021.831961	13545.55873	15439.83573	17971.44607	1.222500498	0.006285334	1.422490476	up	C10875	--	--	--	--	--	--	--	--	--	--	--
neg_1842	(2S,3S)-2,3-Dihydro-2,3-dihydroxybenzoate	279.3298252	232.7281113	282.2247025	407.7468431	386.3862198	473.0805726	0.673935389	0.010983272	1.4114194	up	C04171	Biosynthesis of siderophore group nonribosomal peptides(ko01053);;Biosynthesis of secondary metabolites(ko01110)	--	--	--	--	--	--	--	--	--	--
pos_12507	Matrine	41.58318994	46.39368453	21.15057634	138.1086174	100.5176856	109.4593123	1.673428141	0.006393448	1.435955367	up	C10774	--	--	--	--	--	HMDB0243621	--	Organic compounds	Alkaloids and derivatives	Lupin alkaloids	Matrine alkaloids
pos_12913	Valerenolic acid	1456.307737	1250.831366	1975.905097	483.4901599	481.9368119	498.2435023	-1.677855868	0.038058278	1.406312109	down	--	--	--	--	--	--	HMDB0036563	1619-16-5	Organic compounds	Lipids and lipid-like molecules	Prenol lipids	Sesquiterpenoids
neg_4686	N-acetyl-D-proline	574.7040079	528.0628683	599.3748782	875.6244958	956.9530263	790.9914191	0.624179511	0.012673552	1.437712181	up	--	--	--	--	--	--	--	--	--	--	--	--
pos_10394	3,3-Dimethylacrylic acid	22.41757849	27.32190181	35.80823719	104.715645	102.4553958	64.45166834	1.666802834	0.032857962	1.392567358	up	--	--	--	--	--	--	HMDB0000509	541-47-9	Organic compounds	Lipids and lipid-like molecules	Fatty Acyls	Fatty acids and conjugates
neg_3669	4-Hydroxyphenylacetaldehyde	19315.22031	13246.62503	12280.76684	30932.08659	21850.72189	24568.50258	0.786555424	0.03755536	1.280321538	up	C03765	Tyrosine metabolism(ko00350);;Isoquinoline alkaloid biosynthesis(ko00950);;Biosynthesis of plant secondary metabolites(ko01060);;Biosynthesis of alkaloids derived from shikimate pathway(ko01063);;Metabolic pathways(ko01100);;Biosynthesis of secondary metabolites(ko01110)	--	--	--	--	HMDB0003767	7339-87-9	Organic compounds	Benzenoids	Benzene and substituted derivatives	Phenylacetaldehydes
pos_13060	2-(3-Carboxy-3-aminopropyl)-L-histidine	75.92268038	103.3032229	77.03303511	165.0952227	291.526463	254.6520766	1.472802619	0.049463332	1.3473549	up	C04441	--	--	--	--	--	HMDB0011655	--	Organic compounds	Organic acids and derivatives	Carboxylic acids and derivatives	Amino acids, peptides, and analogues
neg_4893	n-Propyl gallate	715.8133796	1345.121089	1029.912649	3531.9627	5216.367179	5369.32938	2.191426705	0.017632374	1.434194194	up	C11155	--	--	--	--	--	HMDB0033835	121-79-9	Organic compounds	Benzenoids	Benzene and substituted derivatives	Benzoic acids and derivatives
pos_2518	2,5-Dihydro-2,4,5-trimethyloxazole	84.22896871	84.06493604	75.89087699	43.63541222	53.18507993	62.92195044	-0.612225612	0.021261998	1.3922108	down	--	--	--	--	--	--	HMDB0031199	22694-96-8	Organic compounds	Organoheterocyclic compounds	Azolines	Oxazolines
pos_7457	2-dehydropantoyl lactone	42.77794684	23.43358579	33.21285033	51.02602713	76.78791485	65.82453404	0.961694036	0.031571271	1.301597746	up	C01125	--	--	--	--	--	--	--	--	--	--	--
pos_6312	Acetovanillone	1731.933271	1376.268142	1424.452772	996.4851411	837.1128467	986.7110415	-0.684502845	0.021483682	1.392414149	down	C11380	--	--	--	--	--	HMDB0247918	--	Organic compounds	Organic oxygen compounds	Organooxygen compounds	Carbonyl compounds
pos_14625	10-Tetradecynoic acid	543.4120277	827.0423051	571.0336851	416.6141802	203.9781891	271.6357545	-1.121678275	0.039350984	1.282351895	down	--	--	LMFA01030591	Fatty Acyls [FA]	Fatty Acids and Conjugates [FA01]	Unsaturated fatty acids [FA0103]	--	--	--	--	--	--
pos_52	L-glyceraldehyde 3-phosphate	7.919374932	22.27421805	1.42E-09	64.99158113	57.99195992	59.863035	2.598319261	0.010276739	1.464534923	up	--	--	--	--	--	--	HMDB0304402	--	Organic compounds	Organic oxygen compounds	Organooxygen compounds	Carbohydrates and carbohydrate conjugates
pos_9376	Methyl (9Z)-10'-oxo-6,10'-diapo-6-carotenoate	418.3742869	345.0418106	450.9677866	503.3296037	657.72836	605.2174304	0.540485752	0.034477231	1.2981364	up	--	--	--	--	--	--	HMDB0031976	201996-43-2	Organic compounds	Lipids and lipid-like molecules	Fatty Acyls	Fatty aldehydes
pos_10332	fructoselysine	235.6195614	133.7775629	160.4721458	287.3385652	400.9390519	401.2170573	1.039950779	0.020162585	1.341072955	up	C16488	Phosphotransferase system (PTS)(ko02060)	--	--	--	--	HMDB0242138	--	Organic compounds	Organic acids and derivatives	Carboxylic acids and derivatives	Amino acids, peptides, and analogues
pos_14933	(R)-(-)-Mellein	1127.258857	1255.159325	1343.394389	124.654352	140.6495334	145.1993116	-3.182089738	0.002969086	1.506880813	down	--	--	--	--	--	--	--	--	--	--	--	--
pos_14646	Heptanal	201.4045887	312.3299672	225.5649328	145.0787029	49.98236101	75.71144764	-1.449077629	0.025042853	1.318848892	down	C14390	--	LMFA06000001	Fatty Acyls [FA]	Fatty aldehydes [FA06]	--	HMDB0031475	111-71-7	Organic compounds	Organic oxygen compounds	Organooxygen compounds	Carbonyl compounds
neg_12377	LysoPC(18:2(9Z,12Z))	768.1690778	655.8362949	497.5313883	279.2262885	325.4956057	351.3624316	-1.007050803	0.046555348	1.355245548	down	--	--	--	--	--	--	HMDB0010386	22252-07-9	Organic compounds	Lipids and lipid-like molecules	Glycerophospholipids	Glycerophosphocholines
neg_6431	Valeric acid	45.65179478	32.193333	38.29982481	58.69990592	60.44422018	57.73058654	0.606801345	0.030756449	1.412787454	up	C00803	--	LMFA01010005	Fatty Acyls [FA]	Fatty Acids and Conjugates [FA01]	Straight chain fatty acids [FA0101]	HMDB0000892	109-52-4	Organic compounds	Lipids and lipid-like molecules	Fatty Acyls	Fatty acids and conjugates
pos_6212	1,4,6-Trimethylnaphthalene	551.8969041	442.8344251	446.0885643	217.9597977	365.3912174	350.1226369	-0.626208799	0.049217864	1.248434716	down	--	--	--	--	--	--	--	--	--	--	--	--
neg_3866	PURPUROGALLIN	187.8593726	115.1074188	187.7977137	397.3348327	443.7208554	420.6540902	1.362277282	0.002266196	1.482266562	up	C09964	--	--	--	--	--	HMDB0256929	--	Organic compounds	Hydrocarbon derivatives	Tropones	Tropolones
pos_14610	Thujane skeleton	98.08809968	158.0711146	111.5128803	74.70079352	18.01469995	36.60726191	-1.507443532	0.032607067	1.286175209	down	--	--	--	--	--	--	--	--	--	--	--	--
neg_8162	FRAXETIN	216.2763792	212.5613343	199.9717035	265.927079	277.1241323	303.8730806	0.429610187	0.012379938	1.432957054	up	C09265	Biosynthesis of various plant secondary metabolites(ko00999);;Biosynthesis of secondary metabolites(ko01110)	--	--	--	--	--	--	--	--	--	--
pos_6330	(E,E)-2,4-Decadienoic isobutylamide	1.242054298	2138.49875	4.217573194	4143.402873	4665.16493	5002.762124	2.687503444	0.022137838	1.411432303	up	--	--	LMFA08020162	Fatty Acyls [FA]	Fatty amides [FA08]	N-acyl amines [FA0802]	HMDB0030951	18836-52-7	Organic compounds	Lipids and lipid-like molecules	Fatty Acyls	Fatty amides
pos_7099	AMANTADINE	2.087622786	83.22529516	0.951818693	158.5594217	102.6222758	132.5742938	2.190459036	0.042771088	1.290553291	up	C06818	--	--	--	--	--	HMDB0015051	768-94-5	Organic compounds	Organic nitrogen compounds	Organonitrogen compounds	Amines
neg_11788	15(S)-HPETE	1487.098333	1268.755661	872.8787077	373.0371441	439.3155712	287.371896	-1.722323494	0.036241114	1.388169802	down	C05966	Arachidonic acid metabolism(ko00590);;Metabolic pathways(ko01100);;Serotonergic synapse(ko04726);;Inflammatory mediator regulation of TRP channels(ko04750);;Ovarian steroidogenesis(ko04913)	--	--	--	--	HMDB0004244	70981-96-3	Organic compounds	Lipids and lipid-like molecules	Fatty Acyls	Eicosanoids
neg_12941	2E-Eicosenoic acid	73.34029872	91.90223773	234.5113837	334.3956966	531.7376402	394.2986042	1.656734133	0.021481293	1.333177252	up	--	--	--	--	--	--	--	--	--	--	--	--
neg_7067	3-Hydroxy-7,8-dihydro-beta-ionol	3989.835692	4553.412281	5121.129821	7752.868146	7939.581396	7274.06368	0.749112075	0.002740165	1.473557454	up	--	--	--	--	--	--	--	--	--	--	--	--
pos_6712	Volubilin	3831.594062	4393.684433	4212.066189	9290.241025	13651.42651	11625.37249	1.474718562	0.026267024	1.431418041	up	--	--	LMPK12050355	Polyketides [PK]	Flavonoids [PK12]	Isoflavonoids [PK1205]	--	--	--	--	--	--
neg_7130	Ferulic acid	4591.881269	3667.740045	4318.505885	5136.852045	5787.163564	5389.831128	0.375179873	0.024861546	1.336715124	up	C01494	Phenylpropanoid biosynthesis(ko00940);;Biosynthesis of phenylpropanoids(ko01061);;Metabolic pathways(ko01100);;Biosynthesis of secondary metabolites(ko01110)	--	--	--	--	HMDB0000954	537-98-4	Organic compounds	Phenylpropanoids and polyketides	Cinnamic acids and derivatives	Hydroxycinnamic acids and derivatives
pos_4908	L-Leucine	286.5099551	425.1088941	302.0825153	547.8309651	674.0338104	712.3690134	0.932129484	0.010175561	1.38790759	up	C00123	Valine, leucine and isoleucine degradation(ko00280);;Valine, leucine and isoleucine biosynthesis(ko00290);;Glucosinolate biosynthesis(ko00966);;Aminoacyl-tRNA biosynthesis(ko00970);;Biosynthesis of plant secondary metabolites(ko01060);;Biosynthesis of alkaloids derived from histidine and purine(ko01065);;Metabolic pathways(ko01100);;Biosynthesis of secondary metabolites(ko01110);;2-Oxocarboxylic …	--	--	--	--	HMDB0000687	61-90-5	Organic compounds	Organic acids and derivatives	Carboxylic acids and derivatives	Amino acids, peptides, and analogues
neg_12051	3-Methyl-4-octanolide	600.5530201	566.5758126	537.9478601	1168.288313	1090.361157	1440.440642	1.117333814	0.021978713	1.439984323	up	--	--	--	--	--	--	--	--	--	--	--	--
pos_5359	4-Phenyl-3-buten-2-ol	579.1979602	383.49067	451.9235461	180.0391881	258.7146357	245.9754239	-1.046801042	0.035991348	1.35077251	down	--	--	--	--	--	--	HMDB0031616	17488-65-2	Organic compounds	Phenylpropanoids and polyketides	Cinnamyl alcohols	--
pos_7561	Lumichrome	3471.901133	3699.029214	4578.942505	2092.278833	2547.419218	3095.420892	-0.603149764	0.040826585	1.266808686	down	C01727	Riboflavin metabolism(ko00740)	--	--	--	--	HMDB0254199	--	Organic compounds	Organoheterocyclic compounds	Pteridines and derivatives	Alloxazines and isoalloxazines
neg_6461	PI(14:0/14:1(9Z))	3982.525638	3898.858135	4178.67888	1446.038598	1062.633763	459.6011974	-2.022541439	0.005584365	1.485445713	down	--	--	LMGP06010062	Glycerophospholipids [GP]	Glycerophosphoinositols [GP06]	Diacylglycerophosphoinositols [GP0601]	--	--	--	--	--	--
pos_2120	1-Indolizidinone	14005.47492	11927.79992	10210.20043	18597.55603	17164.1255	15417.5842	0.501824218	0.026122061	1.320762012	up	C16697	Tropane, piperidine and pyridine alkaloid biosynthesis(ko00960);;Biosynthesis of alkaloids derived from ornithine, lysine and nicotinic acid(ko01064);;Biosynthesis of secondary metabolites(ko01110)	--	--	--	--	--	--	--	--	--	--
neg_12037	Methylgingerol	1179.902739	1227.158322	1196.017429	863.8255111	712.2847001	735.8011984	-0.640143964	0.007641805	1.476525097	down	--	--	--	--	--	--	HMDB0029852	--	Organic compounds	Benzenoids	Benzene and substituted derivatives	Methoxybenzenes
neg_6108	2-Oxo-4-methylthiobutanoic acid	204.5475779	839.6331016	160.5788401	3819.954916	4479.308145	4414.331658	3.399554899	0.000228383	1.496443802	up	C01180	Cysteine and methionine metabolism(ko00270);;D-Amino acid metabolism(ko00470);;Glucosinolate biosynthesis(ko00966);;Biosynthesis of plant secondary metabolites(ko01060);;Metabolic pathways(ko01100);;Biosynthesis of secondary metabolites(ko01110);;2-Oxocarboxylic acid metabolism(ko01210)	--	--	--	--	HMDB0001553	583-92-6	Organic compounds	Lipids and lipid-like molecules	Fatty Acyls	Fatty acids and conjugates
pos_10380	3-Ethylfuran	677.4945156	634.0938151	810.3525459	1880.163817	1957.819592	1330.669445	1.28440385	0.028884869	1.41055621	up	--	--	--	--	--	--	HMDB0040588	67363-95-5	Organic compounds	Organoheterocyclic compounds	Heteroaromatic compounds	--
neg_10989	Gemfibrozil	702.2840839	936.4613223	821.2728712	1846.380125	3205.013771	2855.493129	1.684440777	0.04353321	1.376501932	up	C07020	Chemical carcinogenesis - receptor activation(ko05207)	--	--	--	--	HMDB0015371	25812-30-0	Organic compounds	Benzenoids	Phenol ethers	--
neg_6444	N1-(5-Phospho-a-D-ribosyl)-5,6-dimethylbenzimidazole	536.361234	431.9184601	409.0754479	616.1262303	593.7417542	690.8152323	0.464617504	0.026687983	1.320132496	up	--	--	--	--	--	--	HMDB0003882	--	Organic compounds	Nucleosides, nucleotides, and analogues	Benzimidazole ribonucleosides and ribonucleotides	--
pos_5467	Arbutin 6-phosphate	1045.07951	1261.287214	1103.4433	1546.426041	1419.876866	1492.610124	0.387000699	0.016024706	1.396111254	up	C06187	Glycolysis / Gluconeogenesis(ko00010);;Phosphotransferase system (PTS)(ko02060)	--	--	--	--	--	--	--	--	--	--
neg_6290	Ethyl 2-hydroxypentanoate	96.71179888	63.41699558	104.7717702	357.0500899	361.6916764	419.7845489	2.103644813	0.000665674	1.495322431	up	--	--	--	--	--	--	--	--	--	--	--	--
neg_5403	4-Ethylphenol	49.07192429	77.67965604	68.16661449	133.2970559	131.152143	126.9568305	1.005797214	0.012892571	1.466834183	up	C13637	Bisphenol degradation(ko00363);;Microbial metabolism in diverse environments(ko01120)	--	--	--	--	HMDB0029306	123-07-9	Organic compounds	Benzenoids	Phenols	1-hydroxy-2-unsubstituted benzenoids
neg_11543	9(S)-HpOTrE	18657.40592	15260.21933	23731.95842	13289.21493	8292.482856	9539.41151	-0.889416704	0.048105809	1.26659135	down	C16321	alpha-Linolenic acid metabolism(ko00592);;Biosynthesis of secondary metabolites(ko01110)	--	--	--	--	--	--	--	--	--	--
pos_1969	2,3-Dihydroxy-pyridine	1693.405289	1650.321504	1997.104822	2009.549162	2325.501593	2365.384247	0.327190361	0.044575377	1.243058275	up	--	--	--	--	--	--	--	--	--	--	--	--
neg_1741	N-Acetyl-L-alanine	413.9246232	528.819835	476.0021811	312.3123697	187.0293752	191.0922694	-1.039041529	0.011147245	1.387625633	down	--	--	--	--	--	--	HMDB0000766	97-69-8	Organic compounds	Organic acids and derivatives	Carboxylic acids and derivatives	Amino acids, peptides, and analogues
neg_1787	1,5-dideoxy-1,5-imino-D-galactitol	620.6566486	564.115088	731.8979013	1184.127216	868.5212781	1090.173507	0.713458873	0.030079167	1.348974817	up	--	--	--	--	--	--	--	--	--	--	--	--
pos_10180	Erythromycin	1536.448698	1307.050592	1465.186146	2095.379639	1855.673113	1798.109916	0.416104076	0.015779552	1.375755271	up	C01912	Biosynthesis of 12-, 14- and 16-membered macrolides(ko00522);;Type I polyketide structures(ko01052);;Metabolic pathways(ko01100);;Biosynthesis of secondary metabolites(ko01110)	LMPK04000006	Polyketides [PK]	Macrolides and lactone polyketides [PK04]	--	HMDB0014344	114-07-8	Organic compounds	Organic oxygen compounds	Organooxygen compounds	Carbohydrates and carbohydrate conjugates
pos_10249	4-tert-Butylphenol	262.1567813	276.3235284	223.9301633	128.0840132	137.2262977	176.1888724	-0.788157168	0.007695306	1.410572975	down	C14200	--	--	--	--	--	HMDB0032063	98-54-4	Organic compounds	Benzenoids	Benzene and substituted derivatives	Phenylpropanes
neg_7544	Butanal	6349.787523	7898.854195	6318.618859	12397.62878	13341.91509	11710.09273	0.86460207	0.001382764	1.471471862	up	C01412	Butanoate metabolism(ko00650);;Metabolic pathways(ko01100);;Microbial metabolism in diverse environments(ko01120)	--	--	--	--	HMDB0003543	123-72-8	Organic compounds	Organic oxygen compounds	Organooxygen compounds	Carbonyl compounds
pos_7827	Tocainide	1223.753973	1093.227027	820.2198324	301.4057728	402.7463255	351.6853213	-1.571090186	0.022844109	1.430811247	down	C07142	--	--	--	--	--	HMDB0015189	41708-72-9	Organic compounds	Benzenoids	Benzene and substituted derivatives	Xylenes
neg_2787	piericidin A	735.8199159	872.5895485	526.2432613	85.22732374	89.85812452	83.78231716	-3.04371415	0.024945642	1.444090491	down	--	--	--	--	--	--	--	--	--	--	--	--
pos_874	nicotinic acid D-ribonucleotide	8.818149827	32.84021379	58.81727731	351.4469786	342.2068533	251.2532538	3.233326693	0.005280059	1.473979114	up	--	--	--	--	--	--	HMDB0001132	321-02-8	Organic compounds	Nucleosides, nucleotides, and analogues	Pyridine nucleotides	Nicotinic acid nucleotides
pos_7821	cis-2-Thujen-4-ol	808.6455331	602.0230693	558.6517621	269.7357167	415.9587197	366.4719151	-0.904335006	0.037930938	1.315012997	down	--	--	--	--	--	--	HMDB0034916	97631-68-0	Organic compounds	Lipids and lipid-like molecules	Prenol lipids	Monoterpenoids
neg_6436	Aspartyl-Proline	535.713263	462.2823196	438.6022197	576.6658974	614.9526532	650.9059307	0.359027575	0.023620659	1.333425425	up	--	--	--	--	--	--	HMDB0028761	--	Organic compounds	Organic acids and derivatives	Carboxylic acids and derivatives	Amino acids, peptides, and analogues
neg_2534	4,5-Dimethyl-2-propylthiazole	2378.698764	4396.74854	2881.38547	534.1006284	276.4467233	408.9166289	-2.985302949	0.041689485	1.391531008	down	--	--	--	--	--	--	HMDB0040073	41981-72-0	Organic compounds	Organoheterocyclic compounds	Azoles	Thiazoles
pos_11715	12-amino-octadecanoic acid	3294.119054	4030.079776	4640.111972	2435.607093	2303.619694	2856.734671	-0.655432803	0.048143212	1.312709221	down	--	--	LMFA01100008	Fatty Acyls [FA]	Fatty Acids and Conjugates [FA01]	Amino fatty acids [FA0110]	--	--	--	--	--	--
pos_742	N-Acetyl-D-valine	819.6152853	817.4747971	498.7673383	988.5317036	1241.966288	1073.114759	0.629229241	0.046355582	1.258828766	up	--	--	--	--	--	--	--	--	--	--	--	--
neg_13178	2-hydroxyhexadecanoic acid	1514.819563	1826.204655	2330.896507	1137.21982	787.4110562	1109.56508	-0.902523107	0.047748921	1.300928136	down	--	--	--	--	--	--	HMDB0031057	16452-52-1	Organic compounds	Lipids and lipid-like molecules	Fatty Acyls	Fatty acids and conjugates
pos_8157	Sorbitol-6-phosphate	66.95431342	52.07898905	33.11337508	103.780417	91.29956332	100.3398322	0.957303755	0.027515149	1.389143033	up	--	--	--	--	--	--	HMDB0005831	20479-58-7	Organic compounds	Organic oxygen compounds	Organooxygen compounds	Carbohydrates and carbohydrate conjugates
pos_14626	cis-6,7-epoxy-9Z-heptadecene	4767.653564	7631.020828	5033.510144	3282.453559	1185.827023	1934.310482	-1.445025601	0.035241039	1.299953009	down	--	--	LMFA12000271	Fatty Acyls [FA]	Oxygenated hydrocarbons [FA12]	--	--	--	--	--	--	--
neg_7525	Salicylic acid	28459.94661	37713.29907	27817.38556	53345.11635	56628.41153	52489.11434	0.789519148	0.010615568	1.451611016	up	C00805	Dioxin degradation(ko00621);;Polycyclic aromatic hydrocarbon degradation(ko00624);;Naphthalene degradation(ko00626);;Biosynthesis of various alkaloids(ko00996);;Biosynthesis of siderophore group nonribosomal peptides(ko01053);;Biosynthesis of phenylpropanoids(ko01061);;Biosynthesis of plant hormones(ko01070);;Metabolic pathways(ko01100);;Biosynthesis of secondary metabolites(ko01110);;Microbial m…	--	--	--	--	HMDB0001895	69-72-7	Organic compounds	Benzenoids	Benzene and substituted derivatives	Benzoic acids and derivatives
pos_1966	Gamma-Aminobutyric acid	755.0081853	710.2655029	802.1889673	617.5470918	617.8517943	595.480297	-0.308542197	0.024781981	1.416445091	down	C00334	Alanine, aspartate and glutamate metabolism(ko00250);;Arginine and proline metabolism(ko00330);;beta-Alanine metabolism(ko00410);;Butanoate metabolism(ko00650);;Nicotinate and nicotinamide metabolism(ko00760);;Metabolic pathways(ko01100);;Microbial metabolism in diverse environments(ko01120);;Quorum sensing(ko02024);;cAMP signaling pathway(ko04024);;Neuroactive ligand-receptor interaction(ko04080…	--	--	--	--	HMDB0000112	1956/12/2	Organic compounds	Organic acids and derivatives	Carboxylic acids and derivatives	Amino acids, peptides, and analogues
pos_14839	PC(16:0/22:5(4Z,7Z,10Z,13Z,16Z))	22530.39607	23993.11881	19731.8913	17016.52521	16404.14707	15434.95115	-0.439513547	0.031424563	1.377095475	down	--	--	LMGP01010645	Glycerophospholipids [GP]	Glycerophosphocholines [GP01]	Diacylglycerophosphocholines [GP0101]	HMDB0007989	--	Organic compounds	Lipids and lipid-like molecules	Glycerophospholipids	Glycerophosphocholines
neg_5187	(1/2,5,6)-2-(3-azibutylthio)-5,6-epoxy-3-cyclohexen-1-ol	138.1369605	159.4886538	157.8277096	232.5248791	254.5203591	236.4051953	0.667590965	0.000755171	1.481801719	up	--	--	--	--	--	--	--	--	--	--	--	--
pos_8220	Farnesoic acid	685.539966	896.0802698	842.922452	1022.659426	1281.488154	1190.58041	0.527467514	0.023727965	1.323254895	up	C16502	Insect hormone biosynthesis(ko00981)	--	--	--	--	--	--	--	--	--	--
pos_13690	22-hydroxy-23,24,25,26,27-pentanorvitamin D3 / 22-hydroxy-23,24,25,26,27-pentanorcholecalciferol	122.7454069	188.29259	76.87905489	296.6658382	499.5998726	351.9099888	1.565523328	0.033475794	1.331220013	up	--	--	--	--	--	--	--	--	--	--	--	--
neg_9367	3,7-Dimethyl-6-octen-1-ol	41332.11725	52324.26496	69066.03761	270607.7208	255595.7047	155718.3855	2.067193291	0.03542603	1.399102392	up	--	--	--	--	--	--	HMDB0035094	7540-51-4	Organic compounds	Lipids and lipid-like molecules	Prenol lipids	Monoterpenoids
neg_6164	Alpha-N-Phenylacetyl-L-glutamine	55.35566663	34.34688338	73.529867	116.966251	118.5401671	100.440789	1.04130694	0.020461243	1.389917579	up	C04148	Phenylalanine metabolism(ko00360)	--	--	--	--	HMDB0006344	28047-15-6	Organic compounds	Organic acids and derivatives	Carboxylic acids and derivatives	Amino acids, peptides, and analogues
pos_14648	1,3-Octadiene	237.5811034	347.1373239	245.5598088	157.7795993	57.92579687	75.76846212	-1.510228385	0.019120193	1.342803722	down	--	--	--	--	--	--	HMDB0040966	1002-33-1	Organic compounds	Hydrocarbons	Unsaturated hydrocarbons	Olefins
pos_8724	(R)-3,7-Dimethyl-5-indanecarboxylic acid	193.3980275	115.492355	181.5729362	23.28378489	82.18019351	66.91701054	-1.508544568	0.02794628	1.3217037	down	--	--	--	--	--	--	HMDB0033033	217802-61-4	Organic compounds	Benzenoids	Indanes	--
pos_12787	hydrocinnamic acid	207.4252779	295.4985767	232.7262706	93.14582139	62.45194501	99.94131551	-1.525475832	0.014203303	1.428972849	down	--	--	--	--	--	--	HMDB0000764	501-52-0	Organic compounds	Phenylpropanoids and polyketides	Phenylpropanoic acids	--
neg_4790	Vanillic acid	1132.552704	745.5059878	840.6211603	376.182521	397.6832985	415.1174054	-1.193177911	0.047214518	1.37814802	down	C06672	Aminobenzoate degradation(ko00627);;Microbial metabolism in diverse environments(ko01120)	--	--	--	--	HMDB0000484	121-34-6	Organic compounds	Benzenoids	Benzene and substituted derivatives	Benzoic acids and derivatives
neg_3581	Pyrroline hydroxycarboxylic acid	155.0402779	158.5893456	108.8062488	80.77356605	68.37232066	69.99831321	-0.946851855	0.044977201	1.363031308	down	--	--	--	--	--	--	HMDB0001369	22573-88-2	Organic compounds	Organic acids and derivatives	Carboxylic acids and derivatives	Amino acids, peptides, and analogues
neg_6897	DL-b-Hydroxycaprylic acid	116.3823773	120.3947373	107.0320599	155.6964385	163.5822873	168.7723162	0.505423994	0.000942853	1.476222331	up	--	--	--	--	--	--	--	--	--	--	--	--
neg_4242	2-Aminophenol	11.24021335	25.52822592	12.34668035	45.94245614	67.15047445	75.74371222	1.942899622	0.018521123	1.38925422	up	C01987	Tryptophan metabolism(ko00380);;Aminobenzoate degradation(ko00627);;Metabolic pathways(ko01100);;Microbial metabolism in diverse environments(ko01120)	--	--	--	--	--	--	--	--	--	--
pos_7513	9Z-Dodecen-7-ynyl acetate	81.96811358	90.71810589	108.4301482	127.6074864	162.6828253	163.431776	0.690641438	0.020378557	1.356816975	up	--	--	LMFA07010247	Fatty Acyls [FA]	Fatty esters [FA07]	Short fatty esters [FA0710]	--	--	--	--	--	--
pos_9830	Dillapional	755.3567446	630.4519895	646.1978974	296.0867036	359.4571338	395.4691816	-0.95112457	0.003457253	1.454844779	down	--	--	--	--	--	--	HMDB0030582	38971-74-3	Organic compounds	Organoheterocyclic compounds	Benzodioxoles	--
pos_12610	beta-Ionone	78.74129584	113.2347873	80.88153886	234.055961	191.184216	157.535232	1.094791658	0.025928321	1.371498012	up	C12287	--	--	--	--	--	HMDB0036565	79-77-6	Organic compounds	Lipids and lipid-like molecules	Prenol lipids	Sesquiterpenoids
pos_11534	Palmitic acid	246369.6728	280548.6745	284920.6006	199757.828	193679.8306	234401.8927	-0.370797639	0.025257275	1.319239667	down	C00249	Fatty acid biosynthesis(ko00061);;Fatty acid elongation(ko00062);;Fatty acid degradation(ko00071);;Cutin, suberine and wax biosynthesis(ko00073);;Biosynthesis of unsaturated fatty acids(ko01040);;Biosynthesis of plant secondary metabolites(ko01060);;Metabolic pathways(ko01100);;Fatty acid metabolism(ko01212)	LMFA01010001	Fatty Acyls [FA]	Fatty Acids and Conjugates [FA01]	Straight chain fatty acids [FA0101]	HMDB0000220	1957/10/3	Organic compounds	Lipids and lipid-like molecules	Fatty Acyls	Fatty acids and conjugates
pos_12512	beta-vatirenene	248.9685522	262.6870128	209.8089535	364.4594127	376.3454981	395.2576456	0.655041928	0.003937605	1.464491635	up	--	--	--	--	--	--	HMDB0059676	--	Organic compounds	Lipids and lipid-like molecules	Prenol lipids	Sesquiterpenoids
neg_6377	5-Hydroxyferulate	2288.775105	2384.21397	2198.636279	2792.349684	3172.840265	2846.651678	0.358792184	0.018762773	1.405475494	up	C05619	Phenylpropanoid biosynthesis(ko00940);;Biosynthesis of phenylpropanoids(ko01061);;Metabolic pathways(ko01100);;Biosynthesis of secondary metabolites(ko01110)	--	--	--	--	HMDB0035484	110642-42-7	Organic compounds	Phenylpropanoids and polyketides	Cinnamic acids and derivatives	Hydroxycinnamic acids and derivatives
pos_13827	Methyl octanoate	228.8680284	230.4434405	231.5904566	128.7793742	161.2186371	120.6146674	-0.750702757	0.01684644	1.465064361	down	--	--	LMFA07010446	Fatty Acyls [FA]	Fatty esters [FA07]	Short fatty esters [FA0710]	HMDB0031291	111-11-5	Organic compounds	Lipids and lipid-like molecules	Fatty Acyls	Fatty acid esters
pos_6830	Tetralin	4942.457637	4452.781328	3904.919433	2269.303162	3527.902545	3187.894356	-0.565836952	0.042819063	1.264855596	down	C14114	Naphthalene degradation(ko00626);;Microbial metabolism in diverse environments(ko01120)	--	--	--	--	HMDB0244120	--	Organic compounds	Benzenoids	Tetralins	--
neg_3725	pyrimidin-2-one-ribonucleoside	272.8295978	376.6127812	263.5448938	853.2421368	1112.911936	846.0209422	1.623019729	0.009897682	1.45221542	up	--	--	--	--	--	--	--	--	--	--	--	--
pos_10753	2E,7-Octadienal	313.5023938	296.0940196	294.2431979	207.0546212	241.6664435	257.6169201	-0.355708103	0.033383539	1.366593377	down	--	--	LMFA06000128	Fatty Acyls [FA]	Fatty aldehydes [FA06]	--	--	--	--	--	--	--
pos_14340	PE(16:0/16:0)	3209.37071	4819.97917	4547.207007	1657.504023	1320.969466	1449.882946	-1.505893753	0.028145266	1.420616117	down	--	--	LMGP02010037	Glycerophospholipids [GP]	Glycerophosphoethanolamines [GP02]	Diacylglycerophosphoethanolamines [GP0201]	HMDB0008923	923-61-5	Organic compounds	Lipids and lipid-like molecules	Glycerophospholipids	Glycerophosphoethanolamines
pos_13191	Podecdysone B	4517.604607	2804.400456	3708.27275	665.3292146	2177.47054	1884.565518	-1.22236088	0.03642384	1.277138516	down	C08832	--	--	--	--	--	--	--	--	--	--	--
neg_3298	Pteridine	1104.396868	2526.386713	1053.609155	7875.443032	5280.568591	6900.081452	2.098106656	0.007542046	1.432179543	up	C07581	--	--	--	--	--	HMDB0256912	--	Organic compounds	Organoheterocyclic compounds	Pteridines and derivatives	--
neg_7487	Didox	254.4726028	418.6601275	411.525858	59.41536049	105.3419229	111.5807299	-1.972735066	0.028680974	1.401937392	down	--	--	--	--	--	--	HMDB0251226	--	Organic compounds	Benzenoids	Benzene and substituted derivatives	Benzoic acids and derivatives
neg_13112	PC(16:1(9Z)/18:2(9Z,12Z))	9332.984588	10460.54374	6649.762056	2934.582801	2372.169041	2307.818172	-1.796067228	0.027855815	1.424251314	down	--	--	LMGP01010690	Glycerophospholipids [GP]	Glycerophosphocholines [GP01]	Diacylglycerophosphocholines [GP0101]	HMDB0008006	182820-31-1	Organic compounds	Lipids and lipid-like molecules	Glycerophospholipids	Glycerophosphocholines
pos_8233	Solanine	409.0776297	289.3009266	449.6740639	601.4660961	651.0784134	580.3798148	0.674958454	0.027152642	1.379266779	up	C10820	Biosynthesis of various alkaloids(ko00996);;Biosynthesis of alkaloids derived from terpenoid and polyketide(ko01066)	--	--	--	--	HMDB0034202	20562-02-1	Organic compounds	Phenylpropanoids and polyketides	Depsides and depsidones	--
pos_14605	1α,25-dihydroxy-26,27-dimethyl-22,22,23,23-tetradehydrovitamin D3 / 1α,25-dihydroxy-26,27-dimethyl-22,22,23,23-tetradehydro-cholecalciferol	5107.521778	6339.067696	6921.056893	856.5153114	1362.17128	1659.848773	-2.24358291	0.005127169	1.475305273	down	--	--	--	--	--	--	--	--	--	--	--	--
neg_6254	Methylisocitric acid	531.6641721	443.7452844	516.3375982	813.5112872	875.8618712	790.5699888	0.733304119	0.000915052	1.480060208	up	C04593	Propanoate metabolism(ko00640);;Metabolic pathways(ko01100)	--	--	--	--	HMDB0006471	--	Organic compounds	Organic acids and derivatives	Carboxylic acids and derivatives	Tricarboxylic acids and derivatives
pos_6995	2-Methyl-2-phenyl-undecane	1.41E-09	28.44523383	2.891674897	111.4907816	188.2653897	147.1495492	3.834035736	0.014397461	1.431030937	up	--	--	--	--	--	--	HMDB0013820	27854-40-6	Organic compounds	Benzenoids	Benzene and substituted derivatives	Phenylpropanes
pos_10378	Toluene	671.9010949	665.2045887	933.6295518	2951.394615	3002.442146	1833.505619	1.777971558	0.034771292	1.399364779	up	C01455	Toluene degradation(ko00623);;Metabolic pathways(ko01100);;Microbial metabolism in diverse environments(ko01120);;Degradation of aromatic compounds(ko01220)	--	--	--	--	HMDB0034168	108-88-3	Organic compounds	Benzenoids	Benzene and substituted derivatives	Toluenes
pos_1643	4-Trimethylammoniobutanal	470.142941	536.9406821	598.2840291	2336.035608	2632.451881	1481.364901	2.006362411	0.041371776	1.396662963	up	C01149	Lysine degradation(ko00310);;Metabolic pathways(ko01100)	--	--	--	--	HMDB0001345	64595-66-0	Organic compounds	Organic oxygen compounds	Organooxygen compounds	Carbonyl compounds
neg_8514	N2-Succinyl-L-arginine	21.34586683	10.12205169	14.87459265	1.49E-09	1.55E-09	1.54E-09	-33.23608197	0.041590428	1.396857967	down	C03296	Arginine and proline metabolism(ko00330);;Metabolic pathways(ko01100)	--	--	--	--	--	--	--	--	--	--
pos_14621	RHODINYL ACETATE	510.1662174	755.9447498	552.1236589	424.1501394	229.073899	282.9287403	-0.957722478	0.040498851	1.269299076	down	--	--	LMFA07011010	Fatty Acyls [FA]	Fatty esters [FA07]	Short fatty esters [FA0710]	HMDB0037186	141-11-7	Organic compounds	Lipids and lipid-like molecules	Fatty Acyls	Fatty alcohol esters
neg_11737	1-(4-hydroxyphenyl)ethanol	11.80502361	63.85425232	10.74667996	200.2000637	201.7709617	270.7814583	2.960873147	0.003327423	1.450408379	up	--	--	--	--	--	--	--	--	--	--	--	--
pos_8023	Decenoylcarnitine	189.3528351	110.465168	179.4594416	639.216929	1070.965535	1058.03842	2.530026112	0.029725216	1.415197542	up	--	--	--	--	--	--	HMDB0250918	--	Organic compounds	Lipids and lipid-like molecules	Fatty Acyls	Fatty acids and conjugates
neg_12591	(±)9-HODE	27271.01039	32759.9092	29426.94995	19147.43861	11716.41478	10096.86679	-1.126967319	0.01306173	1.40595257	down	--	--	--	--	--	--	--	--	--	--	--	--
pos_12367	1-H-Inden-1-one,2,3-dihydro-3,3,5,6-tetramethyl	124.0544	157.4023465	107.906687	76.61471166	62.8500219	93.9501622	-0.73822077	0.048957636	1.26939428	down	--	--	--	--	--	--	HMDB0059683	--	Organic compounds	Benzenoids	Indanes	Indanones
pos_5291	3-hydroxydocosanoyl-CoA	186.5884421	15.74501703	111.6817314	470.3034574	375.2353118	417.1518355	2.007594924	0.010093362	1.429714445	up	--	--	LMFA07050215	Fatty Acyls [FA]	Fatty esters [FA07]	Fatty acyl CoAs [FA0705]	HMDB0060216	1072942-17-6	Organic compounds	Lipids and lipid-like molecules	Fatty Acyls	Fatty acyl thioesters
pos_7500	Urodiolenone	1647.854889	2113.323409	1891.115379	2999.90421	3028.149935	4012.928566	0.828992142	0.034048567	1.356498202	up	--	--	--	--	--	--	HMDB0037969	--	Organic compounds	Lipids and lipid-like molecules	Prenol lipids	Sesquiterpenoids
pos_11105	.alpha.-Linolenoyl ethanolamide	564.7239699	550.14227	655.5772677	394.8850993	328.93078	296.8456202	-0.794606332	0.004927863	1.427925783	down	--	--	--	--	--	--	--	--	--	--	--	--
pos_9539	L-Arogenate	136.3604303	166.7051375	103.2369838	260.933163	272.2579621	246.3435536	0.94005878	0.011635213	1.445175543	up	C00826	Phenylalanine, tyrosine and tryptophan biosynthesis(ko00400);;Metabolic pathways(ko01100);;Biosynthesis of secondary metabolites(ko01110);;Biosynthesis of amino acids(ko01230)	--	--	--	--	HMDB0304400	--	Organic compounds	Organic acids and derivatives	Carboxylic acids and derivatives	Amino acids, peptides, and analogues
pos_14614	β-nonylenic acid	69.99616185	107.4108193	82.87451539	57.41530932	27.8460659	41.4550155	-1.038469605	0.035700142	1.284781433	down	--	--	LMFA01030027	Fatty Acyls [FA]	Fatty Acids and Conjugates [FA01]	Unsaturated fatty acids [FA0103]	--	--	--	--	--	--
neg_5162	m-CRESYL ACETATE	330.1960904	275.2334306	294.679478	402.8871075	442.4345454	462.1318608	0.538588032	0.004693978	1.429101746	up	--	--	--	--	--	--	--	--	--	--	--	--
neg_4288	dihydroisopteroate	134.531177	153.1416269	145.6175899	215.7986493	220.8963429	223.2565121	0.607025762	0.001820642	1.497744991	up	--	--	--	--	--	--	--	--	--	--	--	--
pos_7343	cis-1,2-Dihydroxy-1,2-dihydro-8-methylnaphthalene	42.07030308	39.58503962	46.35422151	77.20239571	92.29486191	80.24130978	0.96416703	0.005652044	1.471783973	up	C14083	Naphthalene degradation(ko00626);;Microbial metabolism in diverse environments(ko01120);;Degradation of aromatic compounds(ko01220)	--	--	--	--	--	--	--	--	--	--
pos_10959	CAY10580	744.976611	607.8519299	775.3036833	276.799608	506.8877785	410.0110147	-0.834149418	0.023308795	1.335881492	down	--	--	--	--	--	--	--	--	--	--	--	--
pos_5922	Histidinyl-Tryptophan	0.321200512	48.90890422	1.42E-09	205.7175055	164.0664668	158.6571632	3.424130061	0.001977491	1.463528386	up	--	--	--	--	--	--	HMDB0304782	--	Organic compounds	Organic acids and derivatives	Carboxylic acids and derivatives	Amino acids, peptides, and analogues
pos_6781	5-methylaminomethyl-2-thiouridine	1048.37573	1687.464808	970.5556497	2293.621362	2932.025119	3630.386708	1.256643525	0.027350973	1.338864292	up	--	--	--	--	--	--	--	--	--	--	--	--
pos_740	5-Acetamidovalerate	3846.140487	3625.037947	2892.265824	5250.484315	4618.025452	4732.062085	0.494521318	0.0198918	1.36256975	up	--	--	LMFA01030987	Fatty Acyls [FA]	Fatty Acids and Conjugates [FA01]	Unsaturated fatty acids [FA0103]	HMDB0012175	--	Organic compounds	Lipids and lipid-like molecules	Fatty Acyls	Fatty acids and conjugates
pos_848	Betaine-1	175.6820982	213.6032922	193.9411153	115.0417789	137.762344	125.0305069	-0.626301351	0.010099406	1.422558878	down	--	--	--	--	--	--	--	--	--	--	--	--
neg_7178	Sinapic acid	2217.957919	1852.479275	1836.916404	2911.894896	2985.884176	3305.052647	0.639565877	0.0031863	1.443977196	up	C00482	Phenylpropanoid biosynthesis(ko00940);;Biosynthesis of phenylpropanoids(ko01061);;Metabolic pathways(ko01100);;Biosynthesis of secondary metabolites(ko01110)	--	--	--	--	HMDB0032616	7362-37-0	Organic compounds	Phenylpropanoids and polyketides	Cinnamic acids and derivatives	Hydroxycinnamic acids and derivatives
pos_13684	2,6-Diethylaniline	67.85647148	55.37433991	62.05066699	31.05970058	24.80461865	24.180191	-1.210844304	0.002523645	1.472546524	down	C11001	--	--	--	--	--	HMDB0032782	579-66-8	Organic compounds	Benzenoids	Benzene and substituted derivatives	Aniline and substituted anilines
neg_7229	N1-(alpha-D-ribosyl)-5,6-dimethyl-benzimidazole	531.7007871	573.2071998	537.4756443	1076.733529	823.6036477	1028.166793	0.834372696	0.028394443	1.424506394	up	--	--	--	--	--	--	HMDB0011112	--	Organic compounds	Nucleosides, nucleotides, and analogues	Benzimidazole ribonucleosides and ribonucleotides	--
neg_5919	N-Hexanal	13004.59923	18976.77974	35767.80454	110101.1215	100652.5525	100889.4978	2.201619638	0.002270583	1.492370609	up	--	--	--	--	--	--	HMDB0005994	66-25-1	Organic compounds	Organic oxygen compounds	Organooxygen compounds	Carbonyl compounds
pos_3153	PC(o-22:1(13Z)/22:2(13Z,16Z))	1380.327269	1822.584369	1242.44734	672.9007845	603.731074	640.4442896	-1.213392283	0.038980491	1.399916599	down	--	--	LMGP01020275	Glycerophospholipids [GP]	Glycerophosphocholines [GP01]	1-alkyl,2-acylglycerophosphocholines [GP0102]	HMDB0013452	--	Organic compounds	Lipids and lipid-like molecules	Glycerophospholipids	Glycerophosphocholines
pos_14620	2E,8E-dodecadienoic acid	533.71277	802.116745	571.2610246	414.0146774	175.8359644	252.0340866	-1.179678721	0.032952889	1.289091209	down	--	--	LMFA01030232	Fatty Acyls [FA]	Fatty Acids and Conjugates [FA01]	Unsaturated fatty acids [FA0103]	--	--	--	--	--	--
pos_8027	Enalaprilat	1499.358597	2122.870858	1455.517569	3625.888014	3351.501421	3788.256734	1.084174489	0.003610312	1.46511984	up	C11720	--	--	--	--	--	HMDB0041886	76420-72-9	Organic compounds	Organic acids and derivatives	Carboxylic acids and derivatives	Amino acids, peptides, and analogues
pos_741	L-Carnitine	2347.664895	1754.075879	1679.947786	923.1305853	1112.947827	1157.062225	-0.856514802	0.043387078	1.348366665	down	C00318	Thermogenesis(ko04714);;Bile secretion(ko04976);;Diabetic cardiomyopathy(ko05415)	--	--	--	--	HMDB0000062	541-15-1	Organic compounds	Organic nitrogen compounds	Organonitrogen compounds	Quaternary ammonium salts
neg_4888	Phenyl acetate	557.5274527	510.3592278	544.9301607	698.9029848	945.0496413	878.5332497	0.645263583	0.049556328	1.356022054	up	C00548	--	--	--	--	--	HMDB0040733	122-79-2	Organic compounds	Benzenoids	Phenol esters	--
neg_8573	cyclogutamate	95.95521335	79.47993528	135.0765906	401.820914	718.2130543	602.0861987	2.471466098	0.033069667	1.405687105	up	--	--	--	--	--	--	--	--	--	--	--	--
neg_3166	Chitobiose	26027.24103	17903.54918	27417.19115	15707.61129	3846.767178	4723.796122	-1.555212659	0.034300037	1.285870494	down	C01674	Amino sugar and nucleotide sugar metabolism(ko00520);;Metabolic pathways(ko01100);;ABC transporters(ko02010);;Phosphotransferase system (PTS)(ko02060)	--	--	--	--	HMDB0003556	577-76-4	Organic compounds	Organic oxygen compounds	Organooxygen compounds	Carbohydrates and carbohydrate conjugates
pos_1598	3-PINANONE OXIME	151.3718537	81.20942006	51.80630171	302.5909794	325.26728	266.1643598	1.652452896	0.007780678	1.438628721	up	--	--	--	--	--	--	--	--	--	--	--	--
neg_6302	Indoleacetaldehyde	9469.337369	13299.23851	8566.582118	22495.9223	19965.67443	15309.00588	0.882553276	0.031547985	1.316069318	up	C00637	Tryptophan metabolism(ko00380);;Metabolic pathways(ko01100)	--	--	--	--	HMDB0001190	2591-98-2	Organic compounds	Organoheterocyclic compounds	Indoles and derivatives	Indoles
pos_964	5'-(p-nitrophenyl)thioadenosine	322.2643552	257.3879976	164.4262578	735.6239311	561.7458716	721.092774	1.439729886	0.004654419	1.436263531	up	--	--	--	--	--	--	--	--	--	--	--	--
neg_9625	PS(18:1(9Z)/0:0)	4604.994176	7785.306395	6148.248728	10942.52907	10092.71627	8688.271888	0.681076489	0.034612742	1.299911435	up	--	--	LMGP03050001	Glycerophospholipids [GP]	Glycerophosphoserines [GP03]	Monoacylglycerophosphoserines [GP0305]	HMDB0240603	89319-60-8	Organic compounds	Lipids and lipid-like molecules	Glycerophospholipids	Glycerophosphoserines
neg_1760	Tetrahydropteridine	2179.653333	2048.506971	793.8682987	3577.146213	2639.700311	4283.612121	1.064110194	0.048536328	1.233187563	up	C05650	--	--	--	--	--	HMDB0001216	10593-78-9	Organic compounds	Organoheterocyclic compounds	Pteridines and derivatives	--
pos_4559	PI(12:0/0:0)	14.71750952	14.37210351	83.64349444	211.4429396	162.5448852	133.6755478	2.170960906	0.015216474	1.365448788	up	--	--	LMGP06050007	Glycerophospholipids [GP]	Glycerophosphoinositols [GP06]	Monoacylglycerophosphoinositols [GP0605]	--	--	--	--	--	--
neg_1730	(S)-b-aminoisobutyric acid	399.2323328	348.6367411	353.45892	159.7244044	262.1446909	239.2065813	-0.736356853	0.024584459	1.372385214	down	--	--	--	--	--	--	HMDB0002166	4249-19-8	Organic compounds	Organic acids and derivatives	Carboxylic acids and derivatives	Amino acids, peptides, and analogues
pos_5785	1,2-Naphthoquinone	1.41E-09	3.561215619	1.42E-09	27.55238384	40.16259588	38.77039708	4.902141725	0.008733042	1.471173385	up	C14783	Metabolism of xenobiotics by cytochrome P450(ko00980);;Chemical carcinogenesis - DNA adducts(ko05204)	--	--	--	--	HMDB0244101	--	Organic compounds	Benzenoids	Naphthalenes	Naphthoquinones
pos_11228	12R-hydroxy-9Z,15Z-octadecadienoic acid	4136.28286	2831.053222	3142.468387	4958.092178	7483.239053	5837.141442	0.854390431	0.046494873	1.28959094	up	--	--	LMFA02000189	Fatty Acyls [FA]	Octadecanoids [FA02]	Other Octadecanoids [FA0200]	--	--	--	--	--	--
pos_8916	(all-E)-3,5,7-Tridecatriene-9,11-diyn-1-ol	316.2095052	244.8944305	272.4445376	166.6868108	229.368137	188.2293395	-0.512595606	0.040855391	1.262192192	down	--	--	--	--	--	--	HMDB0038526	--	Organic compounds	Lipids and lipid-like molecules	Fatty Acyls	Fatty alcohols
pos_4116	Visnadin	444.3184009	422.0570427	361.4272265	756.6585773	656.9883249	752.4069111	0.818990373	0.002061261	1.467234881	up	C09316	--	--	--	--	--	HMDB0259839	--	Organic compounds	Phenylpropanoids and polyketides	Coumarins and derivatives	Pyranocoumarins
neg_11091	24-epi-brassinolide	2669.994709	2829.141076	3069.7234	1664.001522	1720.630302	1518.419558	-0.805423263	0.002592821	1.481973833	down	C11049	--	LMST01140002	Sterol Lipids [ST]	Sterols [ST01]	Brassinolides and derivatives [ST0114]	--	--	--	--	--	--
pos_3594	3-Amino-3-(4-hydroxyphenyl)propanoate	403.1238604	367.4808546	400.444579	298.1708484	310.1795777	332.9173919	-0.315124631	0.007789839	1.410163866	down	C04368	Tyrosine metabolism(ko00350)	--	--	--	--	HMDB0003831	--	Organic compounds	Organic acids and derivatives	Carboxylic acids and derivatives	Amino acids, peptides, and analogues
neg_5643	Ethyl octanoate	736.0554624	702.780238	828.4508356	1112.644662	1173.015665	1038.936921	0.552212851	0.002856325	1.451723773	up	C12292	--	LMFA07010447	Fatty Acyls [FA]	Fatty esters [FA07]	Short fatty esters [FA0710]	HMDB0040195	106-32-1	Organic compounds	Lipids and lipid-like molecules	Fatty Acyls	Fatty acid esters
neg_6300	2,4-Dimethylthiazole	88.03922797	111.5207735	86.90001347	202.8991273	172.8503765	166.1791595	0.919769178	0.004945024	1.44464432	up	--	--	--	--	--	--	HMDB0032974	541-58-2	Organic compounds	Organoheterocyclic compounds	Azoles	Thiazoles
neg_4193	4-Hydroxybenzoic acid	9023.419798	10973.45635	9190.518773	14526.44502	16107.61876	15177.46794	0.650365349	0.002775153	1.459078107	up	C00156	Ubiquinone and other terpenoid-quinone biosynthesis(ko00130);;Benzoate degradation(ko00362);;Bisphenol degradation(ko00363);;Toluene degradation(ko00623);;Aminobenzoate degradation(ko00627);;Folate biosynthesis(ko00790);;Biosynthesis of phenylpropanoids(ko01061);;Metabolic pathways(ko01100);;Biosynthesis of secondary metabolites(ko01110);;Microbial metabolism in diverse environments(ko01120);;Deg…	--	--	--	--	HMDB0000500	99-96-7	Organic compounds	Benzenoids	Benzene and substituted derivatives	Benzoic acids and derivatives
pos_6501	1-Methyl-1,3-cyclohexadiene	807.8535821	746.8980018	640.06914	468.4895337	556.7870824	566.7414194	-0.463246423	0.033624877	1.315981941	down	--	--	--	--	--	--	HMDB0031532	1489-56-1	Organic compounds	Hydrocarbons	Unsaturated hydrocarbons	Branched unsaturated hydrocarbons
pos_9036	Indoleacrylic acid	1369.457275	1114.013299	1196.39062	1416.455499	1767.689681	1673.699692	0.400665072	0.043655797	1.263354095	up	--	--	--	--	--	--	HMDB0000734	29953-71-7	Organic compounds	Organoheterocyclic compounds	Indoles and derivatives	Indoles
pos_4146	2-Hydroxy-cis-hex-2,4-dienoate	0.007111406	21.97664071	4.270642832	77.32054409	54.5709391	72.78276138	2.962698717	0.0035618	1.442222752	up	C11354	Xylene degradation(ko00622);;Steroid degradation(ko00984);;Metabolic pathways(ko01100);;Microbial metabolism in diverse environments(ko01120);;Degradation of aromatic compounds(ko01220)	LMFA01031001	Fatty Acyls [FA]	Fatty Acids and Conjugates [FA01]	Unsaturated fatty acids [FA0103]	--	--	--	--	--	--
neg_1650	N-Acetyl-DL-alanine	967.9998222	1055.968627	1255.94535	843.5711671	437.7535641	411.3465862	-0.954356041	0.04203018	1.284068171	down	--	--	--	--	--	--	HMDB0255053	--	Organic compounds	Organic acids and derivatives	Carboxylic acids and derivatives	Amino acids, peptides, and analogues
pos_14766	DG(16:1(9Z)/16:1(9Z)/0:0)	9314.623651	9217.188477	5899.167085	2247.530859	2129.088294	2088.43727	-1.917976823	0.033188136	1.42014957	down	--	--	LMGL02010011	Glycerolipids [GL]	Diradylglycerols [GL02]	Diacylglycerols [GL0201]	HMDB0007128	--	Organic compounds	Lipids and lipid-like molecules	Glycerolipids	Diradylglycerols
pos_14486	9Z,11E-Tetradecadienal	1474.992954	1711.619085	1890.020647	1308.892596	817.1245698	1194.080491	-0.612646202	0.039672224	1.268582413	down	--	--	LMFA06000183	Fatty Acyls [FA]	Fatty aldehydes [FA06]	--	--	--	--	--	--	--
pos_7039	Indolelactic acid	2905.349034	3011.614147	2414.388939	4184.473555	4518.843972	3866.649977	0.593358361	0.00582599	1.422058885	up	--	--	--	--	--	--	HMDB0000671	7417-65-4	Organic compounds	Organoheterocyclic compounds	Indoles and derivatives	Indolyl carboxylic acids and derivatives
neg_7499	HoPhe-Phe-OH	10303.73683	8005.780646	8186.614734	11462.34349	12042.14803	12848.34614	0.456286206	0.028130933	1.348022595	up	--	--	--	--	--	--	--	--	--	--	--	--
neg_3898	8-hydroxyquinoline	2778.165324	3439.72001	3712.504246	6431.209862	5426.808661	4997.257242	0.763278009	0.014697139	1.392326514	up	C19434	--	--	--	--	--	--	--	--	--	--	--
pos_12052	actinonin	1148.084871	876.3113845	976.4382767	2189.372445	3222.839958	2345.016335	1.370177573	0.03260188	1.398556898	up	C12056	--	--	--	--	--	HMDB0242670	--	Organic compounds	Organic acids and derivatives	Carboxylic acids and derivatives	Amino acids, peptides, and analogues
pos_9023	PI(14:1(9Z)/16:1(9Z))	408.799068	219.6520062	1026.131001	4422.560518	2715.846031	2529.601495	2.546751816	0.033259851	1.368718346	up	--	--	LMGP06010083	Glycerophospholipids [GP]	Glycerophosphoinositols [GP06]	Diacylglycerophosphoinositols [GP0601]	--	--	--	--	--	--
pos_14628	10R-HOME(11Z)	53661.52927	81531.81644	56947.93033	39068.18586	15830.56891	24029.86606	-1.283547029	0.030151905	1.304971357	down	--	--	LMFA02000083	Fatty Acyls [FA]	Octadecanoids [FA02]	Other Octadecanoids [FA0200]	--	--	--	--	--	--
neg_12301	9(S)-HOTrE	14038.01689	15902.94079	18714.7466	8785.194456	5156.117521	5123.532501	-1.351694191	0.005858094	1.419725234	down	C16326	alpha-Linolenic acid metabolism(ko00592)	--	--	--	--	HMDB0247705	--	Organic compounds	Lipids and lipid-like molecules	Fatty Acyls	Lineolic acids and derivatives
pos_7651	alpha-Solamarine	4893.590195	3989.145684	3264.014277	812.2744301	733.5825906	594.8551554	-2.504407635	0.017935789	1.457914896	down	--	--	--	--	--	--	HMDB0034356	20318-30-3	Organic compounds	Lipids and lipid-like molecules	Steroids and steroid derivatives	Cycloartanols and derivatives
pos_13181	Tetrahydrobiopterin	123.1991966	104.9950501	118.8538073	249.8353004	262.8531672	249.952134	1.1358679	5.71E-05	1.50902093	up	C00272	Folate biosynthesis(ko00790);;Metabolic pathways(ko01100);;Biosynthesis of cofactors(ko01240);;Fluid shear stress and atherosclerosis(ko05418)	--	--	--	--	HMDB0000027	62989-33-7	Organic compounds	Organoheterocyclic compounds	Pteridines and derivatives	Pterins and derivatives
neg_13115	Caprylic acid	35.89680362	21.45842898	50.48964775	201.5261566	115.7317469	143.9541851	2.096472637	0.032648329	1.385747071	up	C06423	Fatty acid biosynthesis(ko00061);;Lipoic acid metabolism(ko00785);;Biosynthesis of plant secondary metabolites(ko01060);;Biosynthesis of alkaloids derived from terpenoid and polyketide(ko01066);;Metabolic pathways(ko01100);;Biosynthesis of cofactors(ko01240)	LMFA01010008	Fatty Acyls [FA]	Fatty Acids and Conjugates [FA01]	Straight chain fatty acids [FA0101]	HMDB0000482	124-07-2	Organic compounds	Lipids and lipid-like molecules	Fatty Acyls	Fatty acids and conjugates
neg_1357	DL-Pipecolic acid	766.3101447	976.7962741	856.6991459	1653.076679	1716.562277	1303.450656	0.845972973	0.018591292	1.405372059	up	--	--	--	--	--	--	HMDB0000070	535-75-1	Organic compounds	Organic acids and derivatives	Carboxylic acids and derivatives	Amino acids, peptides, and analogues
pos_5801	Psoralen	116.5428782	158.64964	120.7376158	541.2346969	773.0689615	864.4844328	2.460208108	0.023429187	1.437567595	up	C09305	Biosynthesis of various plant secondary metabolites(ko00999);;Biosynthesis of phenylpropanoids(ko01061);;Biosynthesis of secondary metabolites(ko01110)	--	--	--	--	HMDB0034272	66-97-7	Organic compounds	Phenylpropanoids and polyketides	Coumarins and derivatives	Furanocoumarins
pos_4710	3-Hydroxybenzyl alcohol	289.5524548	232.6613063	216.8276721	323.8702279	382.2223438	371.7652393	0.544439719	0.017929579	1.351587645	up	C03351	Toluene degradation(ko00623);;Microbial metabolism in diverse environments(ko01120);;Degradation of aromatic compounds(ko01220)	--	--	--	--	HMDB0059712	620-24-6	Organic compounds	Benzenoids	Benzene and substituted derivatives	Benzyl alcohols
neg_2778	PI(16:0/16:0)	22267.05207	24486.45675	16863.08607	1223.248969	1026.847823	960.0033995	-4.308712922	0.012326511	1.479873758	down	--	--	LMGP06010007	Glycerophospholipids [GP]	Glycerophosphoinositols [GP06]	Diacylglycerophosphoinositols [GP0601]	HMDB0009778	--	Organic compounds	Lipids and lipid-like molecules	Glycerophospholipids	Glycerophosphoinositols
neg_8147	L-Aspartic acid	70.80866216	53.40505483	82.69987996	141.8237345	149.9975489	187.7014315	1.212570705	0.009257129	1.422549876	up	C00049	Arginine biosynthesis(ko00220);;Alanine, aspartate and glutamate metabolism(ko00250);;Glycine, serine and threonine metabolism(ko00260);;Monobactam biosynthesis(ko00261);;Cysteine and methionine metabolism(ko00270);;Lysine biosynthesis(ko00300);;Histidine metabolism(ko00340);;beta-Alanine metabolism(ko00410);;Cyanoamino acid metabolism(ko00460);;D-Amino acid metabolism(ko00470);;Carbon fixation i…	--	--	--	--	HMDB0000191	56-84-8	Organic compounds	Organic acids and derivatives	Carboxylic acids and derivatives	Amino acids, peptides, and analogues
pos_882	2-Methylpyrrole	568.2741661	588.5460882	674.9571578	521.8604974	497.8971575	446.1887956	-0.321411801	0.043640783	1.267559455	down	--	--	--	--	--	--	HMDB0033114	636-41-9	Organic compounds	Organoheterocyclic compounds	Pyrroles	Substituted pyrroles
neg_4280	Trypanothione disulfide	514.1578868	470.5245935	556.813362	745.1747395	629.0114872	631.6999862	0.379908771	0.034816925	1.311395593	up	C03170	Glutathione metabolism(ko00480);;Metabolic pathways(ko01100)	--	--	--	--	HMDB0060521	--	Organic compounds	Organic acids and derivatives	Carboxylic acids and derivatives	Amino acids, peptides, and analogues
pos_14613	4,8-Dimethyl-1,3(E),7-nonatriene	51.36421005	77.34917975	55.20252394	39.82412886	10.62969757	14.1698353	-1.508911913	0.032269972	1.287762431	down	--	--	LMFA11000425	Fatty Acyls [FA]	Hydrocarbons [FA11]	--	HMDB0035792	19945-61-0	Organic compounds	Lipids and lipid-like molecules	Prenol lipids	Monoterpenoids
neg_2481	Phenylethylacetate	56.61395953	77.58182337	77.36812473	88.52900384	96.62797493	105.6475845	0.458956381	0.041741706	1.269354176	up	--	--	--	--	--	--	--	--	--	--	--	--
pos_866	Cinnavalininate	170.0639432	296.0521888	229.7741293	990.9366441	817.3920192	869.4671319	1.944114224	0.000792842	1.49079396	up	C05640	Tryptophan metabolism(ko00380);;Metabolic pathways(ko01100)	--	--	--	--	HMDB0004078	--	Organic compounds	Organoheterocyclic compounds	Benzoxazines	Phenoxazines
pos_13629	methyl-10-hydroperoxy-8E,12Z,15Z-octadecatrienoate	12181.57815	10565.95853	8682.688378	19556.96391	17535.5529	18851.80652	0.831839146	0.004747227	1.458333737	up	--	--	LMFA01040038	Fatty Acyls [FA]	Fatty Acids and Conjugates [FA01]	Hydroperoxy fatty acids [FA0104]	--	--	--	--	--	--
pos_10431	BENZYLBUTYLPHTHALATE	337.4888135	313.5536114	297.3966722	433.8865036	540.5975679	431.006981	0.567447229	0.041079883	1.357733111	up	--	--	--	--	--	--	--	--	--	--	--	--
neg_10313	myristic acid	261.0808478	206.1340032	247.3253334	430.9265246	455.7380746	360.9274292	0.804059187	0.010335565	1.425465201	up	C06424	Fatty acid biosynthesis(ko00061);;Metabolic pathways(ko01100)	LMFA01010014	Fatty Acyls [FA]	Fatty Acids and Conjugates [FA01]	Straight chain fatty acids [FA0101]	HMDB0000806	544-63-8	Organic compounds	Lipids and lipid-like molecules	Fatty Acyls	Fatty acids and conjugates
pos_12882	9-Heptadecynoic acid	683.792675	512.8837389	660.0329734	422.9718991	224.451416	294.9386084	-0.978394869	0.018377577	1.342922746	down	--	--	LMFA01030485	Fatty Acyls [FA]	Fatty Acids and Conjugates [FA01]	Unsaturated fatty acids [FA0103]	--	--	--	--	--	--
pos_11629	Pentadecanoyl-EA	101.2538222	131.0323013	170.4950315	53.7146072	36.98255939	85.41786945	-1.193478099	0.04265538	1.273494984	down	--	--	LMFA08040045	Fatty Acyls [FA]	Fatty amides [FA08]	N-acyl ethanolamines (endocannabinoids) [FA0804]	--	--	--	--	--	--
neg_3293	5-methyl-2-furancarboxaldehyde	963.0250535	1436.302383	842.5144845	3659.532496	2581.124773	3310.311733	1.558833367	0.008913621	1.433187849	up	--	--	--	--	--	--	HMDB0033002	620-02-0	Organic compounds	Organic oxygen compounds	Organooxygen compounds	Carbonyl compounds
neg_4824	D,L-cyclohexanephosphinothricin	687.7297851	761.412251	520.5751386	1316.1658	2127.259838	1654.681554	1.371973215	0.037942604	1.369221248	up	--	--	--	--	--	--	--	--	--	--	--	--
pos_13166	(4-Methylphenyl)acetaldehyde	162.5011715	240.1878775	214.9672983	73.97629839	67.24924098	81.20314749	-1.473461506	0.025894388	1.431107107	down	--	--	--	--	--	--	HMDB0029639	104-09-6	Organic compounds	Benzenoids	Benzene and substituted derivatives	Phenylacetaldehydes
pos_10432	7-Ketocholesterol	336.2811475	309.3662332	203.8159599	4.767071088	12.32635077	3.045802322	-5.398471675	0.020289298	1.455510857	down	--	--	--	--	--	--	HMDB0000501	566-28-9	Organic compounds	Lipids and lipid-like molecules	Steroids and steroid derivatives	Cholestane steroids
pos_11630	Ricinoleic acid	169.0783024	194.0769656	221.7577671	95.93773005	96.54226421	148.3539762	-0.779153007	0.025078756	1.322726817	down	C08365	--	LMFA02000184	Fatty Acyls [FA]	Octadecanoids [FA02]	Other Octadecanoids [FA0200]	HMDB0034297	141-22-0	Organic compounds	Lipids and lipid-like molecules	Fatty Acyls	Fatty acids and conjugates
pos_12585	N-palmitoyl GABA	16518.40911	18178.9458	11842.46439	5747.237232	10761.50237	8215.361963	-0.912547513	0.04163994	1.270899492	down	--	--	LMFA08020103	Fatty Acyls [FA]	Fatty amides [FA08]	N-acyl amines [FA0802]	HMDB0062338	--	Organic compounds	Organic acids and derivatives	Carboxylic acids and derivatives	Amino acids, peptides, and analogues
pos_12866	Melongoside F	2955.992232	2783.63396	2360.151059	733.2863001	1001.531329	677.6850744	-1.747351674	0.002113795	1.482773989	down	--	--	--	--	--	--	HMDB0040949	94805-85-3	Organic compounds	Lipids and lipid-like molecules	Steroids and steroid derivatives	Steroidal glycosides
neg_1367	Cytidine	848.4959776	786.3759661	920.0188572	1351.383475	1172.471579	1166.284154	0.530413612	0.009768616	1.42133309	up	C00475	Pyrimidine metabolism(ko00240);;Metabolic pathways(ko01100);;Nucleotide metabolism(ko01232);;ABC transporters(ko02010)	--	--	--	--	HMDB0000089	65-46-3	Organic compounds	Nucleosides, nucleotides, and analogues	Pyrimidine nucleosides	--
neg_4214	Eurycomanone	6596.545967	4431.077379	5169.450847	8494.336217	8966.836485	12054.81673	0.865763473	0.037362123	1.30806264	up	--	--	--	--	--	--	--	--	--	--	--	--
pos_7807	4,6-heptadienal	141.7172634	116.5224257	116.3433242	68.66022906	101.8528895	89.06188505	-0.529134015	0.041314973	1.263383085	down	--	--	LMFA06000025	Fatty Acyls [FA]	Fatty aldehydes [FA06]	--	--	--	--	--	--	--
neg_8426	2-Hydroxyphenylacetic acid	166.5478743	896.4488719	542.157381	1330.783602	1648.981614	1964.093712	1.622925745	0.016918386	1.351269354	up	C05852	Phenylalanine metabolism(ko00360);;Styrene degradation(ko00643);;Metabolic pathways(ko01100);;Microbial metabolism in diverse environments(ko01120)	--	--	--	--	HMDB0000669	614-75-5	Organic compounds	Benzenoids	Benzene and substituted derivatives	Phenylacetic acids
pos_1275	2-Ethylacrylylcarnitine	81049.5912	50021.23463	63366.11678	118915.1563	102644.5374	92207.16944	0.690390644	0.029529148	1.306895465	up	--	--	LMFA07070030	Fatty Acyls [FA]	Fatty esters [FA07]	Fatty acyl carnitines [FA0707]	HMDB0240764	--	Organic compounds	Lipids and lipid-like molecules	Fatty Acyls	Fatty acid esters
neg_6793	Piperonal	261.6876543	231.9693114	183.963662	394.689114	436.3373001	418.6268812	0.88297819	0.004756623	1.463362376	up	C10812	--	--	--	--	--	HMDB0032612	120-57-0	Organic compounds	Organoheterocyclic compounds	Benzodioxoles	--
pos_10213	Gravolenic acid	2237.379381	1972.555383	1392.936768	2607.911385	4091.603733	3562.859961	0.873126342	0.049011968	1.270482475	up	--	--	--	--	--	--	HMDB0033884	13781-46-9	Organic compounds	Phenylpropanoids and polyketides	Cinnamic acids and derivatives	Hydroxycinnamic acids and derivatives
pos_1876	Acetyltropine	743.2115069	674.606844	684.9488469	2056.879029	2848.251116	2722.748339	1.858992726	0.016730979	1.462370543	up	C12452	Tropane, piperidine and pyridine alkaloid biosynthesis(ko00960)	--	--	--	--	--	--	--	--	--	--
pos_10352	2-Ethyltoluene	1030.984	995.5964348	1338.402002	3945.569757	4117.522165	2504.59462	1.650988699	0.037517606	1.394377733	up	C14572	--	--	--	--	--	HMDB0059819	--	Organic compounds	Benzenoids	Benzene and substituted derivatives	Toluenes
neg_3040	dexpanthenol	337.8663345	523.0281499	349.0649946	952.2474743	662.0625177	796.3545465	0.99447217	0.021448689	1.350169627	up	C05944	Pantothenate and CoA biosynthesis(ko00770)	--	--	--	--	HMDB0004231	81-13-0	Organic compounds	Organic oxygen compounds	Organooxygen compounds	Alcohols and polyols
neg_12000	Geosmin	149.6400506	136.5167958	135.3848852	305.2893842	372.0404232	318.0007938	1.239500338	0.008673633	1.480803725	up	C16286	Sesquiterpenoid and triterpenoid biosynthesis(ko00909);;Biosynthesis of secondary metabolites(ko01110)	--	--	--	--	HMDB0036461	19700-21-1	Organic compounds	Organic oxygen compounds	Organooxygen compounds	Alcohols and polyols
pos_7043	d-biotin d-sulfoxide	972.1471742	858.6453982	925.4683971	1079.658534	1287.847783	1285.851319	0.406510497	0.032332641	1.345902814	up	--	--	--	--	--	--	--	--	--	--	--	--
pos_9885	1,2,3,4,tetrahydro-1,5,7-trimethylnapthalene	341.8403898	271.7590304	288.1214562	379.1446971	511.0604703	459.2638865	0.581639065	0.039952043	1.304580688	up	--	--	--	--	--	--	HMDB0059696	--	Organic compounds	Benzenoids	Tetralins	--
neg_4420	(R)-(-)-Mandelic acid	3970.258751	5261.554688	4005.339667	7656.77876	6429.315831	6651.488003	0.64765485	0.012057611	1.3824817	up	--	--	--	--	--	--	--	--	--	--	--	--
pos_3130	4beta-methylzymosterol-4alpha-carboxylic acid	1394.813123	1307.348208	763.8094098	35.99788559	8.813518707	110.2263024	-4.482568435	0.028157097	1.426847669	down	--	--	--	--	--	--	--	--	--	--	--	--
pos_968	1-Kestose	1121.037767	1340.228232	959.8773533	688.6660793	529.2645448	848.5582055	-0.727296992	0.036264707	1.282428502	down	C03661	--	--	--	--	--	HMDB0011729	470-69-9	Organic compounds	Organic oxygen compounds	Organooxygen compounds	Carbohydrates and carbohydrate conjugates
pos_9106	PGF1a	59181.95256	44253.15909	44108.983	12591.71863	27797.70828	20947.76925	-1.266312054	0.012940071	1.377605322	down	--	--	--	--	--	--	HMDB0002685	745-62-0	Organic compounds	Lipids and lipid-like molecules	Fatty Acyls	Eicosanoids
pos_14500	PE(12:0/0:0)	5611.531621	6764.153338	6045.59683	4822.711675	3273.267024	4743.168748	-0.520824043	0.044647736	1.271221346	down	--	--	LMGP02050005	Glycerophospholipids [GP]	Glycerophosphoethanolamines [GP02]	Monoacylglycerophosphoethanolamines [GP0205]	--	--	--	--	--	--
pos_12609	3-Methyl-1-phenyl-3-pentanol	89.89957684	93.52755392	76.49065354	247.4824784	195.5230586	178.649004	1.258057734	0.022816809	1.433304586	up	--	--	--	--	--	--	HMDB0031731	10415-87-9	Organic compounds	Benzenoids	Benzene and substituted derivatives	--
pos_12393	Dasytrichone	6.697987358	38.50772927	13.46878833	51.00107398	73.89254664	57.59721326	1.637018333	0.029924656	1.313604551	up	C10035	--	LMPK12111508	Polyketides [PK]	Flavonoids [PK12]	Flavones and Flavonols [PK1211]	--	--	--	--	--	--
neg_5656	4-Hydroxycinnamic acid	2238.460566	1408.888963	1866.040558	2764.627699	2494.906031	3188.403165	0.615659378	0.036943469	1.275140389	up	C00811	Ubiquinone and other terpenoid-quinone biosynthesis(ko00130);;Tyrosine metabolism(ko00350);;Phenylpropanoid biosynthesis(ko00940);;Isoquinoline alkaloid biosynthesis(ko00950);;Biosynthesis of phenylpropanoids(ko01061);;Metabolic pathways(ko01100);;Biosynthesis of secondary metabolites(ko01110);;Degradation of aromatic compounds(ko01220)	--	--	--	--	HMDB0002035	501-98-4	Organic compounds	Phenylpropanoids and polyketides	Cinnamic acids and derivatives	Hydroxycinnamic acids and derivatives
neg_2773	PE(18:1(11Z)/16:1(9Z))	710.8800738	778.9331186	567.6623352	1.49E-09	2.15928202	1.54E-09	-9.89610787	0.008151541	1.492433014	down	--	--	--	--	--	--	HMDB0009023	--	Organic compounds	Lipids and lipid-like molecules	Glycerophospholipids	Glycerophosphoethanolamines
pos_8079	5'-n-propylthioadenosine	75.64926954	116.0548144	182.47653	233.9955061	248.9264319	336.0715631	1.130117188	0.029135972	1.296005872	up	--	--	--	--	--	--	--	--	--	--	--	--
neg_7428	IPRONIAZID	170.2844671	128.3381559	130.1548725	13.03661713	44.22515978	46.65439357	-2.044809017	0.004067137	1.44527555	down	C11777	--	--	--	--	--	HMDB0253570	--	Organic compounds	Organoheterocyclic compounds	Pyridines and derivatives	Pyridinecarboxylic acids and derivatives
pos_14653	Propyl decanoate	114.9005388	187.9534169	127.1872748	80.11976237	15.85291616	40.01899084	-1.660956709	0.030334716	1.299413503	down	--	--	--	--	--	--	HMDB0059900	--	Organic compounds	Lipids and lipid-like molecules	Fatty Acyls	Fatty acid esters
neg_1663	phosphinothricin	361.9853542	283.0161594	385.4510471	131.0198192	195.0929337	226.8853101	-0.897931757	0.019427244	1.344939755	down	C04650	Phosphonate and phosphinate metabolism(ko00440);;Biosynthesis of secondary metabolites(ko01110)	--	--	--	--	HMDB0252799	--	Organic compounds	Organic acids and derivatives	Carboxylic acids and derivatives	Amino acids, peptides, and analogues
pos_4656	Glu Val Leu	2850.520813	13961.43548	3233.084858	42925.77123	46022.12447	34424.85767	2.621706529	0.00239794	1.45686868	up	--	--	--	--	--	--	--	--	--	--	--	--
pos_11145	ergosta-5,7,22,24(28)-tetraen-3beta-ol	6604.91794	10949.42525	8567.601711	14439.50631	12578.10748	13573.9015	0.635915881	0.045372486	1.319650454	up	C05440	Steroid biosynthesis(ko00100);;Metabolic pathways(ko01100);;Biosynthesis of secondary metabolites(ko01110)	LMST01031015	Sterol Lipids [ST]	Sterols [ST01]	Ergosterols and C24-methyl derivatives [ST0103]	--	--	--	--	--	--
pos_11509	(S)-Menthone 8-thioacetate	580.8764037	570.1775839	389.510176	227.4471618	292.3157583	338.3766487	-0.844174557	0.047329521	1.295537204	down	--	--	--	--	--	--	HMDB0037386	57129-12-1	Organic compounds	Lipids and lipid-like molecules	Prenol lipids	Monoterpenoids
pos_2064	3-Methoxytyramine-βxanthin	456.4417772	285.3841445	762.2996762	1012.068864	1253.071968	949.4632422	1.095716019	0.033758395	1.309168277	up	C17754	Betalain biosynthesis(ko00965)	--	--	--	--	--	--	--	--	--	--
pos_5668	3a,7a-Dihydroxy-5b-24-oxocholestanoyl-CoA	574.1793604	504.2465346	257.3829135	1755.077388	1221.838507	1681.250652	1.802048689	0.008755688	1.432844523	up	--	--	LMST01010219	Sterol Lipids [ST]	Sterols [ST01]	Cholesterol and derivatives [ST0101]	HMDB0006896	--	Organic compounds	Lipids and lipid-like molecules	Fatty Acyls	Fatty acyl thioesters
neg_3853	Indole-3-acetaldehyde-sodium bisulfite addition compound	8829.657014	9311.73064	9296.765587	12185.28115	15089.80886	13329.23741	0.565450109	0.03145585	1.410085612	up	--	--	--	--	--	--	--	--	--	--	--	--
neg_12397	12(S)-hydroxy-16-Heptadecynoic Acid	196.4401661	169.6473308	127.1310021	104.6943323	71.47421332	71.25714082	-0.99523163	0.035761231	1.319463571	down	--	--	--	--	--	--	--	--	--	--	--	--
neg_3948	3-METHYLORSELLINIC ACID	7790.044619	7719.792463	9246.312475	34217.22828	45000.59412	26533.5698	2.094817808	0.036185392	1.410604739	up	--	--	--	--	--	--	--	--	--	--	--	--
pos_3575	EPA	24.35894818	28.14559017	35.7671711	56.59312637	51.84794421	50.31318125	0.846772189	0.007642369	1.443112751	up	C11487	--	LMFA01030759	Fatty Acyls [FA]	Fatty Acids and Conjugates [FA01]	Unsaturated fatty acids [FA0103]	HMDB0001999	10417-94-4	Organic compounds	Lipids and lipid-like molecules	Fatty Acyls	Fatty acids and conjugates
neg_12021	2-formamido-N(1)-(5-phospho-D-ribosyl)acetamidine	186.6161696	1514.309647	70.77284404	8576.969835	6805.061013	5605.693524	3.5663406	0.006810868	1.453083746	up	--	--	--	--	--	--	--	--	--	--	--	--
neg_12628	Iso-Olomoucine	118149.6206	133829.2203	137269.6286	68803.54407	64216.6984	73415.56521	-0.914998129	0.003407981	1.484215464	down	--	--	--	--	--	--	--	--	--	--	--	--
pos_14813	Zingiberene	69.2449013	53.72437457	95.55200925	27.83267665	16.80118537	18.54455138	-1.7902702	0.042816804	1.359866876	down	C09750	--	LMPR0103060002	Prenol Lipids [PR]	Isoprenoids [PR01]	C15 isoprenoids (sesquiterpenes) [PR0103]	HMDB0036164	495-60-3	Organic compounds	Lipids and lipid-like molecules	Prenol lipids	Sesquiterpenoids
pos_3752	3,4-Dihydroxybenzoic acid	2074.138017	1687.037062	1272.496999	609.4365194	693.322776	610.0702342	-1.395902927	0.044328532	1.383993323	down	C00230	Benzoate degradation(ko00362);;Toluene degradation(ko00623);;Polycyclic aromatic hydrocarbon degradation(ko00624);;Aminobenzoate degradation(ko00627);;Biosynthesis of siderophore group nonribosomal peptides(ko01053);;Biosynthesis of phenylpropanoids(ko01061);;Metabolic pathways(ko01100);;Biosynthesis of secondary metabolites(ko01110);;Microbial metabolism in diverse environments(ko01120);;Degrada…	--	--	--	--	HMDB0001856	99-50-3	Organic compounds	Benzenoids	Benzene and substituted derivatives	Benzoic acids and derivatives
neg_11172	Decanal	1037.92587	1093.774226	1489.988382	1548.236872	1736.179087	1917.043889	0.522254132	0.04560051	1.253302975	up	C12307	--	LMFA06000052	Fatty Acyls [FA]	Fatty aldehydes [FA06]	--	HMDB0011623	112-31-2	Organic compounds	Organic oxygen compounds	Organooxygen compounds	Carbonyl compounds
pos_9320	Veratramine	25145.12654	29232.07912	24796.02043	42550.894	55861.21569	43458.72044	0.841493446	0.029714503	1.390928729	up	C10829	Biosynthesis of alkaloids derived from terpenoid and polyketide(ko01066)	--	--	--	--	HMDB0259781	--	Organic compounds	Benzenoids	Fluorenes	--
neg_2553	Acetylphosphate	273.1575526	376.464323	300.6421771	458.6196671	488.1273037	494.912078	0.601329649	0.023341266	1.405215035	up	--	--	--	--	--	--	HMDB0001494	590-54-5	Organic compounds	Organic acids and derivatives	Organic phosphoric acids and derivatives	Phosphate esters
pos_11601	Palmitic amide	13028.65785	15096.27796	17595.4299	9886.611245	9492.554684	11929.09874	-0.546293397	0.046976394	1.283627813	down	--	--	--	--	--	--	HMDB0012273	629-54-9	Organic compounds	Lipids and lipid-like molecules	Fatty Acyls	Fatty amides
neg_4644	2,5-diketo-D-gluconate	935.634102	666.1932797	933.9009002	1388.804302	2046.176606	1901.962344	1.073613511	0.027532141	1.370087318	up	--	--	--	--	--	--	--	--	--	--	--	--
neg_12590	Ethyl tetradecanoate	3316.57038	3290.003154	3020.420923	1862.944381	1222.343284	1407.605817	-1.099440601	0.004350873	1.469987594	down	--	--	LMFA07010468	Fatty Acyls [FA]	Fatty esters [FA07]	Short fatty esters [FA0710]	HMDB0034153	124-06-1	Organic compounds	Lipids and lipid-like molecules	Fatty Acyls	Fatty acid esters
pos_4897	3-Hydroxy-4-methoxyphenylacetic acid	2571.374768	3354.94753	3530.080823	17582.44363	24587.0574	15432.03168	2.606743757	0.027261239	1.433723815	up	--	--	--	--	--	--	HMDB0000333	1131-94-8	Organic compounds	Benzenoids	Phenols	Methoxyphenols
neg_3902	Kynurenic acid	1759.930306	2165.373706	2346.899865	3961.111113	3366.393529	3201.78222	0.747363367	0.009588921	1.408297716	up	C01717	Tryptophan metabolism(ko00380);;Metabolic pathways(ko01100)	--	--	--	--	HMDB0000715	492-27-3	Organic compounds	Organoheterocyclic compounds	Quinolines and derivatives	Quinoline carboxylic acids
neg_2017	4-methylumbelliferone	1193.90231	4804.712054	1433.658012	19346.74856	31024.17548	30627.07579	3.446011003	0.016778626	1.438206068	up	C03081	--	--	--	--	--	HMDB0059622	--	Organic compounds	Phenylpropanoids and polyketides	Coumarins and derivatives	Hydroxycoumarins
pos_1611	Rimiterol	137.0102873	132.372654	106.7027848	73.59245912	89.34025695	79.72906327	-0.632114658	0.025711042	1.3732171	down	--	--	--	--	--	--	HMDB0257235	--	Organic compounds	Benzenoids	Phenols	Benzenediols
pos_1852	Nonanoylcarnitine	176.7894009	113.5227881	105.9930741	1.49E-09	26.23855881	19.90713508	-3.102344194	0.024777478	1.405091943	down	--	--	LMFA07070082	Fatty Acyls [FA]	Fatty esters [FA07]	Fatty acyl carnitines [FA0707]	HMDB0013288	--	Organic compounds	Lipids and lipid-like molecules	Fatty Acyls	Fatty acid esters
pos_2222	Phenylacetaldehyde	162.9552622	158.5402604	163.9541712	200.7328202	183.5731398	181.8525261	0.221884167	0.038672066	1.380188762	up	C00601	Phenylalanine metabolism(ko00360);;Styrene degradation(ko00643);;Metabolic pathways(ko01100);;Microbial metabolism in diverse environments(ko01120)	--	--	--	--	HMDB0006236	122-78-1	Organic compounds	Benzenoids	Benzene and substituted derivatives	Phenylacetaldehydes
pos_10182	p-cresol	196.7299751	207.8391191	151.3801706	89.15882662	115.7701813	92.59995849	-0.901923099	0.022338409	1.386321631	down	C01468	Toluene degradation(ko00623);;Nitrotoluene degradation(ko00633);;Metabolic pathways(ko01100);;Microbial metabolism in diverse environments(ko01120);;Degradation of aromatic compounds(ko01220);;Protein digestion and absorption(ko04974)	--	--	--	--	HMDB0001858	106-44-5	Organic compounds	Benzenoids	Phenols	Cresols
neg_4628	3,7-DIHYDROXYFLAVONE	420.034069	316.6545331	395.3944125	485.0553493	527.6642082	509.0321064	0.42675319	0.038872186	1.347354784	up	--	--	LMPK12111545	Polyketides [PK]	Flavonoids [PK12]	Flavones and Flavonols [PK1211]	--	--	--	--	--	--
pos_11689	Terpin	158155.3455	184933.6315	207714.469	116747.8102	112927.226	143384.1378	-0.562133099	0.032624374	1.313612663	down	--	--	--	--	--	--	HMDB0035595	565-50-4	Organic compounds	Lipids and lipid-like molecules	Prenol lipids	Monoterpenoids
pos_12707	Dihydropinosylvin	406.5874075	507.4096437	316.4734826	122.623837	108.6082692	149.3927218	-1.692768534	0.031078157	1.41028562	down	C10254	--	LMPK13090034	Polyketides [PK]	Aromatic polyketides [PK13]	Diphenyl ethers, biphenyls, dibenzyls and stilbenes [PK1309]	--	--	--	--	--	--
pos_856	Glycylproline	103.4690282	112.9049307	143.614494	69.60269079	59.41630379	81.26542287	-0.775608684	0.035236326	1.331105311	down	--	--	--	--	--	--	HMDB0000721	704-15-4	Organic compounds	Organic acids and derivatives	Carboxylic acids and derivatives	Amino acids, peptides, and analogues
pos_14611	3Z,6Z-Nonadien-1-ol	871.0997477	1252.285629	886.1706992	653.1222603	410.6567681	500.1014908	-0.944420404	0.040228129	1.302424502	down	--	--	LMFA05000136	Fatty Acyls [FA]	Fatty alcohols [FA05]	--	--	--	--	--	--	--
neg_7359	PI(12:0/16:1(9Z))	8443.610968	8216.46176	7233.991449	3236.955559	3244.467383	2734.965268	-1.374378873	0.001742899	1.495323568	down	--	--	LMGP06010017	Glycerophospholipids [GP]	Glycerophosphoinositols [GP06]	Diacylglycerophosphoinositols [GP0601]	--	--	--	--	--	--
pos_7825	4,4alpha,5,6-Tetrahydro-7-methyl-2(3H)-naphthalenone	1609.765053	1129.442245	1475.103233	504.082344	708.8536804	705.6078766	-1.135284845	0.0189116	1.402322462	down	--	--	--	--	--	--	HMDB0039803	34545-88-5	Organic compounds	Organic oxygen compounds	Organooxygen compounds	Carbonyl compounds
pos_11265	PPA	77.06645914	65.49547318	69.29999952	49.84322359	55.37308478	58.06671313	-0.375749598	0.021685729	1.350302004	down	--	--	--	--	--	--	HMDB0004110	4408-78-0	Organic compounds	Organic acids and derivatives	Organic phosphonic acids and derivatives	Organic phosphonic acids
pos_13155	C12:5n-1,3,5,7,9	250.9928444	292.1254272	177.7442677	61.91593503	94.94692008	118.726785	-1.387202524	0.029886838	1.35843382	down	--	--	LMFA01030243	Fatty Acyls [FA]	Fatty Acids and Conjugates [FA01]	Unsaturated fatty acids [FA0103]	--	--	--	--	--	--
neg_12869	2-Octenoic acid	19173.80397	17497.1293	14174.05521	7775.499972	9106.150328	11917.09642	-0.820099553	0.019508318	1.349385164	down	--	--	--	--	--	--	HMDB0000392	1577-96-4	Organic compounds	Lipids and lipid-like molecules	Fatty Acyls	Fatty acids and conjugates
pos_14167	Triamcinolone Diacetate	762.7296244	1259.324604	781.6626671	181.7522075	171.1936372	268.3683607	-2.173945736	0.042249062	1.382357911	down	C08184	--	--	--	--	--	HMDB0014758	124-94-7	Organic compounds	Lipids and lipid-like molecules	Steroids and steroid derivatives	Hydroxysteroids
neg_13222	Deoxycytidine	530.7387821	712.2494266	592.1917729	1110.086867	920.1723752	878.0056687	0.664237129	0.018552287	1.361073967	up	C00881	Pyrimidine metabolism(ko00240);;Metabolic pathways(ko01100);;Nucleotide metabolism(ko01232);;ABC transporters(ko02010)	--	--	--	--	HMDB0000014	951-77-9	Organic compounds	Nucleosides, nucleotides, and analogues	Pyrimidine nucleosides	Pyrimidine 2'-deoxyribonucleosides
pos_8942	2,4,7-tridecatrienal	1669.793057	1455.617004	1812.5553	947.6803572	1015.176828	1191.873732	-0.64639976	0.012170685	1.396923212	down	--	--	LMFA06000076	Fatty Acyls [FA]	Fatty aldehydes [FA06]	--	--	--	--	--	--	--
pos_1654	Beta-Aminopropionitrile	40.0768204	21.2184559	16.30115551	214.7094643	185.7932778	143.4815187	2.809502692	0.010442411	1.462851457	up	C05670	beta-Alanine metabolism(ko00410);;Cyanoamino acid metabolism(ko00460)	--	--	--	--	HMDB0004101	151-18-8	Organic compounds	Organic nitrogen compounds	Organonitrogen compounds	Organic cyanides
pos_2829	PS(17:0/19:0)	16921.18901	14068.12653	9763.564672	4590.689159	4266.980157	4050.630451	-1.658603039	0.046024713	1.38298802	down	--	--	LMGP03010237	Glycerophospholipids [GP]	Glycerophosphoserines [GP03]	Diacylglycerophosphoserines [GP0301]	--	--	--	--	--	--
pos_5167	L-Ala-L-Glu	178.3289065	561.2545761	126.7763455	1250.826966	1547.220704	1868.49606	2.429316161	0.005914356	1.425222312	up	--	--	--	--	--	--	HMDB0028686	13187-90-1	Organic compounds	Organic acids and derivatives	Carboxylic acids and derivatives	Amino acids, peptides, and analogues
pos_10331	Amyl propanoate	409.9437411	477.9927072	489.9605523	210.5152803	190.4185767	285.9742481	-1.004279036	0.004147421	1.441359615	down	--	--	--	--	--	--	HMDB0031638	624-54-4	Organic compounds	Organic acids and derivatives	Carboxylic acids and derivatives	Carboxylic acid derivatives
pos_11181	3-Epiecdysone	18931.0317	18063.41686	17654.98702	21169.30912	21594.9667	21925.45393	0.24333009	0.003569346	1.466165191	up	C16496	Insect hormone biosynthesis(ko00981)	--	--	--	--	--	--	--	--	--	--
pos_1201	N,N-dimethyl-L-Valine	3432.765978	4420.197124	3899.305982	5679.485422	5745.402492	4714.185108	0.457618383	0.030064103	1.303688209	up	--	--	--	--	--	--	--	--	--	--	--	--
pos_1960	2'-Deoxyguanosine 5'-monophosphate	124.3155106	138.0166218	159.6929318	305.1134714	226.7303268	282.8098755	0.948858186	0.017628907	1.414463328	up	C00362	Purine metabolism(ko00230);;Metabolic pathways(ko01100);;Nucleotide metabolism(ko01232)	--	--	--	--	HMDB0001044	902-04-5	Organic compounds	Nucleosides, nucleotides, and analogues	Purine nucleotides	Purine deoxyribonucleotides
neg_11674	Heptadecanoic acid	12104.58088	21145.56391	14285.91331	82782.3721	55583.74557	46967.44237	1.963029969	0.043874307	1.369545731	up	--	--	LMFA01010017	Fatty Acyls [FA]	Fatty Acids and Conjugates [FA01]	Straight chain fatty acids [FA0101]	HMDB0002259	506-12-7	Organic compounds	Lipids and lipid-like molecules	Fatty Acyls	Fatty acids and conjugates
pos_12513	Propyl 2,4-decadienoate	875.2625135	905.6719652	700.831049	1891.46812	1507.228927	1743.78502	1.051098039	0.005209857	1.45732891	up	--	--	LMFA07011001	Fatty Acyls [FA]	Fatty esters [FA07]	Short fatty esters [FA0710]	HMDB0037307	--	Organic compounds	Lipids and lipid-like molecules	Fatty Acyls	Fatty acid esters
neg_2783	PI(16:0/16:1(9Z))	638.3622176	756.562939	557.5995956	58.24356139	36.25754877	28.31442174	-3.990775909	0.007705692	1.489491399	down	--	--	LMGP06010881	Glycerophospholipids [GP]	Glycerophosphoinositols [GP06]	Diacylglycerophosphoinositols [GP0601]	HMDB0009779	--	Organic compounds	Lipids and lipid-like molecules	Glycerophospholipids	Glycerophosphoinositols
neg_3980	N3-(4-methoxyfumaroyl)-L-2,3-diaminopropanoate	34.32791769	117.5091399	21.76885453	199.0171704	223.4151357	191.8959893	1.823193755	0.030020524	1.392924573	up	--	--	--	--	--	--	--	--	--	--	--	--
pos_1793	6-Hydroxynicotine (S)	181.142287	122.4129846	142.3772373	92.13254861	70.01571292	79.68644393	-0.882804078	0.045175166	1.331978441	down	--	--	--	--	--	--	--	--	--	--	--	--
neg_2805	PE(18:1(11Z)/16:0)	1159.521717	1444.55106	1108.381567	322.7298443	119.3003513	113.587603	-2.740208564	0.002026369	1.474407898	down	--	--	--	--	--	--	HMDB0009022	--	Organic compounds	Lipids and lipid-like molecules	Glycerophospholipids	Glycerophosphoethanolamines
neg_2443	12(13)-EpOME-d	129.3485433	127.1646973	123.2010709	93.04752	91.81282195	90.83456978	-0.461841734	0.00102001	1.506997821	down	--	--	--	--	--	--	--	--	--	--	--	--
pos_14624	Farnesal	41.684361	69.40241413	50.08608704	32.97014731	11.85910903	19.30151883	-1.329520097	0.038244451	1.278426052	down	C03461	Terpenoid backbone biosynthesis(ko00900);;Sesquiterpenoid and triterpenoid biosynthesis(ko00909);;Insect hormone biosynthesis(ko00981);;Biosynthesis of secondary metabolites(ko01110)	--	--	--	--	HMDB0060356	502-67-0	Organic compounds	Lipids and lipid-like molecules	Prenol lipids	Sesquiterpenoids
pos_1870	2-Ethyl-5-imino-1-cyclopenten-1-ol	695.845573	701.2114944	679.3089476	2417.819459	3201.523206	2994.751963	2.052638392	0.011333095	1.4805905	up	--	--	--	--	--	--	HMDB0039583	90554-84-0	Organic compounds	Organic nitrogen compounds	Organonitrogen compounds	Imines
neg_1756	Beta-Alanine	171.073814	205.6998722	206.8748029	102.7397434	61.91901233	58.08913734	-1.389687961	0.003272341	1.447126297	down	C00099	Pyrimidine metabolism(ko00240);;beta-Alanine metabolism(ko00410);;Propanoate metabolism(ko00640);;Pantothenate and CoA biosynthesis(ko00770);;Metabolic pathways(ko01100);;Biosynthesis of secondary metabolites(ko01110);;Biosynthesis of cofactors(ko01240);;Neuroactive ligand-receptor interaction(ko04080);;Protein digestion and absorption(ko04974)	--	--	--	--	HMDB0000056	107-95-9	Organic compounds	Organic acids and derivatives	Carboxylic acids and derivatives	Amino acids, peptides, and analogues
neg_8033	Monomethyl glutaric acid	205.7349213	172.5604813	217.7771909	142.3468747	120.83718	145.5495433	-0.544327204	0.024882557	1.356067576	down	--	--	--	--	--	--	HMDB0000858	1501-27-5	Organic compounds	Lipids and lipid-like molecules	Fatty Acyls	Fatty acid esters
neg_10914	19(R)-hydroxy-PGF1α	2394.924527	2357.791219	2320.20524	4036.847933	4664.509395	4390.291476	0.888268757	0.007443178	1.490578531	up	--	--	--	--	--	--	--	--	--	--	--	--
pos_757	2-methyl-3-methylthiofuran	522.2926572	507.2702225	501.7145223	257.9737337	208.7068179	236.8498343	-1.12205102	0.000686307	1.506371522	down	--	--	--	--	--	--	--	--	--	--	--	--
neg_3616	2-Chloro-L-phenylalanine	22516.81022	26592.61001	23304.96321	28878.66164	34405.13862	36622.66046	0.464301693	0.037867497	1.310654705	up	--	--	--	--	--	--	--	--	--	--	--	--
pos_10469	1-[2,6,6-Trimethyl-1,3-cyclohexadien-1-yl]-2-buten-1-one	669.7026171	849.0665318	495.7095116	172.8750079	270.1697943	253.3466941	-1.532436032	0.04079121	1.367217383	down	--	--	--	--	--	--	--	--	--	--	--	--
neg_8332	E-Linalool oxide	92.78079986	88.03716762	103.3533451	131.7820331	148.7652083	168.3205459	0.659529646	0.021829452	1.394842093	up	--	--	--	--	--	--	--	--	--	--	--	--
neg_12155	Deltaline	406.9351904	318.9026809	378.4661302	501.0150724	541.5221072	594.2153037	0.567698784	0.00905629	1.394480686	up	C08679	--	--	--	--	--	HMDB0250984	--	Organic compounds	Lipids and lipid-like molecules	Prenol lipids	Diterpenoids
pos_14844	MG(18_2(9Z,12Z)_0_0_0_0)[rac]	7160.613996	12387.88994	9335.78553	4135.325141	3177.613262	3081.532602	-1.474468667	0.049631533	1.35415006	down	--	--	--	--	--	--	--	--	--	--	--	--
pos_13850	L-Ala-D-Glu-meso-A2pm	49.02688125	52.57718757	66.27595673	24.62738986	15.65368259	7.961861416	-1.799041036	0.00513151	1.424847206	down	--	--	--	--	--	--	--	--	--	--	--	--
neg_12169	dimethylsuberimidate	151.5625182	121.1032208	152.8718332	83.23656058	88.39037022	87.33816885	-0.716528837	0.030800808	1.418120999	down	--	--	--	--	--	--	HMDB0251407	--	Organic compounds	Organic acids and derivatives	Carboximidic acids and derivatives	Imidoesters
pos_3573	N,N-Dimethylphenethylamine	31.26658526	4.8597643	5.302246694	66.3234848	43.72473832	38.03663479	1.837725286	0.044352008	1.252967608	up	--	--	--	--	--	--	HMDB0032243	2449-49-2	Organic compounds	Organic nitrogen compounds	Organonitrogen compounds	Amines
pos_12530	1,1-Dimethoxy-3,7-dimethyl-2,6-octadiene	491.0353568	516.3281875	336.0146406	1262.760009	1004.619115	1147.943821	1.346156497	0.002371531	1.46472377	up	--	--	--	--	--	--	HMDB0040361	7549-37-3	Organic compounds	Lipids and lipid-like molecules	Prenol lipids	Monoterpenoids
neg_12567	PI(18:0/0:0)	765.5188775	683.032248	778.9238506	203.1383533	212.6802133	230.4808604	-1.785134607	0.001876463	1.50618592	down	--	--	LMGP06050004	Glycerophospholipids [GP]	Glycerophosphoinositols [GP06]	Monoacylglycerophosphoinositols [GP0605]	HMDB0240261	327620-46-2	Organic compounds	Lipids and lipid-like molecules	Glycerophospholipids	Glycerophosphoinositols
pos_12044	Ionene	1283.422896	1173.71546	1163.654973	802.8401524	917.5508774	900.6830076	-0.466147726	0.003194809	1.448440788	down	--	--	--	--	--	--	HMDB0059826	--	Organic compounds	Benzenoids	Tetralins	--
pos_13034	Nootkatone	542.1004184	619.0637024	518.9020998	310.734727	326.3774122	353.6593694	-0.761893812	0.008653018	1.460297875	down	C17914	--	--	--	--	--	HMDB0303909	--	Organic compounds	Lipids and lipid-like molecules	Prenol lipids	Sesquiterpenoids
pos_10809	4,8 dimethylnonanoyl carnitine	3784.552791	2663.9325	2968.946188	936.4707305	1591.305186	1384.84596	-1.267197939	0.015262914	1.398783133	down	--	--	LMFA07070046	Fatty Acyls [FA]	Fatty esters [FA07]	Fatty acyl carnitines [FA0707]	HMDB0006202	--	Organic compounds	Lipids and lipid-like molecules	Fatty Acyls	Fatty acid esters
pos_2784	PC(o-18:2(9Z,12Z)/20:0)	32380.59556	27238.85166	19053.47624	1178.775562	841.5753065	738.6620412	-4.833643083	0.022610336	1.449813321	down	--	--	LMGP01020271	Glycerophospholipids [GP]	Glycerophosphocholines [GP01]	1-alkyl,2-acylglycerophosphocholines [GP0102]	HMDB0013436	--	Organic compounds	Lipids and lipid-like molecules	Glycerophospholipids	Glycerophosphocholines
pos_2206	3-Methyl-quinolin-2-ol	5878.618326	4702.719052	4020.872257	9677.924379	10966.85274	8351.061518	0.989659168	0.008680438	1.415803724	up	C06345	--	--	--	--	--	--	--	--	--	--	--
pos_8189	(R)-Pantothenic acid	3303.286114	2690.915807	3526.890599	281.8472393	354.786261	278.7725652	-3.378643372	0.007058601	1.493357552	down	--	--	--	--	--	--	HMDB0000210	79-83-4	Organic compounds	Organic oxygen compounds	Organooxygen compounds	Alcohols and polyols
pos_12648	5-Methyl-5-hexen-2-one	51.79351606	40.13749439	55.67958354	37.06152411	25.04448301	34.24055337	-0.615491198	0.04787003	1.244687539	down	--	--	--	--	--	--	HMDB0031551	3240/9/3	Organic compounds	Organic oxygen compounds	Organooxygen compounds	Carbonyl compounds
pos_9313	4-Heptyloxybenzoic acid	2413.550271	2206.125088	2167.136912	1284.556971	1388.305675	1700.287889	-0.634061097	0.009096387	1.428330697	down	C14274	--	--	--	--	--	--	--	--	--	--	--
pos_12786	alpha-Methylstyrene	6170.246014	8848.297169	7171.232845	2984.805143	2547.674456	2959.117424	-1.385787292	0.024961388	1.433050791	down	C14395	--	--	--	--	--	HMDB0059899	--	Organic compounds	Benzenoids	Benzene and substituted derivatives	Phenylpropenes
pos_5550	5,6-Dimethylbenzimidazole	2329.619645	1263.198665	1563.691444	302.1294685	467.1480779	245.7496963	-2.344876441	0.043932398	1.371588056	down	C03114	Riboflavin metabolism(ko00740);;Porphyrin metabolism(ko00860);;Metabolic pathways(ko01100);;Biosynthesis of cofactors(ko01240)	--	--	--	--	HMDB0003701	582-60-5	Organic compounds	Organoheterocyclic compounds	Benzimidazoles	--
pos_2080	Conhydrine	58.81293913	58.67295357	48.94335787	118.2800541	126.2010225	86.16251737	0.990367936	0.038955568	1.379785742	up	C19983	--	--	--	--	--	--	--	--	--	--	--
pos_13307	10,11-epoxy-3,7,11-trimethyl-2E,6E-tridecadienoic acid	555.9164248	520.0577322	528.0195612	463.028361	455.4245374	436.3897865	-0.243543146	0.004673811	1.440114528	down	--	--	LMFA01020279	Fatty Acyls [FA]	Fatty Acids and Conjugates [FA01]	Branched fatty acids [FA0102]	--	--	--	--	--	--
neg_4476	Phloretin	43.83490625	82.35648537	66.72356545	441.7872698	360.0038909	414.3228049	2.656241526	0.001352214	1.499030039	up	C00774	Flavonoid biosynthesis(ko00941);;Biosynthesis of secondary metabolites(ko01110)	LMPK12120525	Polyketides [PK]	Flavonoids [PK12]	Chalcones and dihydrochalcones [PK1212]	HMDB0003306	60-82-2	Organic compounds	Phenylpropanoids and polyketides	Linear 1,3-diarylpropanoids	Chalcones and dihydrochalcones
pos_11275	7,8-Didehydrodesmosterol	2829.820697	1479.230311	2043.699932	454.7705417	181.8461214	155.5073595	-3.003583224	0.035573198	1.388776342	down	--	--	--	--	--	--	--	--	--	--	--	--
pos_5971	4'-Isopropylacetophenone	175.5441074	143.9072529	136.2290662	85.91719289	112.6678145	114.6037738	-0.540989867	0.038422601	1.281245381	down	--	--	--	--	--	--	HMDB0032025	645-13-6	Organic compounds	Organic oxygen compounds	Organooxygen compounds	Carbonyl compounds
pos_6999	4,5-Dihydrovomifoliol	1894.624733	1474.76992	1592.807544	725.3585644	1100.601281	1049.349256	-0.787263466	0.015530867	1.362638532	down	--	--	--	--	--	--	HMDB0040615	142173-08-8	Organic compounds	Lipids and lipid-like molecules	Prenol lipids	Sesquiterpenoids
pos_4871	benzoin	5.705800634	2.786847191	3.113044429	178.112481	265.2916344	129.7061928	5.625908361	0.042038567	1.397760594	up	C01408	--	--	--	--	--	HMDB0032039	119-53-9	Organic compounds	Phenylpropanoids and polyketides	Stilbenes	Benzoins
pos_12529	6-Ethyl-4-methyl-3E,5E,7E-decatriene	31.30211735	31.94829447	13.4249387	162.0971945	104.6684788	143.7544874	2.420618313	0.014129182	1.444071034	up	--	--	LMFA11000053	Fatty Acyls [FA]	Hydrocarbons [FA11]	--	--	--	--	--	--	--
pos_11322	9(R)-HODE	2946.359745	1695.5515	2236.484907	3966.902366	5316.419965	4003.341655	0.949834805	0.02180217	1.336725051	up	--	--	--	--	--	--	--	--	--	--	--	--
pos_4109	Niazimin A	1043.47052	611.5522417	1120.063918	1751.559907	1559.141535	1485.194606	0.789267554	0.032943164	1.345920942	up	--	--	--	--	--	--	HMDB0303678	--	Organic compounds	Organic oxygen compounds	Organooxygen compounds	Carbohydrates and carbohydrate conjugates
pos_12470	Acetic acid	140.3943552	205.7195583	144.7784661	86.36588235	69.73209106	74.34200197	-1.091015762	0.047754298	1.3571792	down	C00033	Glycolysis / Gluconeogenesis(ko00010);;Taurine and hypotaurine metabolism(ko00430);;Phosphonate and phosphinate metabolism(ko00440);;Glycosaminoglycan biosynthesis - heparan sulfate / heparin(ko00534);;Pyruvate metabolism(ko00620);;Glyoxylate and dicarboxylate metabolism(ko00630);;C5-Branched dibasic acid metabolism(ko00660);;Methane metabolism(ko00680);;Carbon fixation pathways in prokaryotes(ko…	LMFA01010002	Fatty Acyls [FA]	Fatty Acids and Conjugates [FA01]	Straight chain fatty acids [FA0101]	HMDB0000042	64-19-7	Organic compounds	Organic acids and derivatives	Carboxylic acids and derivatives	Carboxylic acids
pos_1875	1-Phenyl-2-(ethylamino)-1-propanol	35.83357126	14.88762515	17.71920786	78.71829025	74.47594354	69.03288493	1.699114695	0.007762216	1.46262782	up	--	--	--	--	--	--	--	--	--	--	--	--
pos_2085	Propyl hexanoate	6961.232771	5578.626944	6214.244675	14359.71595	15810.12822	13379.87996	1.215457212	0.001599864	1.489087397	up	--	--	--	--	--	--	HMDB0034165	626-77-7	Organic compounds	Lipids and lipid-like molecules	Fatty Acyls	Fatty acid esters
pos_12533	8-Tetradecynoic acid	352.3850312	374.3149513	288.4544235	549.4260059	672.7166911	642.9022472	0.877511218	0.004828453	1.442064561	up	--	--	LMFA01030589	Fatty Acyls [FA]	Fatty Acids and Conjugates [FA01]	Unsaturated fatty acids [FA0103]	--	--	--	--	--	--
pos_14623	10-Tridecynoic acid	425.1408636	627.2703147	429.4592426	303.7087636	150.253763	202.8373338	-1.173893574	0.032884821	1.30765594	down	--	--	LMFA01030603	Fatty Acyls [FA]	Fatty Acids and Conjugates [FA01]	Unsaturated fatty acids [FA0103]	--	--	--	--	--	--
neg_8466	CRUSTECDYSONE	70372.50041	55063.2991	105485.435	163461.7579	177942.0997	182932.3735	1.183091395	0.013232576	1.440299225	up	C02633	Insect hormone biosynthesis(ko00981)	--	--	--	--	HMDB0030180	5289-74-7	Organic compounds	Lipids and lipid-like molecules	Steroids and steroid derivatives	Bile acids, alcohols and derivatives
pos_5338	D-Fructuronate	251.2894491	230.1398159	190.0299532	134.0637387	142.6905187	170.6861512	-0.585604226	0.032511997	1.323706265	down	C00905	Pentose and glucuronate interconversions(ko00040);;Metabolic pathways(ko01100)	--	--	--	--	--	--	--	--	--	--
pos_11266	PPHP	360.2151795	463.1622947	367.593988	802.4627584	1363.07827	1264.042937	1.525894733	0.045253533	1.367332041	up	--	--	--	--	--	--	--	--	--	--	--	--
pos_14363	Lutein	11812.61108	17858.21348	14116.69242	4838.216277	4534.730308	4495.658888	-1.658696915	0.029415368	1.430143789	down	C08601	Carotenoid biosynthesis(ko00906);;Biosynthesis of terpenoids and steroids(ko01062);;Metabolic pathways(ko01100);;Biosynthesis of secondary metabolites(ko01110)	LMPR01070274	Prenol Lipids [PR]	Isoprenoids [PR01]	C40 isoprenoids (tetraterpenes) [PR0107]	HMDB0003233	127-40-2	Organic compounds	Lipids and lipid-like molecules	Prenol lipids	Tetraterpenoids
pos_2337	Asn His Trp Gln	560.1404228	514.4248047	602.6828616	1164.754842	990.1287475	900.6118439	0.865310224	0.019138097	1.43314595	up	--	--	--	--	--	--	--	--	--	--	--	--
neg_10633	2,5-Dimethylpyrazine	81.82594575	60.64149862	78.94322266	214.0684238	236.5567868	140.5819924	1.416939118	0.045024103	1.369911881	up	--	--	--	--	--	--	HMDB0035289	123-32-0	Organic compounds	Organoheterocyclic compounds	Diazines	Pyrazines
pos_9560	3-Indolepropionic acid	1047.522169	1412.562642	884.3194717	1740.710722	2565.306207	2727.146352	1.072424456	0.037601734	1.318607843	up	--	--	--	--	--	--	HMDB0002302	830-96-6	Organic compounds	Organoheterocyclic compounds	Indoles and derivatives	Indolyl carboxylic acids and derivatives
pos_14651	5-Ethyl-3-methyl-2E,4E,6E-nonatriene	73.99075422	132.6677311	87.02103838	51.47474047	18.31861616	26.99130818	-1.601392299	0.045593269	1.287192806	down	--	--	LMFA11000051	Fatty Acyls [FA]	Hydrocarbons [FA11]	--	--	--	--	--	--	--
pos_12981	8E,10E-Tetradecadienal	18.91620356	23.52064317	37.96167446	74.85091327	82.76737269	56.16632	1.410917102	0.012754592	1.391662316	up	--	--	LMFA06000173	Fatty Acyls [FA]	Fatty aldehydes [FA06]	--	--	--	--	--	--	--
pos_11641	(2S,3S,4R)-2-aminohexadecane-1,3,4-triol	15587.30772	24553.12574	30045.36087	6400.750125	5286.122476	11301.08064	-1.610301038	0.047975766	1.311014983	down	--	--	--	--	--	--	--	--	--	--	--	--
pos_8945	Oblongolide	8812.556091	7682.462661	8986.243868	5420.180606	6145.430189	6983.259695	-0.458105428	0.019555788	1.345026732	down	C09519	--	--	--	--	--	--	--	--	--	--	--
neg_9070	Isochorismate	3.702636915	2.885727921	13.15597761	369.835537	494.2326754	527.1956966	6.138812979	0.010529909	1.481663548	up	C00885	Ubiquinone and other terpenoid-quinone biosynthesis(ko00130);;Biosynthesis of siderophore group nonribosomal peptides(ko01053);;Biosynthesis of phenylpropanoids(ko01061);;Biosynthesis of plant hormones(ko01070);;Metabolic pathways(ko01100);;Biosynthesis of secondary metabolites(ko01110);;Biosynthesis of cofactors(ko01240)	--	--	--	--	HMDB0304395	--	Organic compounds	Organic acids and derivatives	Hydroxy acids and derivatives	Beta hydroxy acids and derivatives
neg_3109	Homogentisic acid	474.5703992	519.1679177	521.2146541	781.1244761	711.5159185	943.2089216	0.685151881	0.040992739	1.37531957	up	C00544	Ubiquinone and other terpenoid-quinone biosynthesis(ko00130);;Tyrosine metabolism(ko00350);;Styrene degradation(ko00643);;Metabolic pathways(ko01100);;Microbial metabolism in diverse environments(ko01120);;Biosynthesis of cofactors(ko01240)	--	--	--	--	HMDB0000130	451-13-8	Organic compounds	Benzenoids	Benzene and substituted derivatives	Phenylacetic acids
pos_10947	Curvularide C	961.8980298	748.9954651	881.7645514	360.4890479	567.0307426	521.4147328	-0.839439536	0.012423586	1.378513577	down	--	--	--	--	--	--	--	--	--	--	--	--
pos_12514	Megastigmatrienone	343.1597466	281.3446709	376.8433538	198.4195636	165.8148813	189.6042163	-0.854405443	0.023507576	1.408179699	down	--	--	--	--	--	--	HMDB0059906	--	Organic compounds	Organic oxygen compounds	Organooxygen compounds	Carbonyl compounds
neg_7575	L-Methionine	2.021232541	1.754107894	2.12947284	1.49E-09	1.55E-09	1.54E-09	-30.26370909	0.003196407	1.506580082	down	C00073	Cysteine and methionine metabolism(ko00270);;D-Amino acid metabolism(ko00470);;Glucosinolate biosynthesis(ko00966);;Aminoacyl-tRNA biosynthesis(ko00970);;Biosynthesis of various plant secondary metabolites(ko00999);;Biosynthesis of plant secondary metabolites(ko01060);;Biosynthesis of plant hormones(ko01070);;Metabolic pathways(ko01100);;Biosynthesis of secondary metabolites(ko01110);;2-Oxocarbox…	--	--	--	--	HMDB0000696	63-68-3	Organic compounds	Organic acids and derivatives	Carboxylic acids and derivatives	Amino acids, peptides, and analogues
neg_9414	5,6,7,8-tetrahydrofolyl-L-glutamic acid	1235.939751	1086.435732	1080.364066	2091.247207	2529.980887	2187.296084	1.000645383	0.007049063	1.47024081	up	--	--	--	--	--	--	--	--	--	--	--	--
pos_1740	N4-Acetylaminobutanal	374.5200535	189.4303853	380.2208506	131.9770092	44.35429842	31.2264234	-2.185535944	0.040456136	1.31274589	down	C05936	Arginine and proline metabolism(ko00330);;Metabolic pathways(ko01100)	--	--	--	--	HMDB0004226	--	Organic compounds	Organic oxygen compounds	Organooxygen compounds	Carbonyl compounds
neg_13118	PG(16:0/14:0)	238129.6918	253680.0794	181866.3443	14687.09387	12800.84451	11021.35129	-4.128776734	0.010312802	1.485491617	down	--	--	LMGP04010974	Glycerophospholipids [GP]	Glycerophosphoglycerols [GP04]	Diacylglycerophosphoglycerols [GP0401]	--	--	--	--	--	--
neg_5943	3-(2-Hydroxyphenyl)propionic acid	59433.40968	79278.16397	119211.7205	308077.2817	280708.9297	281785.516	1.755021093	0.002004119	1.490035946	up	C01198	Phenylalanine metabolism(ko00360);;Polycyclic aromatic hydrocarbon degradation(ko00624);;Biosynthesis of various plant secondary metabolites(ko00999);;Metabolic pathways(ko01100);;Microbial metabolism in diverse environments(ko01120)	--	--	--	--	HMDB0033752	495-78-3	Organic compounds	Phenylpropanoids and polyketides	Phenylpropanoic acids	--
neg_3171	3-carboxy-1-hydroxypropylthiamine diphosphate	150.6264575	110.6065023	132.3154678	43.3883719	41.813369	51.07270932	-1.530026076	0.013616775	1.461183486	down	--	--	--	--	--	--	HMDB0006744	--	Organic compounds	Organoheterocyclic compounds	Diazines	Pyrimidines and pyrimidine derivatives
pos_10987	LysoPE(24:6(6Z,9Z,12Z,15Z,18Z,21Z)/0:0)	3139.738568	2583.410742	5925.727077	9230.346844	7192.332293	9504.895183	1.154296436	0.023913094	1.339439556	up	--	--	--	--	--	--	HMDB0011529	--	Organic compounds	Lipids and lipid-like molecules	Glycerophospholipids	Glycerophosphoethanolamines
