# Supplementary material for: Continuous cropping of potato changed the metabolic pathway of root exudates to drive rhizosphere microflora
Source: Front Microbiol. 2024 Jan 5;14:1318586. doi: 10.3389/fmicb.2023.1318586 (PMC10797025; doi:10.3389/fmicb.2023.1318586)
Supplement: Supplementary file 1 [file Data_Sheet_1.zip › Supplementary Table 5.xlsx]

## Sheet:  potential autotoxins
Classification	CC0-vs-CC1(up DEMs)	CC0-vs-CC4(up DEMs)	CC0-vs-CC7(up DEMs)
phenols	hydroquinone	sinapic acid	vanillin
	sinapic acid	salicylic acid	sinapic acid
	5-methoxysalicylic acid	purpurogallin	salicylic acid
		homogentisic acid	purpurogallin
		citreovirenone	homogentisic acid
		1-(4-hydroxyphenyl)ethanol	gravolenic acid
		5-methoxysalicylic acid	ferulic acid
		2-aminophenol	4-vinylphenol
			4-hydroxycinnamic acid
			4-hydroxybenzoic acid
			4-ethylphenol
			3-methylorsellinic acid
			3-(2-hydroxyphenyl)propionic acid
			2-aminophenol
			1-(4-hydroxyphenyl)ethanol
flavonoids	isorhamnetin	phloretin	phloretin
	ononin	hoslundal	dasytrichone
	isorhamnetin	desmosflavone	3,7-dihydroxyflavone
	3-o-glucoside	7,4'-dihydroxy-3',5'-dimethoxyisoflavanone
		2'-beta-dihydroxychalcone
coumarins	visnadin	psoralen	visnadin
		liqcoumarin	psoralen
		visnadin	fraxetin
			4-methylumbelliferone
alkaloids	conhydrine	conhydrine	veratramine
			solanine
			matrine,
			deltaline
			conhydrine
terpenoids		alpha-isomethyl-ionone	3,7-dimethyl-6-octen-1-ol
			beta-ionone
fatty acid			myristic acid
