# Supplementary material for: Continuous cropping of potato changed the metabolic pathway of root exudates to drive rhizosphere microflora
Source: Front Microbiol. 2024 Jan 5;14:1318586. doi: 10.3389/fmicb.2023.1318586 (PMC10797025; doi:10.3389/fmicb.2023.1318586)
Supplement: Supplementary file 1 [file Data_Sheet_1.zip › Supplementary Table 6.xlsx]

## Sheet: up GDEMs
#ID	name	CC0_vs_CC1_log2FC	CC0_vs_CC4_log2FC	CC0_vs_CC7_log2FC
neg_9070	Isochorismate			6.13881
pos_4871	benzoin			5.62591
pos_5785	1,2-Naphthoquinone			4.90214
pos_6995	2-Methyl-2-phenyl-undecane	3.07717	3.86507	3.83404
neg_12021	2-formamido-N(1)-(5-phospho-D-ribosyl)acetamidine			3.56634
neg_2017	4-methylumbelliferone			3.44601
pos_5922	Histidinyl-Tryptophan			3.42413
neg_6108	2-Oxo-4-methylthiobutanoic acid			3.39955
pos_874	nicotinic acid D-ribonucleotide			3.23333
pos_4146	2-Hydroxy-cis-hex-2,4-dienoate			2.9627
neg_11737	1-(4-hydroxyphenyl)ethanol		2.62419	2.96087
pos_1654	Beta-Aminopropionitrile			2.8095
pos_6330	(E,E)-2,4-Decadienoic isobutylamide			2.6875
neg_4476	Phloretin			2.65624
pos_4656	Glu Val Leu			2.62171
pos_4897	3-Hydroxy-4-methoxyphenylacetic acid			2.60674
pos_52	L-glyceraldehyde 3-phosphate			2.59832
pos_9023	PI(14:1(9Z)/16:1(9Z))			2.54675
pos_8023	Decenoylcarnitine			2.53003
neg_8573	cyclogutamate			2.47147
pos_5801	Psoralen			2.46021
pos_5167	L-Ala-L-Glu			2.42932
pos_12529	6-Ethyl-4-methyl-3E,5E,7E-decatriene			2.42062
pos_5922	Histidinyl-Tryptophan		3.98106
pos_5291	3-hydroxydocosanoyl-CoA		2.35181
pos_4111	Ser Tyr Ser Cys		2.82088
pos_2823	Phosphocholine	3.33813
pos_1150	Triphenyl phosphate	3.48882	3.55032
neg_8147	L-Aspartic acid		2.53436

## Sheet: down GDEMs
#ID	name	CC0_vs_CC1_log2FC	CC0_vs_CC4_log2FC	CC0_vs_CC7_log2FC
pos_14610	Thujane skeleton	-2.32251
pos_14167	Triamcinolone Diacetate	-2.3255	-2.48306
pos_14613	4,8-Dimethyl-1,3(E),7-nonatriene	-2.54512
pos_14668	2-Methylisoborneol	-2.67975
pos_14651	5-Ethyl-3-methyl-2E,4E,6E-nonatriene	-2.83084
pos_13850	L-Ala-D-Glu-meso-A2pm	-3.57755
pos_3130	4beta-methylzymosterol-4alpha-carboxylic acid	-3.62512		-4.48257
pos_1852	Nonanoylcarnitine	-5.21664		-3.10234
pos_13603	sinefungin	-35.1704
pos_5550	5,6-Dimethylbenzimidazole			-2.34488
pos_7651	alpha-Solamarine			-2.50441
neg_2805	PE(18:1(11Z)/16:0)			-2.74021
neg_2534	4,5-Dimethyl-2-propylthiazole			-2.9853
pos_11275	7,8-Didehydrodesmosterol			-3.00358
neg_2787	piericidin A		-2.32177	-3.04371
pos_14933	(R)-(-)-Mellein			-3.18209
pos_8189	(R)-Pantothenic acid			-3.37864
neg_2783	PI(16:0/16:1(9Z))			-3.99078
neg_13118	PG(16:0/14:0)		-3.41931	-4.12878
neg_2778	PI(16:0/16:0)			-4.30871
pos_2784	PC(o-18:2(9Z,12Z)/20:0)		-3.0691	-4.83364
pos_10432	7-Ketocholesterol			-5.39847
neg_2773	PE(18:1(11Z)/16:1(9Z))		-11.498	-9.89611
neg_7575	L-Methionine			-30.2637
neg_8514	N2-Succinyl-L-arginine			-33.2361
pos_13191	Podecdysone B		-3.08288
neg_11037	D-Serine		-3.58471
