# Supplementary material for: Continuous cropping of potato changed the metabolic pathway of root exudates to drive rhizosphere microflora
Source: Front Microbiol. 2024 Jan 5;14:1318586. doi: 10.3389/fmicb.2023.1318586 (PMC10797025; doi:10.3389/fmicb.2023.1318586)
Supplement: Supplementary file 1 [file Data_Sheet_1.zip › Supplementary Table 7.xlsx]

## Sheet: microbial
genus	CCO	CC1	CC4	CC7
uncultured_bacterium_c_Subgroup_6	0.110303	0.111204	0.0540314	0.11704
Sphingomonas	0.0957399	0.0917252	0.043688	0.0724044
uncultured_bacterium_f_Gemmatimonadaceae	0.0572376	0.0554905	0.0396175	0.0630274
uncultured_bacterium_f_Xanthomonadaceae	0.0400171	0.0338928	0.0352403	0.0246645
RB41	0.0222761	0.0358351	0.0176387	0.0349058
uncultured_bacterium_o_Chloroplast	0.0156593	0.0169417	0.051355	0.0199156
Lysobacter	0.0254173	0.0282053	0.015557	0.0189956
uncultured_bacterium_c_Acidimicrobiia	0.0252686	0.0178339	0.0145534	0.0158265
uncultured_bacterium_f_JG30-KF-CM45	0.0137913	0.01131	0.00833612	0.0279822
Arenimonas	0.0129177	0.0146928	0.0141073	0.016412
MND1	0.0131594	0.0121929	0.00791792	0.0192279
Nitrospira	0.0126761	0.0196647	0.00767629	0.0121743
uncultured_bacterium_o_Rokubacteriales	0.012769	0.00730456	0.00679343	0.0190792
uncultured_bacterium_o_Subgroup_7	0.0116631	0.0119326	0.00869856	0.0129177
Subgroup_10	0.00984164	0.00693283	0.00735103	0.0140236
uncultured_bacterium_f_Rhodanobacteraceae	0.0102877	0.00814096	0.00660756	0.00797368
uncultured_bacterium_o_C0119	0.00904241	0.00866139	0.00459091	0.00960931
uncultured_bacterium_f_Sphingomonadaceae	0.00997175	0.0107803	0.0059942	0.00509275
Vibrio	0.0001394	0.000799227	0.0293855	0.00141259
Gemmatimonas	0.0089216	0.00779711	0.00533437	0.00943273
uncultured_bacterium_f_Microscillaceae	0.0120999	0.00795509	0.00504628	0.00618936
uncultured_bacterium_c_Deltaproteobacteria	0.00967436	0.00801085	0.00385673	0.00969295
uncultured_bacterium_f_Blastocatellaceae	0.00718375	0.0130571	0.00517639	0.00545519
uncultured_bacterium_c_KD4-96	0.00712799	0.00833612	0.00701647	0.00837329
uncultured_bacterium_f_Longimicrobiaceae	0.010074	0.00562247	0.00565035	0.00939556
Lactobacillus	0.00016728	0.000399613	0.0281402	0.00151481
Altererythrobacter	0.0111892	0.00777852	0.00478607	0.00553883
uncultured_bacterium_c_Gitt-GS-136	0.00731385	0.00754619	0.00867997	0.00553883
uncultured_bacterium_f_Burkholderiaceae	0.00508345	0.0096186	0.00758336	0.00587339
uncultured_bacterium_c_Subgroup_17	0.00590127	0.00777852	0.00494405	0.00855916
uncultured_bacterium_o_Azospirillales	0.00932121	0.00481395	0.00210029	0.0106873
uncultured_bacterium_f_Micrococcaceae	0.00523215	0.00990669	0.008364	0.00310397
Allorhizobium-Neorhizobium-Pararhizobium-Rhizobium	0.00271365	0.0146556	0.00482324	0.00417271
uncultured_bacterium_f_Enterobacteriaceae	0.000232333	0.000436787	0.0236144	0.000743467
Haliangium	0.00569681	0.00539943	0.00466525	0.00889372
uncultured_bacterium_o_uncultivated_soil_bacterium_clone_C112	0.00702576	0.00866139	0.00313185	0.00577116
uncultured_bacterium_c_S0134_terrestrial_group	0.0100368	0.00259284	0.00298316	0.00896807
Bryobacter	0.00698859	0.00617077	0.00421917	0.00687707
Steroidobacter	0.00565035	0.00580833	0.0059942	0.00657968
Ellin6067	0.00760195	0.00508345	0.00401472	0.00709081
uncultured_bacterium_o_SBR1031	0.00723021	0.00592915	0.00373592	0.00633805
uncultured_bacterium_f_Xanthobacteraceae	0.00534367	0.00755548	0.0050184	0.00527861
Streptomyces	0.00259284	0.00389391	0.0113379	0.00534367
Ramlibacter	0.00540872	0.00569681	0.00528791	0.00603137
Coccophora_langsdorfii	6.50533e-05	0.000743467	0.0202873	0.000910747
uncultured_bacterium_f_A4b	0.00602208	0.00670979	0.0032062	0.00566893
uncultured_bacterium_o_Saccharimonadales	0.00662615	0.00770417	0.00461879	0.00211888
uncultured_bacterium_o_IMCC26256	0.00578045	0.00498123	0.00463737	0.00512992
Lechevalieria	0.00765771	0.0052972	0.00407977	0.00338277
uncultured_bacterium_f_Saprospiraceae	0.00648675	0.00628229	0.00290881	0.00452585
uncultured_bacterium_o_Microtrichales	0.00595703	0.0051578	0.00389391	0.00495335
uncultured_bacterium_f_TRA3-20	0.00502769	0.00528791	0.00341065	0.00527861
uncultured_bacterium_c_Anaerolineae	0.00567823	0.00612431	0.00246273	0.00459091
Pseudoxanthomonas	0.00226757	0.0022304	0.00635664	0.00769488
Gaiella	0.00341995	0.00450727	0.00488829	0.00500911
Dongia	0.00723951	0.00401472	0.00255567	0.00332701
Pantoea	0.0001394	0.000213747	0.0159752	0.000492547
uncultured_bacterium_c_TK10	0.00460949	0.00381027	0.00224899	0.00604067
Iamia	0.00465596	0.00448868	0.00317832	0.00373592
Terrimonas	0.00458161	0.00705364	0.00243485	0.00190513
uncultured_bacterium_o_Gammaproteobacteria_Incertae_Sedis	0.00420059	0.00437716	0.00283447	0.00388461
uncultured_bacterium_f_Chitinophagaceae	0.00496264	0.00591056	0.00216535	0.00207241
Variovorax	0.00276012	0.00517639	0.00423776	0.00269507
Bacillus	0.00381027	0.00080852	0.00806661	0.00149623
uncultured_bacterium_f_Pedosphaeraceae	0.00461879	0.00260213	0.00265789	0.0037638
uncultured_bacterium_f_SC-I-84	0.00400543	0.00412624	0.00222111	0.00310397
Solirubrobacter	0.00297387	0.0030668	0.0036244	0.00365228
Blastococcus	0.00244415	0.00374521	0.00323408	0.00377309
Flavisolibacter	0.00484183	0.00408907	0.00210029	0.00201665
uncultured_bacterium_o_Tepidisphaerales	0.00276941	0.00405189	0.00177503	0.00368016
uncultured_bacterium_f_Micromonosporaceae	0.00244415	0.00337348	0.0029274	0.00350359
Gemmatirosa	0.00471172	0.00178432	0.00155199	0.0040426
uncultured_bacterium_c_Alphaproteobacteria	0.00299245	0.00212817	0.00445151	0.00231404
uncultured_bacterium_f_Devosiaceae	0.00284376	0.00302033	0.00321549	0.00266719
Escherichia-Shigella	4.64667e-05	9.29333e-05	0.0111613	0.000427493
Nocardioides	0.00279729	0.00335489	0.00321549	0.00230475
Luteimonas	0.00142188	0.00233263	0.00395896	0.00355935
uncultured_bacterium_f_Roseiflexaceae	0.00305751	0.00345712	0.00190513	0.00280659
uncultured_bacterium_c_AKAU4049	0.00556671	0.000697	0.00108732	0.00385673
uncultured_bacterium_o_S085	0.00336419	0.00262072	0.00147764	0.0036244
Cetobacterium	4.64667e-05	0.00047396	0.00977659	0.000650533
uncultured_bacterium_o_PLTA13	0.00354076	0.00533437	0.000827107	0.00123601
uncultured_bacterium_f_Isosphaeraceae	0.00246273	0.00355005	0.00169139	0.00302963
Phenylobacterium	0.00207241	0.00239768	0.00256496	0.00324337
uncultured_bacterium_o_Gaiellales	0.00233263	0.00168209	0.00276012	0.00335489
Massilia	0.00315973	0.00274153	0.00280659	0.00130107
Reyranella	0.00253708	0.00317832	0.00191443	0.00201665
Luteolibacter	0.00460949	0.00213747	0.00159845	0.00120813
Sphingobium	0.00303892	0.00300175	0.00152411	0.00166351
uncultured_bacterium_f_AKYG1722	0.00232333	0.00180291	0.00243485	0.00259284
Bradyrhizobium	0.00193301	0.00261143	0.00297387	0.00156128
Nitrosospira	0.00338277	0.00341065	0.00107803	0.00119884
uncultured_bacterium_c_OM190	0.00197019	0.00203524	0.00177503	0.00326196
uncultured_bacterium_f_67-14	0.00235121	0.00180291	0.00197948	0.00289952
uncultured_bacterium_o_OPB56	0.002788	0.00254637	0.00172856	0.00191443
Candidatus_Alysiosphaera	0.00184008	0.00328055	0.00115237	0.00266719
uncultured_bacterium_c_P2-11E	0.00148693	0.00356864	0.00143117	0.00243485
uncultured_bacterium_c_OLB14	0.00159845	0.00275083	0.00172856	0.00269507
Caulobacter	0.000687707	0.00236051	0.00293669	0.00274153
Pedobacter	0.00368016	0.00254637	0.00188655	0.000604067
Lactococcus	1.85867e-05	6.50533e-05	0.00819672	0.0004182
Candidatus_Udaeobacter	0.00120813	0.00260213	0.000687707	0.00391249
uncultured_bacterium_f_Sandaracinaceae	0.00203524	0.00144047	0.00157987	0.00335489
Ilumatobacter	0.0030668	0.00184937	0.00114308	0.00229545
Stenotrophobacter	0.00218393	0.00302033	0.000938627	0.00214676
uncultured_bacterium_o_Frankiales	0.00229545	0.00229545	0.00182149	0.00184008
uncultured_bacterium_o_Rhizobiales	0.00279729	0.00193301	0.00128248	0.00218393
uncultured_bacterium_c_MB-A2-108	0.00175644	0.00180291	0.00186796	0.00231404
Aeromicrobium	0.00158916	0.00205383	0.00199807	0.00191443
Herpetosiphon	0.00205383	0.00232333	0.00135683	0.00180291
uncultured_bacterium_f_Ilumatobacteraceae	0.00171927	0.00202595	0.00170068	0.00207241
Lachnospiraceae_NK4A136_group	0.000120813	0.000241627	0.00661685	0.000464667
uncultured_bacterium_c_0319-7L14	0.00236051	0.00134753	0.00268577	0.00105015
uncultured_bacterium_f_BIrii41	0.00149623	0.00158916	0.00133824	0.00277871
Niastella	0.00106873	0.0016728	0.00238839	0.00197019
uncultured_bacterium_o_CCD24	0.00184937	0.00221181	0.000882867	0.00214676
Pseudomonas	0.000901453	0.00075276	0.00414483	0.00123601
Chthoniobacter	0.00179361	0.00194231	0.00186796	0.001394
uncultured_bacterium_c_BD2-11_terrestrial_group	0.00180291	0.00105944	0.00104085	0.00308539
Faecalibacterium	7.43467e-05	0.000102227	0.00639381	0.000399613
Caenimonas	0.000994387	0.00165421	0.00192372	0.00235121
Bacteroides	1.85867e-05	2.788e-05	0.0064124	0.00039032
Streptococcus	2.788e-05	0	0.00638452	0.00039032
Opitutus	0.00130107	0.00171927	0.00151481	0.00177503
uncultured_bacterium_o_Ardenticatenales	0.00261143	0.000938627	0.00092004	0.00182149
uncultured_bacterium_p_Armatimonadetes	0.00140329	0.00169139	0.00112449	0.00204453
OLB13	0.00262072	0.00126389	0.000873573	0.00148693
uncultured_bacterium_f_Rhizobiaceae	0.00121743	0.00199807	0.0015334	0.00130107
Flavitalea	0.00199807	0.00196089	0.00092004	0.00110591
Arcticibacter	0.00235121	0.00142188	0.00121743	0.000520427
uncultured_bacterium_o_Actinomarinales	0.00157057	0.00148693	0.0011152	0.00112449
Noviherbaspirillum	0.000938627	0.00289023	0.0009758	0.00036244
Acinetobacter	1.85867e-05	8.364e-05	0.00484183	0.000148693
Sphingopyxis	0.000241627	0.000873573	0.00211888	0.00182149
uncultured_bacterium_c_JG30-KF-CM66	0.00109661	0.00143117	0.0008364	0.00166351
Brevundimonas	0.00101297	0.000938627	0.00222111	0.000817813
Microvirga	0.00131965	0.0012546	0.00110591	0.00129177
Pleurocapsa_PCC-7319	5.576e-05	0.000315973	0.00433999	0.00025092
Schizothrix_LEGE_07164	5.576e-05	0.00030668	0.00434928	0.000232333
uncultured_bacterium_f_Polyangiaceae	0.00102227	0.00154269	0.00112449	0.00122672
uncultured_bacterium_o_Candidatus_Magasanikbacteria	4.64667e-05	0.00036244	0.00011152	0.00433999
Rhodoplanes	0.00112449	0.00170068	0.000817813	0.00120813
Nordella	0.00105944	0.00189584	0.000957213	0.000938627
uncultured_bacterium_o_Elsterales	0.00144976	0.000882867	0.000910747	0.00154269
Adhaeribacter	0.00170068	0.00134753	0.000715587	0.00086428
uncultured_bacterium_f_Geminicoccaceae	0.00138471	0.000576187	0.000659827	0.00199807
Rubrobacter	0.000762053	0.0009758	0.000827107	0.00201665
uncultured_bacterium_f_Intrasporangiaceae	0.00118025	0.001394	0.0012546	0.000734173
Blastocatella	0.00158916	0.000985093	0.00066912	0.00109661
Ensifer	0.00100368	0.000873573	0.00180291	0.000622653
Akkermansia	1.85867e-05	4.64667e-05	0.00399613	0.000213747
Pseudoduganella	0.000845693	0.00104085	0.00182149	0.000511133
Pajaroellobacter	0.000901453	0.000966507	0.00094792	0.00137541
uncultured_bacterium_o_DS-100	0.00129177	0.0009758	0.000576187	0.0012546
UTBCD1	0.000929333	0.00179361	0.000697	0.00066912
Others	0.0659641	0.0653693	0.131222	0.0792907

## Sheet: fungal
genus	CC0	CC1	CC4	CC7
Mortierella	0.0718821	0.0808825	0.0390533	0.0558392
Aspergillus	0.0444796	0.0420249	0.0497503	0.0464624
Fusarium	0.0422559	0.0325427	0.0657029	0.0384007
Funneliformis	0.0822779	0.0266596	0.024712	0.027001
Iodophanus	0.0873478	0.00357905	0.0265392	0.0357553
Chaetomium	0.043049	0.00941696	0.0628065	0.0378385
Cladosporium	0.0184173	0.0233918	0.0484853	0.0388525
Chalara	0.000220867	0.0693171	0.0116407	0.0436664
Kazachstania	0.00296162	0.0135181	0.055026	0.0309465
Byssochlamys	0.00162136	0.00823231	0.0431996	0.0269407
Plectosphaerella	0.00778054	0.00724845	0.0220967	0.0194664
Botryotrichum	0.019115	0.00908064	0.010953	0.00759983
Wickerhamomyces	0.000517029	0.00432196	0.0247773	0.016294
Penicillium	0.00469342	0.00697237	0.0169114	0.0123936
Cephaliophora	0.0276937	0.00230404	0.00126998	0.00485405
Alternaria	0.007133	0.00705268	0.00798635	0.00850338
Phlyctochytrium	0.00141054	0.0244209	0.00370454	0.000587305
Erysiphe	0.00695731	0.00686193	0.00668624	0.00727355
Entoloma	0.0164044	0.00034134	0.00824235	0.000150591
Tetracladium	0.00457797	0.0139799	0.00222875	0.00360917
Zasmidium	0.000823231	0.00237934	0.0125442	0.00851843
Coniochaeta	0.00618427	0.00549155	0.00601862	0.00620435
Talaromyces	0.00668122	0.00523053	0.00585297	0.00596843
Preussia	0.011731	0.00348367	0.0030319	0.0043822
Humicola	0.00477374	0.00261526	0.00976834	0.0046382
Aureobasidium	0.00488417	0.00442236	0.0053259	0.00695229
Coprinopsis	0.00165148	0.001275	0.0155862	0.00162136
Russula	0.00505986	0.00331802	0.0040007	0.00624451
Rhizophagus	0.0125091	0.00152097	0.00168662	0.00188741
Paecilomyces	0.00484903	0.00307206	0.00335818	0.00459805
Pleurotus	0.00389529	0.00330798	0.00311222	0.00387521
Thermoascus	0.00350877	0.00315237	0.00418643	0.00299676
Colletotrichum	0.00102904	0.00158623	0.00193259	0.0087142
Curvibasidium	0.00386015	0.00268052	0.00365936	0.00283111
Claroideoglomus	0.00628969	0.00243456	0.00152599	0.00277088
Vishniacozyma	0.00225887	0.00194262	0.0049946	0.0033381
Eleutherascus	0.0101097	0.000943704	0.00136536	2.50985e-05
Pseudeurotium	0.00225887	0.00347363	0.00367442	0.00297166
Purpureocillium	0.00349371	0.00294155	0.00281103	0.00293151
Metarhizium	0.000788093	0.00106418	0.00301182	0.00718821
Acremonium	0.00319755	0.00226891	0.00286123	0.00282609
Fusariella	0.00169666	0.00420651	0.00318249	0.00189243
Rhodotorula	0.00220365	0.00249479	0.00367944	0.00256507
Zygosaccharomyces	0.0030068	0.00225385	0.00211831	0.003313
Trichoderma	0.00320759	0.00194764	0.00220365	0.00325277
Powellomyces	0.00684687	0.00265542	0.000416635	0.00068268
Lasiobolidium	0.000376478	0.00312225	0.00137038	0.00561203
Coprinellus	0.00380995	0.00591321	0.00050699	4.01576e-05
Candida	0.00209824	0.00268052	0.00257009	0.00234922
Thermomyces	0.0024446	0.00196772	0.00346359	0.00168662
Glomus	0.00292147	0.00116457	0.00113445	0.00315739
Podospora	0.00274076	0.00220867	0.00207314	0.00124489
Stachybotrys	0.00169666	0.00230404	0.00286625	0.00128002
Trichocladium	0.00193259	0.00192757	0.00183219	0.00235926
Cladorrhinum	0.00230906	0.00181713	0.00213337	0.00139548
Cephalotrichum	0.000486911	0.00193761	0.00230906	0.00285119
Epicoccum	0.00233416	0.00144065	0.00189243	0.00179203
Filobasidium	0.00199784	0.00112441	0.00205808	0.00222373
Septoglomus	0.0071079	4.01576e-05	5.0197e-05	0.000200788
Cystofilobasidium	0.000421655	0.000732877	0.00360415	0.00253997
Schizothecium	0.0024446	0.00166152	0.00151595	0.00160129
Trichosporon	0.00145571	0.00122983	0.00243958	0.00205306
Leohumicola	0.000757975	0.00463319	0.000642522	0.00112943
Enterocarpus	0.00160129	0.00141054	0.00173682	0.002294
Debaryomyces	0.00227393	0.00133524	0.00150591	0.00189745
Paraphoma	0.00212835	0.00342344	0.000210827	0.00112943
Monascus	0.00184223	0.0010943	0.00207816	0.00185227
Saitozyma	0.00164144	0.00146575	0.00164144	0.00136536
Solicoccozyma	0.00148583	0.00178701	0.000692719	0.0020882
Wallemia	0.00120975	0.00145069	0.00122481	0.00178199
Pseudomassariosphaeria	0.00496951	0	0.000371458	0.000266044
Rhizophlyctis	0.00396055	0.000321261	0.000567226	0.000517029
Condenascus	0.00121477	0.001019	0.00149085	0.00157117
Phialemonium	0.00152097	0.00152097	0.000798133	0.00131014
Dactylella	1.00394e-05	5.0197e-05	5.0197e-06	0.00504982
Gibellulopsis	0.00125995	0.00147579	0.00133022	0.000888487
Sarocladium	0.00133524	0.000577266	0.00234922	0.00067766
Pseudocercospora	0.000105414	0.000496951	0.00280601	0.00147579
Acrophialophora	0.00113445	0.000722837	0.00114449	0.00147579
Naganishia	0.00150089	0.00103908	0.000928645	0.000908566
Cyathus	0.00137038	0.000692719	0.00171172	0.000542128
Cutaneotrichosporon	0.000722837	0.00116959	0.00139548	0.00100896
Ilyonectria	0.000988881	0.00130512	0.00126496	0.000697739
Metacordyceps	0.000737896	0.002038	0.000481891	0.000983862
Efibulobasidium	5.0197e-06	0.00415129	1.00394e-05	0
Pseudaleuria	0.00121979	0.000953743	0.000446754	0.00153101
Conocybe	0.00164144	0.00034134	0.00144567	0.00067264
Archaeorhizomyces	0.00120975	0.00108426	0.000768014	0.00102904
Others	0.0695179	0.0569234	0.0643174	0.0626509
Unclassified	0.24846	0.411932	0.231132	0.305193
