# Supplementary material for: Continuous cropping of potato changed the metabolic pathway of root exudates to drive rhizosphere microflora
Source: Front Microbiol. 2024 Jan 5;14:1318586. doi: 10.3389/fmicb.2023.1318586 (PMC10797025; doi:10.3389/fmicb.2023.1318586)
Supplement: Supplementary file 1 [file Data_Sheet_1.zip › Supplementary Table 8.xlsx]

## Sheet: Sheet2
#ID	name	CC0_vs_CC1				CC0_vs_CC4				CC0_vs_CC7
		log2FC	Pvalue	VIP		log2FC	Pvalue	VIP		log2FC	Pvalue	VIP
pos_2080	Conhydrine	0.407682	0.0453316	1.39106		0.900625	0.0333353	1.45506		0.990368	0.0389556	1.37979
neg_4644	2,5-diketo-D-gluconate	0.835074	0.0229009	1.4814		0.88704	0.00509148	1.50062		1.07361	0.0275321	1.37009
pos_1643	4-Trimethylammoniobutanal	1.70779	1.89e-05	1.6501		1.71364	0.00102228	1.57787		2.00636	0.0413718	1.39666
pos_4871	benzoin					2.06591	0.0481451	1.41228		5.62591	0.0420386	1.39776
neg_11737	1-(4-hydroxyphenyl)ethanol					2.62419	0.0309651	1.41506		2.96087	0.00332742	1.45041
pos_5801	Psoralen					1.72605	0.0106479	1.53637		2.46021	0.0234292	1.43757
neg_4242	2-Aminophenol					1.70762	0.0496339	1.3684		1.9429	0.0185211	1.38925
neg_10989	Gemfibrozil					1.4173	0.00343123	1.55561		1.68444	0.0435332	1.3765
pos_11266	PPHP					1.29548	0.0388178	1.44975		1.52589	0.0452535	1.36733
neg_3866	PURPUROGALLIN					0.860983	0.0463801	1.33258		1.36228	0.0022662	1.48227
pos_6781	5-methylaminomethyl-2-thiouridine					1.24142	0.00596581	1.49301		1.25664	0.027351	1.33886
neg_9414	5,6,7,8-tetrahydrofolyl-L-glutamic acid					0.480496	0.0108982	1.4777		1.00065	0.00704906	1.47024
neg_1357	DL-Pipecolic acid					0.472344	0.0497961	1.3247		0.845973	0.0185913	1.40537
pos_7500	Urodiolenone					0.751636	0.00529102	1.50738		0.828992	0.0340486	1.3565
neg_7067	3-Hydroxy-7,8-dihydro-beta-ionol					0.68567	0.032253	1.41148		0.749112	0.00274017	1.47356
pos_7513	9Z-Dodecen-7-ynyl acetate					0.575846	0.0380264	1.35971		0.690641	0.0203786	1.35682
neg_3109	Homogentisic acid					0.626775	0.0417306	1.44309		0.685152	0.0409927	1.37532
neg_4686	N-acetyl-D-proline					0.442723	0.00915989	1.49253		0.62418	0.0126736	1.43771
pos_9885	1,2,3,4,tetrahydro-1,5,7-trimethylnapthalene					0.484563	0.0493968	1.32768		0.581639	0.039952	1.30458
pos_10431	BENZYLBUTYLPHTHALATE					0.542793	0.00768673	1.51402		0.567447	0.0410799	1.35773
